# Supplementary material for: NERINE reveals rare variant associations in gene networks across phenotypes and implicates an SNCA-PRL-LRRK2 subnetwork in Parkinson’s disease
Source: Cell Genom. 2026 Jun 22;6(7):101284. doi: 10.1016/j.xgen.2026.101284 (PMC13347950; doi:10.1016/j.xgen.2026.101284)
Supplement: Table S2. Network-level rare variant burden across our pathway database for the binarized LDL-C phenotype (high vs. low) across five major ancestry groups in the UK Biobank, related to STAR Methods and Figure S9 — Fisher’s combined test was used to meta-analyze the p values, and Bonferroni correcting with teff = 300 was used for multiple hypotheses correction. [file mmc2.xlsx]

## Sheet: Table_S2
Table S2. Network-level rare variant burden across our pathway database for the binarized LDL-C phenotype (high vs low) across five major ancestry groups in the UK biobank, related to STAR Methods and Figure S9. Fisher's combined test was used to meta-analyze the p-values and Bonferroni correcting with t_eff = 300 was used for multiple hypotheses correction.
Pathway	Category	EUR_theta_hat	EUR_LLR	EUR_p-value	AFR_theta_hat	AFR_LLR	AFR_p-value	SAS_theta_hat	SAS_LLR	SAS_p-value	AMR_theta_hat	AMR_LLR	AMR_p-value	EAS_theta_hat	EAS_LLR	EAS_p-value	Fisher_combo_p	Bonf_combo_p
BIOCARTA_41BB_PATHWAY	damaging	0	0	0.5	0.6	0.6094	0.21751	0	0	0.5	0.9	0.8343	0.18052	0.7	0.7631	0.19118	0.249535	1
BIOCARTA_41BB_PATHWAY	damaging_missense	0	0	0.5	0.06	0.277	0.29934	0	0	0.5	0.9	1.3909	0.11913	0	0	0.5	0.371209	1
BIOCARTA_41BB_PATHWAY	LoF	0	0	0.5	0	0	0.5	0	0	0.5	1	0.6109	0.21722	1	1.6908	0.096751	0.292909	1
BIOCARTA_41BB_PATHWAY	missense	0	0	0.5	0.06	0.5439	0.23041	0.06	0.5062	0.23839	0.9	3.8992	0.024155	0	0	0.5	0.0989872	1
BIOCARTA_41BB_PATHWAY	neutral	0	0	0.5	0	0	0.5	0	0	0.5	0.7	0.8087	0.18425	0	0	0.5	0.53894	1
BIOCARTA_41BB_PATHWAY	synonymous	0	0	0.5	0.06	2.4885	0.05734	0.06	0.2017	0.32669	0.9	5.1473	0.011641	0	0	0.5	0.0329104	1
BIOCARTA_ACE2_PATHWAY	damaging	0	0	0.5	0	0	0.5	0	0	0.5	0	0	0.5	0	0	0.5	0.731898	1
BIOCARTA_ACE2_PATHWAY	damaging_missense	0	0	0.5	0.8	1.3964	0.11866	0	0	0.5	0	0	0.5	0	0	0.5	0.457482	1
BIOCARTA_ACE2_PATHWAY	LoF	0	0	0.5	0	0	0.5	0.5	0.1928	0.33031	0.5	0.0991	0.37644	0	0	0.5	0.5968	1
BIOCARTA_ACE2_PATHWAY	missense	0	0	0.5	0	0	0.5	0	0	0.5	0	0	0.5	0	0	0.5	0.731898	1
BIOCARTA_ACE2_PATHWAY	neutral	0	0	0.5	0	0	0.5	0	0	0.5	0	0	0.5	0	0	0.5	0.731898	1
BIOCARTA_ACE2_PATHWAY	synonymous	0	0	0.5	0	0	0.5	0.06	0.7544	0.19254	0	0	0.5	0	0	0.5	0.547345	1
BIOCARTA_ACETAMINOPHEN_PATHWAY	damaging	0	0	0.5	0	0	0.5	0	0	0.5	0.06	0.1117	0.36909	1	1.9302	0.082367	0.346299	1
BIOCARTA_ACETAMINOPHEN_PATHWAY	damaging_missense	0	0	0.5	1	0.3556	0.27549	0	0	0.5	0	0	0.5	1	1.9302	0.082367	0.303503	1
BIOCARTA_ACETAMINOPHEN_PATHWAY	LoF	0	0	0.5	0	0	0.5	0.9	0.0739	0.3929	0.06	0.0396	0.42113				0.605792	1
BIOCARTA_ACETAMINOPHEN_PATHWAY	missense	0	0	0.5	0	0	0.5	0	0	0.5	0	0	0.5	0.9	2.2395	0.067261	0.361935	1
BIOCARTA_ACETAMINOPHEN_PATHWAY	neutral	0	0	0.5	0.9	0.7552	0.19242	0	0	0.5	0.8	0.008	0.4644	0	0	0.5	0.533143	1
BIOCARTA_ACETAMINOPHEN_PATHWAY	synonymous	0	0	0.5	0.06	0.1017	0.37491	0	0	0.5	0	0	0.5	0.06	0.5695	0.22522	0.522416	1
BIOCARTA_ACH_PATHWAY	damaging	0	0	0.5	0.2	0.8925	0.1724	0	0	0.5	0.5	0.4419	0.25311	0	0	0.5	0.40423	1
BIOCARTA_ACH_PATHWAY	damaging_missense	0	0	0.5	1	2.3595	0.06226	0	0	0.5	0.8	1.2245	0.13423	0	0	0.5	0.185756	1
BIOCARTA_ACH_PATHWAY	LoF	0	0	0.5	1	3.4227	0.032152	0	0	0.5	0	0	0.5	0.6	0.0238	0.43868	0.242034	1
BIOCARTA_ACH_PATHWAY	missense	0	0	0.5	0.06	0.5251	0.23433	0	0	0.5	0.06	0.0422	0.41857	0	0	0.5	0.55092	1
BIOCARTA_ACH_PATHWAY	neutral	0	0	0.5	0	0	0.5	0.4	0.8152	0.1833	0	0	0.5	0	0	0.5	0.537956	1
BIOCARTA_ACH_PATHWAY	synonymous	0	0	0.5	0	0	0.5	0	0	0.5	0	0	0.5	0	0	0.5	0.731898	1
BIOCARTA_ACTINY_PATHWAY	damaging	0	0	0.5	0	0	0.5	0.06	0.3711	0.2712	0	0	0.5	1	1.3628	0.12152	0.358763	1
BIOCARTA_ACTINY_PATHWAY	damaging_missense	0	0	0.5	0	0	0.5	0.06	0.3711	0.2712	0	0	0.5	1	0.9893	0.15996	0.403248	1
BIOCARTA_ACTINY_PATHWAY	LoF	0	0	0.5	0	0	0.5				0	0	0.5	0.06	0.0225	0.44034	0.669702	1
BIOCARTA_ACTINY_PATHWAY	missense	0	0	0.5	0	0	0.5	0	0	0.5	0.6	0.979	0.16122	1	2.2772	0.065644	0.209716	1
BIOCARTA_ACTINY_PATHWAY	neutral	0	0	0.5	0	0	0.5	0	0	0.5	0.6	0.4856	0.24296	1	0.3571	0.27506	0.478981	1
BIOCARTA_ACTINY_PATHWAY	synonymous	0	0	0.5	0	0	0.5	0	0	0.5	1	2.5702	0.054446	0	0	0.5	0.329703	1
BIOCARTA_AGPCR_PATHWAY	damaging	0	0	0.5	0	0	0.5	0	0	0.5	0	0	0.5	0	0	0.5	0.731898	1
BIOCARTA_AGPCR_PATHWAY	damaging_missense	0	0	0.5	0.8	1.6076	0.10242	0	0	0.5	0	0	0.5	0	0	0.5	0.431545	1
BIOCARTA_AGPCR_PATHWAY	LoF	0.06	1.382	0.11988	0	0	0.5	1	0.8903	0.17269	0.06	0.0355	0.42525				0.210257	1
BIOCARTA_AGPCR_PATHWAY	missense	0	0	0.5	0	0	0.5	0	0	0.5	0	0	0.5	0	0	0.5	0.731898	1
BIOCARTA_AGPCR_PATHWAY	neutral	0	0	0.5	0.9	1.0278	0.15533	0.06	0.1629	0.34326	0.06	0.039	0.4217	0.06	0.0378	0.42292	0.381582	1
BIOCARTA_AGPCR_PATHWAY	synonymous	0	0	0.5	0	0	0.5	0	0	0.5	0	0	0.5	0	0	0.5	0.731898	1
BIOCARTA_AGR_PATHWAY	damaging	0	0	0.5	0	0	0.5	0	0	0.5	0.06	0.2825	0.29752	0	0	0.5	0.631794	1
BIOCARTA_AGR_PATHWAY	damaging_missense	0	0	0.5	0.4	2.7776	0.047796	0	0	0.5	0.06	0.5015	0.23942	0	0	0.5	0.218157	1
BIOCARTA_AGR_PATHWAY	LoF	0	0	0.5	0	0	0.5	0	0	0.5	1	0.3017	0.2914	0	0	0.5	0.627734	1
BIOCARTA_AGR_PATHWAY	missense	0	0	0.5	0	0	0.5	0	0	0.5	0.4	3.1604	0.037723	0	0	0.5	0.27841	1
BIOCARTA_AGR_PATHWAY	neutral	0	0	0.5	1	1.1874	0.13793	0	0	0.5	1	1.6505	0.099446	0	0	0.5	0.23874	1
BIOCARTA_AGR_PATHWAY	synonymous	0	0	0.5	0	0	0.5	0	0	0.5	0.6	1.9688	0.080288	0	0	0.5	0.390385	1
BIOCARTA_AHSP_PATHWAY	damaging	0	0	0.5	0.4	0.0422	0.41863	0.2	0.7838	0.18799	0.6	1.3134	0.12589	0	0	0.5	0.284953	1
BIOCARTA_AHSP_PATHWAY	damaging_missense	0	0	0.5	0	0	0.5	0	0	0.5	0	0	0.5	1	0.2973	0.29279	0.628663	1
BIOCARTA_AHSP_PATHWAY	LoF	0	0	0.5	0	0	0.5	0.8	3.1713	0.037472	1	0.313	0.28792	0	0	0.5	0.211772	1
BIOCARTA_AHSP_PATHWAY	missense	0	0	0.5	0	0	0.5	0.06	0.0161	0.44947	0	0	0.5	0	0	0.5	0.711732	1
BIOCARTA_AHSP_PATHWAY	neutral	0	0	0.5	0	0	0.5	0	0	0.5	0.9	0.1109	0.36957	1	0.1484	0.35004	0.604517	1
BIOCARTA_AHSP_PATHWAY	synonymous	0	0	0.5	0	0	0.5	0	0	0.5	0	0	0.5	0	0	0.5	0.731898	1
BIOCARTA_AKAP13_PATHWAY	damaging	0	0	0.5	1	4.5532	0.016428	0	0	0.5	0	0	0.5	0	0	0.5	0.184093	1
BIOCARTA_AKAP13_PATHWAY	damaging_missense	0	0	0.5	1	4.9696	0.012898	0	0	0.5	0	0	0.5	0	0	0.5	0.16204	1
BIOCARTA_AKAP13_PATHWAY	LoF	0.06	1.7755	0.091351	0.7	0.005	0.47174										0.178597	1
BIOCARTA_AKAP13_PATHWAY	missense	0	0	0.5	0	0	0.5	0	0	0.5	0	0	0.5	0	0	0.5	0.731898	1
BIOCARTA_AKAP13_PATHWAY	neutral	0	0	0.5	1	10.8878	0.000484	0	0	0.5	0	0	0.5	0	0	0.5	0.0224431	1
BIOCARTA_AKAP13_PATHWAY	synonymous	0	0	0.5	0	0	0.5	0	0	0.5	0	0	0.5	0	0	0.5	0.731898	1
BIOCARTA_AKAP95_PATHWAY	damaging	0	0	0.5	0	0	0.5	0.4	0.8332	0.18068	0.9	0.2914	0.29467	0	0	0.5	0.438326	1
BIOCARTA_AKAP95_PATHWAY	damaging_missense	0	0	0.5	0.6	0.8709	0.17536	0	0	0.5	0.06	0.0326	0.42841	0	0	0.5	0.500535	1
BIOCARTA_AKAP95_PATHWAY	LoF	0.06	0.4514	0.25083	0	0	0.5	0.9	2.107	0.073315	0.3	0.0195	0.44444				0.201693	1
BIOCARTA_AKAP95_PATHWAY	missense	0	0	0.5	0	0	0.5	0	0	0.5	0	0	0.5	0.6	0.1599	0.34464	0.660482	1
BIOCARTA_AKAP95_PATHWAY	neutral	0	0	0.5	0.06	0.0967	0.37791	0	0	0.5	0	0	0.5	1	0.682	0.20445	0.505758	1
BIOCARTA_AKAP95_PATHWAY	synonymous	0	0	0.5	0	0	0.5	0	0	0.5	1	1.9888	0.079231	0	0	0.5	0.388211	1
BIOCARTA_AKAPCENTROSOME_PATHWAY	damaging	0	0	0.5	0	0	0.5	0.06	0.2048	0.32545	0	0	0.5	0	0	0.5	0.649315	1
BIOCARTA_AKAPCENTROSOME_PATHWAY	damaging_missense	0	0	0.5	0	0	0.5	0	0	0.5	0	0	0.5	0	0	0.5	0.731898	1
BIOCARTA_AKAPCENTROSOME_PATHWAY	LoF	0	0	0.5	1	0.6911	0.20289	0	0	0.5	0.7	0.0137	0.45336	0.06	0.0479	0.41336	0.502792	1
BIOCARTA_AKAPCENTROSOME_PATHWAY	missense	0	0	0.5	0	0	0.5	0	0	0.5	0	0	0.5	0	0	0.5	0.731898	1
BIOCARTA_AKAPCENTROSOME_PATHWAY	neutral	0	0	0.5	0.7	0.5152	0.23645	0	0	0.5	0	0	0.5	0	0	0.5	0.586988	1
BIOCARTA_AKAPCENTROSOME_PATHWAY	synonymous	0	0	0.5	0	0	0.5	0	0	0.5	0	0	0.5	0	0	0.5	0.731898	1
BIOCARTA_AKT_PATHWAY	damaging	0	0	0.5	0.5	1.0793	0.14943	0.7	2.1719	0.070277	0	0	0.5	0	0	0.5	0.208893	1
BIOCARTA_AKT_PATHWAY	damaging_missense	0	0	0.5	0	0	0.5	0.7	3.8128	0.02543	0	0	0.5	0	0	0.5	0.229954	1
BIOCARTA_AKT_PATHWAY	LoF	0	0	0.5	0.7	1.1723	0.13946	0.06	0.1907	0.33119	0.2	0.0188	0.44551	0.06	0.0399	0.42088	0.366606	1
BIOCARTA_AKT_PATHWAY	missense	0	0	0.5	0	0	0.5	0.7	3.863	0.02468	0	0	0.5	0	0	0.5	0.226554	1
BIOCARTA_AKT_PATHWAY	neutral	0	0	0.5	0.7	0.3628	0.27349	0	0	0.5	0	0	0.5	0	0	0.5	0.615344	1
BIOCARTA_AKT_PATHWAY	synonymous	0	0	0.5	0	0	0.5	0	0	0.5	0.06	0.196	0.32898	0	0	0.5	0.651419	1
BIOCARTA_ALK_PATHWAY	damaging	0	0	0.5	0	0	0.5	0	0	0.5	0.06	0.2076	0.32434	0	0	0.5	0.648648	1
BIOCARTA_ALK_PATHWAY	damaging_missense	0	0	0.5	0.2	0.547	0.22977	0.6	1.1115	0.14588	0.5	1.294	0.12766	0	0	0.5	0.188063	1
BIOCARTA_ALK_PATHWAY	LoF	0	0	0.5	0	0	0.5	0	0	0.5	0	0	0.5				0.69803	1
BIOCARTA_ALK_PATHWAY	missense	0	0	0.5	0.2	1.8562	0.086531	0	0	0.5	0	0	0.5	0	0	0.5	0.402801	1
BIOCARTA_ALK_PATHWAY	neutral	0	0	0.5	0.6	2.6211	0.052726	0	0	0.5	0	0	0.5	0.06	0.1694	0.34032	0.2719	1
BIOCARTA_ALK_PATHWAY	synonymous	0	0	0.5	0	0	0.5	0	0	0.5	0.5	2.5986	0.053478	0	0	0.5	0.327057	1
BIOCARTA_ALTERNATIVE_PATHWAY	damaging	0	0	0.5	0	0	0.5	0	0	0.5	0.9	1.8883	0.084697	0.8	1.83	0.088066	0.175028	1
BIOCARTA_ALTERNATIVE_PATHWAY	damaging_missense	0	0	0.5	0	0	0.5	0	0	0.5	0.9	2.9175	0.04381	0.8	1.3304	0.12437	0.147994	1
BIOCARTA_ALTERNATIVE_PATHWAY	LoF	0	0	0.5	0	0	0.5	1	0.2936	0.29395	1	0.5363	0.23198	0	0	0.5	0.482668	1
BIOCARTA_ALTERNATIVE_PATHWAY	missense	0	0	0.5	0.3	1.1221	0.14474	0	0	0.5	0.9	3.2164	0.036452	0.2	0.1146	0.36751	0.122738	1
BIOCARTA_ALTERNATIVE_PATHWAY	neutral	0	0	0.5	0.8	1.6874	0.096969	0	0	0.5	0	0	0.5	0.7	0.2101	0.32335	0.351038	1
BIOCARTA_ALTERNATIVE_PATHWAY	synonymous	0	0	0.5	0	0	0.5	0	0	0.5	0	0	0.5	0	0	0.5	0.731898	1
BIOCARTA_AMAN_PATHWAY	damaging	0	0	0.5	0.4	1.8535	0.086687	0	0	0.5	1	0.6875	0.20351	0	0	0.5	0.26971	1
BIOCARTA_AMAN_PATHWAY	damaging_missense	0	0	0.5	0.4	2.6801	0.050804	0	0	0.5	1	0.7893	0.18715	0	0	0.5	0.19856	1
BIOCARTA_AMAN_PATHWAY	LoF	0.06	0.106	0.37237	0.6	0.1222	0.36335	1	0.551	0.22896	0.6	0.0177	0.44708	0	0	0.5	0.445309	1
BIOCARTA_AMAN_PATHWAY	missense	0	0	0.5	0.4	5.9691	0.0072795	0	0	0.5	0.7	1.6211	0.10147	0	0	0.5	0.0459296	1
BIOCARTA_AMAN_PATHWAY	neutral	0	0	0.5	0.06	0.3893	0.26634	1	1.6686	0.098225	0.06	0.3808	0.26859	1	0.4666	0.24728	0.16862	1
BIOCARTA_AMAN_PATHWAY	synonymous	0	0	0.5	0	0	0.5	0	0	0.5	0	0	0.5	0	0	0.5	0.731898	1
BIOCARTA_AMI_PATHWAY	damaging	0	0	0.5	0	0	0.5	0	0	0.5	0	0	0.5	0	0	0.5	0.731898	1
BIOCARTA_AMI_PATHWAY	damaging_missense	0	0	0.5	0.8	0.8386	0.1799	0	0	0.5	0	0	0.5	0	0	0.5	0.534394	1
BIOCARTA_AMI_PATHWAY	LoF	0	0	0.5	0	0	0.5	0	0	0.5	0.5	0.1071	0.37174	0	0	0.5	0.675192	1
BIOCARTA_AMI_PATHWAY	missense	0	0	0.5	0	0	0.5	0	0	0.5	0	0	0.5	0	0	0.5	0.731898	1
BIOCARTA_AMI_PATHWAY	neutral	0	0	0.5	0	0	0.5	0	0	0.5	0	0	0.5	0	0	0.5	0.731898	1
BIOCARTA_AMI_PATHWAY	synonymous	0	0	0.5	0	0	0.5	0	0	0.5	0	0	0.5	0	0	0.5	0.731898	1
BIOCARTA_ARAP_PATHWAY	damaging	0	0	0.5	0	0	0.5	0	0	0.5	0.5	1.0089	0.15758	0.06	0.0166	0.44869	0.489315	1
BIOCARTA_ARAP_PATHWAY	damaging_missense	0	0	0.5	0	0	0.5	0	0	0.5	0.8	1.6175	0.10172	0	0	0.5	0.430355	1
BIOCARTA_ARAP_PATHWAY	LoF	0	0	0.5	0	0	0.5	1	0.9824	0.16081	0	0	0.5	0	0	0.5	0.513211	1
BIOCARTA_ARAP_PATHWAY	missense	0	0	0.5	0	0	0.5	0	0	0.5	0.06	0.3376	0.28061	0	0	0.5	0.620363	1
BIOCARTA_ARAP_PATHWAY	neutral	0	0	0.5	0	0	0.5	0.2	0.7907	0.18695	0	0	0.5	0.4	0.3443	0.27869	0.434546	1
BIOCARTA_ARAP_PATHWAY	synonymous	0	0	0.5	0	0	0.5	0	0	0.5	0	0	0.5	0	0	0.5	0.731898	1
BIOCARTA_ARENRF2_PATHWAY	damaging	0	0	0.5	0	0	0.5	0.06	0.3417	0.27943	0.06	0.4761	0.24511	0	0	0.5	0.483474	1
BIOCARTA_ARENRF2_PATHWAY	damaging_missense	0	0	0.5	0	0	0.5	0.06	0.072	0.3942	0.5	0.6984	0.20167	0	0	0.5	0.511086	1
BIOCARTA_ARENRF2_PATHWAY	LoF	0	0	0.5	0	0	0.5	0	0	0.5	0	0	0.5				0.69803	1
BIOCARTA_ARENRF2_PATHWAY	missense	0	0	0.5	0	0	0.5	0	0	0.5	0.7	1.2119	0.13548	0	0	0.5	0.481455	1
BIOCARTA_ARENRF2_PATHWAY	neutral	0	0	0.5	1	3.2481	0.035754	0.8	1.2884	0.12817	0.06	0.0099	0.46028	0	0	0.5	0.128622	1
BIOCARTA_ARENRF2_PATHWAY	synonymous	0	0	0.5	0	0	0.5	0	0	0.5	0	0	0.5	0	0	0.5	0.731898	1
BIOCARTA_ARF_PATHWAY	damaging	0	0	0.5	0.4	2.7548	0.048481	0	0	0.5	0	0	0.5	0.8	0.1082	0.37112	0.27225	1
BIOCARTA_ARF_PATHWAY	damaging_missense	0	0	0.5	0.9	3.0277	0.040926	0	0	0.5	0	0	0.5	0.8	0.1082	0.37112	0.250947	1
BIOCARTA_ARF_PATHWAY	LoF	0	0	0.5	1	0.4948	0.24089	0	0	0.5	1	0.0162	0.44943				0.513203	1
BIOCARTA_ARF_PATHWAY	missense	0	0	0.5	0.7	3.2413	0.035901	0	0	0.5	0	0	0.5	1	0.9518	0.16463	0.154641	1
BIOCARTA_ARF_PATHWAY	neutral	0	0	0.5	0	0	0.5	0	0	0.5	0	0	0.5	0.8	0.4786	0.24452	0.593514	1
BIOCARTA_ARF_PATHWAY	synonymous	0	0	0.5	0	0	0.5	0	0	0.5	0	0	0.5	0	0	0.5	0.731898	1
BIOCARTA_ASBCELL_PATHWAY	damaging	0	0	0.5	0.6	1.61	0.10225	0	0	0.5	1	0.3043	0.2906	0.7	0.135	0.35666	0.294069	1
BIOCARTA_ASBCELL_PATHWAY	damaging_missense	0	0	0.5	0.7	0.8484	0.1785	0	0	0.5	1	0.3043	0.2906	0.8	0.0308	0.43036	0.40808	1
BIOCARTA_ASBCELL_PATHWAY	LoF	0	0	0.5	1	3.0742	0.039772	0	0	0.5				0.7	0.037	0.42374	0.205177	1
BIOCARTA_ASBCELL_PATHWAY	missense	0	0	0.5	0.06	0.2096	0.32354	0	0	0.5	1	1.062	0.15138	0.7	0.135	0.35666	0.367948	1
BIOCARTA_ASBCELL_PATHWAY	neutral	0	0	0.5	0	0	0.5	0.9	0.6666	0.20713	0.06	0.0422	0.4186	0.7	0.037	0.42374	0.496426	1
BIOCARTA_ASBCELL_PATHWAY	synonymous	0	0	0.5	0	0	0.5	0	0	0.5	0	0	0.5	0	0	0.5	0.731898	1
BIOCARTA_AT1R_PATHWAY	damaging	0	0	0.5	0.06	0.9538	0.16438	0	0	0.5	0.06	0.0209	0.44253	0	0	0.5	0.49456	1
BIOCARTA_AT1R_PATHWAY	damaging_missense	0	0	0.5	0.06	0.2623	0.30427	0	0	0.5	0.06	0.1246	0.36204	0	0	0.5	0.573284	1
BIOCARTA_AT1R_PATHWAY	LoF	0	0	0.5	0.6	4.8471	0.013846	0	0	0.5	1	0.0325	0.4285	0	0	0.5	0.154959	1
BIOCARTA_AT1R_PATHWAY	missense	0	0	0.5	0.4	0.7871	0.1875	0	0	0.5	0	0	0.5	0	0	0.5	0.542275	1
BIOCARTA_AT1R_PATHWAY	neutral	0	0	0.5	1	1.1656	0.14016	0	0	0.5	0.6	1.1926	0.1374	0	0	0.5	0.281158	1
BIOCARTA_AT1R_PATHWAY	synonymous	0	0	0.5	0	0	0.5	0	0	0.5	0.3	1.1793	0.13875	0	0	0.5	0.485825	1
BIOCARTA_ATM_PATHWAY	damaging	0	0	0.5	0.06	0.3476	0.27775	0	0	0.5	0.6	2.3467	0.062773	0.3	0.713	0.19923	0.168581	1
BIOCARTA_ATM_PATHWAY	damaging_missense	0	0	0.5	0	0	0.5	0	0	0.5	1	1.8525	0.086744	0	0	0.5	0.403212	1
BIOCARTA_ATM_PATHWAY	LoF	0	0	0.5	0	0	0.5	0	0	0.5	0	0	0.5	1	2.6408	0.052075	0.323161	1
BIOCARTA_ATM_PATHWAY	missense	0	0	0.5	0	0	0.5	0	0	0.5	0.3	2.9047	0.044161	0	0	0.5	0.299703	1
BIOCARTA_ATM_PATHWAY	neutral	0	0	0.5	0	0	0.5	0	0	0.5	1	1.0424	0.15363	0	0	0.5	0.504672	1
BIOCARTA_ATM_PATHWAY	synonymous	0	0	0.5	0	0	0.5	0	0	0.5	0	0	0.5	0	0	0.5	0.731898	1
BIOCARTA_ATRBRCA_PATHWAY	damaging	0	0	0.5	0	0	0.5	0	0	0.5	0.3	2.0993	0.073685	0	0	0.5	0.376432	1
BIOCARTA_ATRBRCA_PATHWAY	damaging_missense	0	0	0.5	0	0	0.5	0	0	0.5	0.3	1.4185	0.11682				0.390504	1
BIOCARTA_ATRBRCA_PATHWAY	LoF	0	0	0.5	0	0	0.5	0	0	0.5	0.2	0.237	0.31321	1	1.5116	0.10945	0.36495	1
BIOCARTA_ATRBRCA_PATHWAY	missense	0	0	0.5	0	0	0.5	0	0	0.5	0.2	0.6041	0.2185	0	0	0.5	0.571684	1
BIOCARTA_ATRBRCA_PATHWAY	neutral	0	0	0.5	0	0	0.5	0	0	0.5	0	0	0.5	0	0	0.5	0.731898	1
BIOCARTA_ATRBRCA_PATHWAY	synonymous	0	0	0.5	0	0	0.5	0	0	0.5	0	0	0.5	0	0	0.5	0.731898	1
BIOCARTA_BAD_PATHWAY	damaging	0	0	0.5	0	0	0.5	0	0	0.5	0	0	0.5	0	0	0.5	0.731898	1
BIOCARTA_BAD_PATHWAY	damaging_missense	0	0	0.5	0.5	0.6489	0.21026	0	0	0.5	0	0	0.5	0	0	0.5	0.56426	1
BIOCARTA_BAD_PATHWAY	LoF	0	0	0.5	0.06	0.3703	0.27142	0	0	0.5				0	0	0.5	0.561961	1
BIOCARTA_BAD_PATHWAY	missense	0	0	0.5	0	0	0.5	0	0	0.5	0.06	0.0532	0.4088	0	0	0.5	0.693559	1
BIOCARTA_BAD_PATHWAY	neutral	0	0	0.5	0.06	0.0072	0.4663	0.7	1.6886	0.096896	0	0	0.5	0	0	0.5	0.410091	1
BIOCARTA_BAD_PATHWAY	synonymous	0	0	0.5	0	0	0.5	0	0	0.5	0	0	0.5	0	0	0.5	0.731898	1
BIOCARTA_BARD1_PATHWAY	damaging	0	0	0.5	0	0	0.5	0	0	0.5	0.06	0.9927	0.15954	0	0	0.5	0.511725	1
BIOCARTA_BARD1_PATHWAY	damaging_missense	0	0	0.5	0	0	0.5	0	0	0.5	0	0	0.5	0.06	0.4294	0.25614	0.602556	1
BIOCARTA_BARD1_PATHWAY	LoF	0	0	0.5	0	0	0.5	0	0	0.5	0.9	1.9345	0.082135	1	1.9374	0.081973	0.1658	1
BIOCARTA_BARD1_PATHWAY	missense	0	0	0.5	0.06	1.3751	0.12047	0	0	0.5	0.06	0.4252	0.25718	0	0	0.5	0.3492	1
BIOCARTA_BARD1_PATHWAY	neutral	0	0	0.5	0.9	2.7837	0.047613	0.8	0.7605	0.19159	0.06	0.0399	0.42087	1	0.6437	0.2112	0.111003	1
BIOCARTA_BARD1_PATHWAY	synonymous	0	0	0.5	0	0	0.5	0	0	0.5	0	0	0.5	0	0	0.5	0.731898	1
BIOCARTA_BARR_MAPK_PATHWAY	damaging	0	0	0.5	0	0	0.5	0.2	0.0017	0.48371	0.5	0.0327	0.42829	0	0	0.5	0.696147	1
BIOCARTA_BARR_MAPK_PATHWAY	damaging_missense	0	0	0.5	0	0	0.5	0	0	0.5	0.5	0.0327	0.42829	0	0	0.5	0.702506	1
BIOCARTA_BARR_MAPK_PATHWAY	LoF	0	0	0.5				1	0.1598	0.34469				0	0	0.5	0.556338	1
BIOCARTA_BARR_MAPK_PATHWAY	missense	0	0	0.5	0.8	2.5164	0.056335	0	0	0.5	0.06	0.0079	0.46464	0	0	0.5	0.323933	1
BIOCARTA_BARR_MAPK_PATHWAY	neutral	0	0	0.5	1	0.8426	0.17932	0.8	0.99	0.15987	0.06	0.1191	0.36503	0	0	0.5	0.292343	1
BIOCARTA_BARR_MAPK_PATHWAY	synonymous	0	0	0.5	0	0	0.5	0	0	0.5	0	0	0.5	0	0	0.5	0.731898	1
BIOCARTA_BARRESTIN_PATHWAY	damaging	0	0	0.5	0	0	0.5	0	0	0.5	0.8	0.3192	0.28605	0	0	0.5	0.624114	1
BIOCARTA_BARRESTIN_PATHWAY	damaging_missense	0	0	0.5	0	0	0.5	0	0	0.5	0.7	0.0482	0.41314	0	0	0.5	0.695591	1
BIOCARTA_BARRESTIN_PATHWAY	LoF	0	0	0.5	0	0	0.5	0	0	0.5	0.06	0.0451	0.41588	0	0	0.5	0.696862	1
BIOCARTA_BARRESTIN_PATHWAY	missense	0	0	0.5	0.8	1.8456	0.087147	0	0	0.5	0.7	0.0482	0.41314	0	0	0.5	0.37274	1
BIOCARTA_BARRESTIN_PATHWAY	neutral	0	0	0.5	0.8	1.0653	0.151	0.8	1.2716	0.12973				0	0	0.5	0.223057	1
BIOCARTA_BARRESTIN_PATHWAY	synonymous	0	0	0.5	0	0	0.5	0	0	0.5	0	0	0.5	0	0	0.5	0.731898	1
BIOCARTA_BARRESTIN_SRC_PATHWAY	damaging	0	0	0.5	0.8	0.3639	0.27316	0.06	0.5523	0.2287	1	0.3044	0.29057	0	0	0.5	0.374072	1
BIOCARTA_BARRESTIN_SRC_PATHWAY	damaging_missense	0	0	0.5	0.8	0.3639	0.27316	0.06	0.2584	0.30559	1	0.3044	0.29057	0	0	0.5	0.422196	1
BIOCARTA_BARRESTIN_SRC_PATHWAY	LoF	0	0	0.5				1	0.1562	0.34636				0	0	0.5	0.55759	1
BIOCARTA_BARRESTIN_SRC_PATHWAY	missense	0	0	0.5	0.5	1.8143	0.088999	0	0	0.5	0	0	0.5	0	0	0.5	0.407521	1
BIOCARTA_BARRESTIN_SRC_PATHWAY	neutral	0	0	0.5	0.9	0.1261	0.36124	0.8	0.6741	0.20581	0.2	0.0403	0.42046	0	0	0.5	0.466886	1
BIOCARTA_BARRESTIN_SRC_PATHWAY	synonymous	0	0	0.5	0	0	0.5	0	0	0.5	0	0	0.5	0	0	0.5	0.731898	1
BIOCARTA_BBCELL_PATHWAY	damaging	0	0	0.5	0.4	1.637	0.10037	0	0	0.5	0.9	0.2937	0.29393	1	0.213	0.3222	0.27945	1
BIOCARTA_BBCELL_PATHWAY	damaging_missense	0	0	0.5	0.7	0.8158	0.18321	0	0	0.5	0.9	0.2937	0.29393	0.2	0.016	0.44974	0.421938	1
BIOCARTA_BBCELL_PATHWAY	LoF	0	0	0.5	1	3.0389	0.040647	0	0	0.5				0.2	0.0265	0.43535	0.210845	1
BIOCARTA_BBCELL_PATHWAY	missense	0	0	0.5	0.6	0.9637	0.16313	0	0	0.5	0.9	1.0343	0.15458	1	0.213	0.3222	0.259286	1
BIOCARTA_BBCELL_PATHWAY	neutral	0	0	0.5	0.7	0.0763	0.3912	0.4	0.0044	0.47344	0.06	0.1207	0.36412	0.2	0.0265	0.43535	0.58569	1
BIOCARTA_BBCELL_PATHWAY	synonymous	0	0	0.5	0	0	0.5	0	0	0.5	0	0	0.5	0	0	0.5	0.731898	1
BIOCARTA_BCELLSURVIVAL_PATHWAY	damaging	0	0	0.5	0	0	0.5	0	0	0.5	0	0	0.5	0	0	0.5	0.731898	1
BIOCARTA_BCELLSURVIVAL_PATHWAY	damaging_missense	0	0	0.5	0	0	0.5	0	0	0.5	0	0	0.5	0	0	0.5	0.731898	1
BIOCARTA_BCELLSURVIVAL_PATHWAY	LoF	0	0	0.5	1	0.6651	0.20738	0	0	0.5	0.9	0.0206	0.44288	1	0.9097	0.17009	0.350491	1
BIOCARTA_BCELLSURVIVAL_PATHWAY	missense	0	0	0.5	0.8	0.6835	0.2042	0	0	0.5	0	0	0.5	0	0	0.5	0.558627	1
BIOCARTA_BCELLSURVIVAL_PATHWAY	neutral	0	0	0.5	0.9	0.841	0.17955	1	1.1277	0.14414	0	0	0.5	1	0.9998	0.15868	0.184085	1
BIOCARTA_BCELLSURVIVAL_PATHWAY	synonymous	0	0	0.5	0	0	0.5	0	0	0.5	0	0	0.5	0.06	0.8538	0.17774	0.532099	1
BIOCARTA_BCR_PATHWAY	damaging	0	0	0.5	0.06	0.9245	0.16815	0	0	0.5	0	0	0.5	0	0	0.5	0.521605	1
BIOCARTA_BCR_PATHWAY	damaging_missense	0	0	0.5	0.06	1.1217	0.14477	0	0	0.5	0	0	0.5	0	0	0.5	0.493648	1
BIOCARTA_BCR_PATHWAY	LoF	0	0	0.5	0	0	0.5	0	0	0.5	0.8	0.6162	0.21622	0	0	0.5	0.569656	1
BIOCARTA_BCR_PATHWAY	missense	0	0	0.5	0.9	1.741	0.093503	0	0	0.5	0	0	0.5	0	0	0.5	0.415881	1
BIOCARTA_BCR_PATHWAY	neutral	0	0	0.5	0.3	0.3042	0.29062	0.06	0.4722	0.24599	0	0	0.5	0	0	0.5	0.49135	1
BIOCARTA_BCR_PATHWAY	synonymous	0	0	0.5	0	0	0.5	0	0	0.5	0	0	0.5	0	0	0.5	0.731898	1
BIOCARTA_BIOPEPTIDES_PATHWAY	damaging	0	0	0.5	0	0	0.5	0	0	0.5	0.7	0.4881	0.24238	0	0	0.5	0.591803	1
BIOCARTA_BIOPEPTIDES_PATHWAY	damaging_missense	0	0	0.5	0	0	0.5	0	0	0.5	0	0	0.5	0	0	0.5	0.731898	1
BIOCARTA_BIOPEPTIDES_PATHWAY	LoF	0	0	0.5	0.06	0.6904	0.20302	0	0	0.5	0.9	1.7218	0.094729	0.2	0.0224	0.44053	0.264559	1
BIOCARTA_BIOPEPTIDES_PATHWAY	missense	0	0	0.5	0.3	0.946	0.16537	0	0	0.5	0	0	0.5	0	0	0.5	0.518464	1
BIOCARTA_BIOPEPTIDES_PATHWAY	neutral	0	0	0.5	1	2.8442	0.045852	0.06	0.5374	0.23176	0	0	0.5	0	0	0.5	0.210153	1
BIOCARTA_BIOPEPTIDES_PATHWAY	synonymous	0	0	0.5	0	0	0.5	0	0	0.5	0	0	0.5	0	0	0.5	0.731898	1
BIOCARTA_BLYMPHOCYTE_PATHWAY	damaging	0	0	0.5	0	0	0.5	0	0	0.5	0.5	4.8777	0.013603	0	0	0.5	0.166696	1
BIOCARTA_BLYMPHOCYTE_PATHWAY	damaging_missense	0	0	0.5	0	0	0.5	0.06	0.0023	0.48107	0.5	4.8777	0.013603	0	0	0.5	0.163309	1
BIOCARTA_BLYMPHOCYTE_PATHWAY	LoF	0	0	0.5	0.06	0.0075	0.46539	0.6	0.0447	0.41629				0.6	0.011	0.45823	0.621534	1
BIOCARTA_BLYMPHOCYTE_PATHWAY	missense	0	0	0.5	0.5	6.0905	0.0067954	0	0	0.5	0.4	4.5508	0.016452	0	0	0.5	0.0133879	1
BIOCARTA_BLYMPHOCYTE_PATHWAY	neutral	0	0	0.5	0.5	5.9511	0.0073542	1	2.8443	0.045851	0.06	0.0017	0.48353	0	0	0.5	0.0272786	1
BIOCARTA_BLYMPHOCYTE_PATHWAY	synonymous	0	0	0.5	0	0	0.5	0	0	0.5	0	0	0.5	0	0	0.5	0.731898	1
BIOCARTA_BOTULIN_PATHWAY	damaging	0	0	0.5	0	0	0.5	0.6	0.0518	0.41001				0	0	0.5	0.653725	1
BIOCARTA_BOTULIN_PATHWAY	damaging_missense	0	0	0.5	0	0	0.5	1	0.0274	0.4343				0	0	0.5	0.666612	1
BIOCARTA_BOTULIN_PATHWAY	LoF	0.06	1.1704	0.13966	0.2	0.0049	0.47213	0.5	0.0146	0.45189							0.318383	1
BIOCARTA_BOTULIN_PATHWAY	missense	0	0	0.5	0	0	0.5	1	0.5533	0.22849	0	0	0.5	0	0	0.5	0.580341	1
BIOCARTA_BOTULIN_PATHWAY	neutral	0	0	0.5	1	0.7657	0.19077	1	0.5204	0.23534	0	0	0.5	0.8	0.3744	0.27031	0.31302	1
BIOCARTA_BOTULIN_PATHWAY	synonymous	0.06	0.1987	0.32787	0	0	0.5	0.06	0.6984	0.20167	0	0	0.5	0.4	0.0106	0.45893	0.461542	1
BIOCARTA_BTG2_PATHWAY	damaging	0	0	0.5	0.8	0.7805	0.18849	0	0	0.5	0	0	0.5	0.7	0.0199	0.44391	0.520701	1
BIOCARTA_BTG2_PATHWAY	damaging_missense	0	0	0.5	0.8	0.7805	0.18849	0.5	0.4287	0.25631	0	0	0.5	0.7	0.0199	0.44391	0.401353	1
BIOCARTA_BTG2_PATHWAY	LoF	0	0	0.5				0	0	0.5	0.3	0.019	0.44515				0.623884	1
BIOCARTA_BTG2_PATHWAY	missense	0	0	0.5	0.2	0.0601	0.40317	1	1.5188	0.1089	0	0	0.5	0.8	0.9787	0.16126	0.242503	1
BIOCARTA_BTG2_PATHWAY	neutral	0	0	0.5	0.2	0.1946	0.32954	0	0	0.5	0.9	1.206	0.13607	1	0.9645	0.16303	0.246331	1
BIOCARTA_BTG2_PATHWAY	synonymous	0	0	0.5	0	0	0.5	0	0	0.5	0	0	0.5	0	0	0.5	0.731898	1
BIOCARTA_CACAM_PATHWAY	damaging	0	0	0.5	0	0	0.5	0	0	0.5	0	0	0.5	0	0	0.5	0.731898	1
BIOCARTA_CACAM_PATHWAY	damaging_missense	0	0	0.5	0	0	0.5	0	0	0.5	0	0	0.5	0	0	0.5	0.731898	1
BIOCARTA_CACAM_PATHWAY	LoF	0	0	0.5	0.06	0.04	0.42069	0	0	0.5							0.608765	1
BIOCARTA_CACAM_PATHWAY	missense	0	0	0.5	0	0	0.5	0.6	0.2309	0.31544	0	0	0.5	0	0	0.5	0.643217	1
BIOCARTA_CACAM_PATHWAY	neutral	0	0	0.5	0	0	0.5	0	0	0.5	0.2	0.0064	0.46811	0	0	0.5	0.719458	1
BIOCARTA_CACAM_PATHWAY	synonymous	0	0	0.5	0.06	2.7411	0.048899	0.2	0.4437	0.25268	0	0	0.5	0.06	0.2802	0.29827	0.173935	1
BIOCARTA_CALCINEURIN_PATHWAY	damaging	0	0	0.5	0	0	0.5	0	0	0.5	0.06	0.0224	0.44056	0.3	1.1617	0.14056	0.465164	1
BIOCARTA_CALCINEURIN_PATHWAY	damaging_missense	0	0	0.5	0	0	0.5	0	0	0.5	0	0	0.5	0.06	0.0657	0.39883	0.6888	1
BIOCARTA_CALCINEURIN_PATHWAY	LoF	0	0	0.5	0	0	0.5	0	0	0.5	0	0	0.5	1	2.9417	0.043161	0.296539	1
BIOCARTA_CALCINEURIN_PATHWAY	missense	0	0	0.5	0	0	0.5	0	0	0.5	0	0	0.5	0	0	0.5	0.731898	1
BIOCARTA_CALCINEURIN_PATHWAY	neutral	0	0	0.5	0.5	1.0339	0.15463	0.6	0.5626	0.22661	0	0	0.5	0	0	0.5	0.36842	1
BIOCARTA_CALCINEURIN_PATHWAY	synonymous	0	0	0.5	0	0	0.5	0	0	0.5	0	0	0.5	0	0	0.5	0.731898	1
BIOCARTA_CARDIACEGF_PATHWAY	damaging	0	0	0.5	0	0	0.5	0.06	0.8857	0.17333	0.06	0.0444	0.41655	0	0	0.5	0.493177	1
BIOCARTA_CARDIACEGF_PATHWAY	damaging_missense	0	0	0.5	0	0	0.5	0.8	2.2077	0.068663	0.06	0.0318	0.42926	0	0	0.5	0.341593	1
BIOCARTA_CARDIACEGF_PATHWAY	LoF	0	0	0.5	0	0	0.5	0	0	0.5	0	0	0.5	0.3	0.2077	0.3243	0.648624	1
BIOCARTA_CARDIACEGF_PATHWAY	missense	0	0	0.5	1	2.2825	0.065422	0	0	0.5	0	0	0.5	0	0	0.5	0.357598	1
BIOCARTA_CARDIACEGF_PATHWAY	neutral	0	0	0.5	1	0.7178	0.19844	0	0	0.5	0	0	0.5	0	0	0.5	0.553129	1
BIOCARTA_CARDIACEGF_PATHWAY	synonymous	0	0	0.5	0	0	0.5	0	0	0.5	0.6	4.8235	0.014037	0	0	0.5	0.169495	1
BIOCARTA_CARM_ER_PATHWAY	damaging	0	0	0.5	0	0	0.5	0	0	0.5	0	0	0.5	0	0	0.5	0.731898	1
BIOCARTA_CARM_ER_PATHWAY	damaging_missense	0	0	0.5	0	0	0.5	0	0	0.5	0	0	0.5	0	0	0.5	0.731898	1
BIOCARTA_CARM_ER_PATHWAY	LoF	0	0	0.5	0	0	0.5	0	0	0.5	0	0	0.5	0	0	0.5	0.731898	1
BIOCARTA_CARM_ER_PATHWAY	missense	0	0	0.5	0	0	0.5	0	0	0.5	0	0	0.5	0	0	0.5	0.731898	1
BIOCARTA_CARM_ER_PATHWAY	neutral	0	0	0.5	0	0	0.5	0	0	0.5	0	0	0.5	0	0	0.5	0.731898	1
BIOCARTA_CARM_ER_PATHWAY	synonymous	0	0	0.5	0	0	0.5	0	0	0.5	0	0	0.5	0	0	0.5	0.731898	1
BIOCARTA_CARM1_PATHWAY	damaging	0	0	0.5	0.5	2.5272	0.055949	0.2	0.4031	0.26274	0	0	0.5	0	0	0.5	0.246982	1
BIOCARTA_CARM1_PATHWAY	damaging_missense	0	0	0.5	0.6	3.1726	0.037441	0	0	0.5	0.4	0.0195	0.44453	0	0	0.5	0.262294	1
BIOCARTA_CARM1_PATHWAY	LoF	0	0	0.5	0.06	0.0837	0.38617	0	0	0.5	0	0	0.5	0	0	0.5	0.682569	1
BIOCARTA_CARM1_PATHWAY	missense	0	0	0.5	0	0	0.5	0	0	0.5	0	0	0.5	0	0	0.5	0.731898	1
BIOCARTA_CARM1_PATHWAY	neutral	0	0	0.5	0.8	0.551	0.22896	0.9	1.5515	0.10645	0	0	0.5	1	0.3697	0.27157	0.234592	1
BIOCARTA_CARM1_PATHWAY	synonymous	0	0	0.5	0	0	0.5	0	0	0.5	0	0	0.5	0	0	0.5	0.731898	1
BIOCARTA_CASPASE_PATHWAY	damaging	0	0	0.5	0	0	0.5	0.5	1.967	0.080382	0.9	0.1292	0.35964	0	0	0.5	0.338668	1
BIOCARTA_CASPASE_PATHWAY	damaging_missense	0	0	0.5	0.8	1.4292	0.11595	0.5	1.5001	0.11033	0.9	0.1908	0.33111	0	0	0.5	0.187074	1
BIOCARTA_CASPASE_PATHWAY	LoF	0	0	0.5	0	0	0.5	0	0	0.5	0	0	0.5	0.3	0.4992	0.23992	0.58982	1
BIOCARTA_CASPASE_PATHWAY	missense	0	0	0.5	0	0	0.5	0	0	0.5	0	0	0.5	0	0	0.5	0.731898	1
BIOCARTA_CASPASE_PATHWAY	neutral	0	0	0.5	0.8	1.9345	0.082134	0	0	0.5	0	0	0.5	1	2.4848	0.057477	0.136858	1
BIOCARTA_CASPASE_PATHWAY	synonymous	0	0	0.5	0	0	0.5	0.2	1.9915	0.07909	0	0	0.5	0	0	0.5	0.387919	1
BIOCARTA_CB1R_PATHWAY	damaging	0	0	0.5	0	0	0.5	0	0	0.5	0.3	0.0068	0.46724	0	0	0.5	0.719105	1
BIOCARTA_CB1R_PATHWAY	damaging_missense	0	0	0.5	0	0	0.5	0	0	0.5	0.8	0.4079	0.26151	0.6	0.3474	0.27781	0.494324	1
BIOCARTA_CB1R_PATHWAY	LoF	0	0	0.5	0	0	0.5	0	0	0.5	0.7	0.0319	0.42909	0	0	0.5	0.702863	1
BIOCARTA_CB1R_PATHWAY	missense	0	0	0.5	0.5	2.6847	0.050657	0	0	0.5	0	0	0.5	0	0	0.5	0.319149	1
BIOCARTA_CB1R_PATHWAY	neutral	0	0	0.5	0.3	0.9923	0.15959	0.6	1.118	0.14517	0	0	0.5	0	0	0.5	0.306418	1
BIOCARTA_CB1R_PATHWAY	synonymous	0	0	0.5	0	0	0.5	0	0	0.5	0	0	0.5	0.6	1.243	0.13244	0.477312	1
BIOCARTA_CBL_PATHWAY	damaging	0	0	0.5	0	0	0.5	0	0	0.5	0	0	0.5	1	0.1844	0.33383	0.654273	1
BIOCARTA_CBL_PATHWAY	damaging_missense	0	0	0.5	0	0	0.5	0	0	0.5	0	0	0.5	1	0.1844	0.33383	0.654273	1
BIOCARTA_CBL_PATHWAY	LoF	0	0	0.5	0	0	0.5	0	0	0.5	0	0	0.5				0.69803	1
BIOCARTA_CBL_PATHWAY	missense	0	0	0.5	0.2	0.9623	0.1633	0	0	0.5	0	0	0.5	0	0	0.5	0.516096	1
BIOCARTA_CBL_PATHWAY	neutral	0	0	0.5	1	1.7538	0.092698	0.2	0.6669	0.20707	0	0	0.5	0	0	0.5	0.280723	1
BIOCARTA_CBL_PATHWAY	synonymous	0	0	0.5	0	0	0.5	0	0	0.5	0	0	0.5	0.5	4.9238	0.013245	0.164349	1
BIOCARTA_CCR3_PATHWAY	damaging	0	0	0.5	0	0	0.5	0	0	0.5	0.3	0.5444	0.2303	0	0	0.5	0.581871	1
BIOCARTA_CCR3_PATHWAY	damaging_missense	0	0	0.5	0	0	0.5	0	0	0.5	0	0	0.5	0.3	0.0443	0.41668	0.697231	1
BIOCARTA_CCR3_PATHWAY	LoF	0	0	0.5	0	0	0.5	0	0	0.5	1	2.3772	0.061558	0	0	0.5	0.34819	1
BIOCARTA_CCR3_PATHWAY	missense	0	0	0.5	0.5	1.41	0.11752	0	0	0.5	0	0	0.5	0	0	0.5	0.455758	1
BIOCARTA_CCR3_PATHWAY	neutral	0	0	0.5	1	1.0068	0.15783	0.3	0.6709	0.20636	1	0.51	0.23756	1	0.7673	0.19053	0.154449	1
BIOCARTA_CCR3_PATHWAY	synonymous	0	0	0.5	0.06	0.2114	0.32282	0	0	0.5	0.06	0.2819	0.29773	0	0	0.5	0.547033	1
BIOCARTA_CCR5_PATHWAY	damaging	0	0	0.5	0	0	0.5	0	0	0.5	1	0.5319	0.2329	0	0	0.5	0.58405	1
BIOCARTA_CCR5_PATHWAY	damaging_missense	0	0	0.5	0.8	0.1089	0.3707	0	0	0.5	0.2	0.0719	0.39426	0	0	0.5	0.628339	1
BIOCARTA_CCR5_PATHWAY	LoF	0	0	0.5	0.3	2.5245	0.056046	0	0	0.5	0	0	0.5	1	0.1485	0.35	0.283607	1
BIOCARTA_CCR5_PATHWAY	missense	0	0	0.5	0.2	1.0842	0.14888	0	0	0.5	0	0	0.5	0	0	0.5	0.498832	1
BIOCARTA_CCR5_PATHWAY	neutral	0	0	0.5	0.5	0.6887	0.20331	0.7	1.3951	0.11878	0	0	0.5	0	0	0.5	0.312298	1
BIOCARTA_CCR5_PATHWAY	synonymous	0	0	0.5	0	0	0.5	0	0	0.5	0.7	2.0674	0.075237	0	0	0.5	0.379793	1
BIOCARTA_CD40_PATHWAY	damaging	0	0	0.5	0.06	0.0753	0.39188	0	0	0.5	0.5	1.0424	0.15363	0	0	0.5	0.460101	1
BIOCARTA_CD40_PATHWAY	damaging_missense	0	0	0.5	0.06	0.4203	0.25839	0.2	0.4476	0.25174	1	2.1326	0.072099	0	0	0.5	0.19718	1
BIOCARTA_CD40_PATHWAY	LoF	0	0	0.5	0	0	0.5	0	0	0.5	0.06	0.0395	0.42124				0.659777	1
BIOCARTA_CD40_PATHWAY	missense	0	0	0.5	0.06	0.2031	0.32612	0	0	0.5	0.8	3.3186	0.034251	0	0	0.5	0.215517	1
BIOCARTA_CD40_PATHWAY	neutral	0	0	0.5	0	0	0.5	0	0	0.5	0.8	1.1205	0.14491	0	0	0.5	0.493827	1
BIOCARTA_CD40_PATHWAY	synonymous	0	0	0.5	0	0	0.5	0	0	0.5	0.06	0.384	0.26773	0	0	0.5	0.611189	1
BIOCARTA_CDC25_PATHWAY	damaging	0	0	0.5	0.06	0.8178	0.18291	0	0	0.5	0.4	1.1582	0.14092	0	0	0.5	0.321688	1
BIOCARTA_CDC25_PATHWAY	damaging_missense	0	0	0.5	0.9	1.4794	0.11194	0	0	0.5	0.3	0.3872	0.26688	0	0	0.5	0.343639	1
BIOCARTA_CDC25_PATHWAY	LoF	0	0	0.5	0	0	0.5	0.8	0.0002	0.49403	0.9	0.0186	0.44579	0.9	0.3865	0.26707	0.586017	1
BIOCARTA_CDC25_PATHWAY	missense	0	0	0.5	0.2	1.3243	0.12491	0	0	0.5	0.06	1.0773	0.14966	0	0	0.5	0.277238	1
BIOCARTA_CDC25_PATHWAY	neutral	0	0	0.5	0	0	0.5	0	0	0.5	1	0.2775	0.29918	0	0	0.5	0.632881	1
BIOCARTA_CDC25_PATHWAY	synonymous	0	0	0.5	0	0	0.5	0	0	0.5	0	0	0.5	0	0	0.5	0.731898	1
BIOCARTA_CDC42RAC_PATHWAY	damaging	0	0	0.5	0.3	0.1522	0.34822	0	0	0.5				0.6	0.0203	0.44329	0.590355	1
BIOCARTA_CDC42RAC_PATHWAY	damaging_missense	0	0	0.5	0	0	0.5	1	0.2807	0.29812				0.6	0.0203	0.44329	0.556154	1
BIOCARTA_CDC42RAC_PATHWAY	LoF	0	0	0.5	1	1.3893	0.11926	0	0	0.5							0.318497	1
BIOCARTA_CDC42RAC_PATHWAY	missense	0	0	0.5	0.3	0.2146	0.32161	1	2.9586	0.042712				0	0	0.5	0.182751	1
BIOCARTA_CDC42RAC_PATHWAY	neutral	0	0	0.5	0.4	0.0131	0.45436	1	1.6597	0.098821				0	0	0.5	0.344053	1
BIOCARTA_CDC42RAC_PATHWAY	synonymous	0	0	0.5	0	0	0.5	0	0	0.5	0	0	0.5	0.8	3.8151	0.025397	0.229806	1
BIOCARTA_CDK5_PATHWAY	damaging	0	0	0.5	0	0	0.5	0	0	0.5	0.4	0.0203	0.44329	0.2	0.5363	0.23198	0.560007	1
BIOCARTA_CDK5_PATHWAY	damaging_missense	0	0	0.5	1	0.9391	0.16626	0	0	0.5				0.7	0.0149	0.4515	0.438236	1
BIOCARTA_CDK5_PATHWAY	LoF	0.06	0.0101	0.45993	0	0	0.5				0.4	0.0203	0.44329	0.2	0.5424	0.23071	0.483777	1
BIOCARTA_CDK5_PATHWAY	missense	0	0	0.5	0	0	0.5	0	0	0.5	0	0	0.5	0.3	0.0621	0.40157	0.690121	1
BIOCARTA_CDK5_PATHWAY	neutral	0	0	0.5	0	0	0.5	0.6	0.0694	0.39608	0	0	0.5	0.8	0.1524	0.34814	0.616974	1
BIOCARTA_CDK5_PATHWAY	synonymous	0	0	0.5	0	0	0.5	0	0	0.5	0	0	0.5	0	0	0.5	0.731898	1
BIOCARTA_CDMAC_PATHWAY	damaging	0	0	0.5	0	0	0.5	0	0	0.5	1	0.0855	0.38498	0.06	0.0617	0.40192	0.639482	1
BIOCARTA_CDMAC_PATHWAY	damaging_missense	0	0	0.5	0.9	1.0836	0.14895	0	0	0.5	1	0.0608	0.40263	0.06	0.0444	0.41654	0.427269	1
BIOCARTA_CDMAC_PATHWAY	LoF	0	0	0.5	0	0	0.5	0.9	0.1201	0.36448	1	0.0128	0.45499	0.06	0.0083	0.46364	0.638271	1
BIOCARTA_CDMAC_PATHWAY	missense	0	0	0.5	0.5	1.7523	0.092792	0	0	0.5	0.9	1.0639	0.15116	0	0	0.5	0.241376	1
BIOCARTA_CDMAC_PATHWAY	neutral	0	0	0.5	0	0	0.5	0.9	4.0165	0.022528	0.9	0.6989	0.20157	0	0	0.5	0.133965	1
BIOCARTA_CDMAC_PATHWAY	synonymous	0	0	0.5	0.06	2.8154	0.046682	0	0	0.5	0.2	0.1964	0.32881	0	0	0.5	0.252236	1
BIOCARTA_CELL2CELL_PATHWAY	damaging	0	0	0.5	0	0	0.5	0.06	0.1018	0.37482	0	0	0.5	0	0	0.5	0.676792	1
BIOCARTA_CELL2CELL_PATHWAY	damaging_missense	0	0	0.5	0.06	0.1903	0.33132	0.2	2.1317	0.072142	0.06	0.0241	0.43826	0	0	0.5	0.292482	1
BIOCARTA_CELL2CELL_PATHWAY	LoF	0	0	0.5	0.06	0.183	0.33439	1	1.1711	0.13959	0	0	0.5	0.2	0.0212	0.44209	0.394951	1
BIOCARTA_CELL2CELL_PATHWAY	missense	0	0	0.5	0.06	0.2868	0.29614	0	0	0.5	0	0	0.5	0.3	0.7416	0.19458	0.452278	1
BIOCARTA_CELL2CELL_PATHWAY	neutral	0	0	0.5	0	0	0.5	0	0	0.5	0	0	0.5	0.3	0.5042	0.23884	0.588942	1
BIOCARTA_CELL2CELL_PATHWAY	synonymous	0	0	0.5	0	0	0.5	0	0	0.5	0	0	0.5	0	0	0.5	0.731898	1
BIOCARTA_CELLCYCLE_PATHWAY	damaging	0	0	0.5	0	0	0.5	0	0	0.5	0.06	0.0166	0.44882	1	0.6343	0.2129	0.545916	1
BIOCARTA_CELLCYCLE_PATHWAY	damaging_missense	0	0	0.5	0	0	0.5	0	0	0.5				0	0	0.5	0.69803	1
BIOCARTA_CELLCYCLE_PATHWAY	LoF	0	0	0.5	0	0	0.5	1	2.067	0.075259	1	0.3364	0.28096	1	2.4704	0.058005	0.0946007	1
BIOCARTA_CELLCYCLE_PATHWAY	missense	0	0	0.5	0	0	0.5	0	0	0.5	0	0	0.5	0	0	0.5	0.731898	1
BIOCARTA_CELLCYCLE_PATHWAY	neutral	0	0	0.5	0	0	0.5	0	0	0.5	0.06	0.1032	0.37403	0.5	0.0146	0.45189	0.656716	1
BIOCARTA_CELLCYCLE_PATHWAY	synonymous	0	0	0.5	0	0	0.5	0	0	0.5	0	0	0.5	0	0	0.5	0.731898	1
BIOCARTA_CERAMIDE_PATHWAY	damaging	0	0	0.5	0.06	0.5566	0.22782	0	0	0.5	0.9	1.0311	0.15495	0	0	0.5	0.369595	1
BIOCARTA_CERAMIDE_PATHWAY	damaging_missense	0	0	0.5	0.3	1.3432	0.12324	0	0	0.5	0.9	1.3813	0.11994	0	0	0.5	0.247649	1
BIOCARTA_CERAMIDE_PATHWAY	LoF	0	0	0.5	0.4	0.1123	0.36875	0	0	0.5	0.9	0.0266	0.43521	0	0	0.5	0.646608	1
BIOCARTA_CERAMIDE_PATHWAY	missense	0	0	0.5	0.2	1.0318	0.15487	0	0	0.5	0.9	3.6454	0.028112	0	0	0.5	0.130887	1
BIOCARTA_CERAMIDE_PATHWAY	neutral	0	0	0.5	0	0	0.5	0	0	0.5	0.9	1.2595	0.13087	0.6	0.3839	0.26777	0.368431	1
BIOCARTA_CERAMIDE_PATHWAY	synonymous	0	0	0.5	0	0	0.5	0	0	0.5	0.8	4.2486	0.019641	0	0	0.5	0.201878	1
BIOCARTA_CFTR_PATHWAY	damaging	0	0	0.5	0	0	0.5	0	0	0.5	0	0	0.5	0	0	0.5	0.731898	1
BIOCARTA_CFTR_PATHWAY	damaging_missense	0	0	0.5	1	1.6249	0.1012	0	0	0.5	0	0	0.5	0	0	0.5	0.429467	1
BIOCARTA_CFTR_PATHWAY	LoF	0	0	0.5	0	0	0.5	1	0.1115	0.36922	0.9	0.7595	0.19174				0.426803	1
BIOCARTA_CFTR_PATHWAY	missense	0	0	0.5	0	0	0.5	0	0	0.5	0	0	0.5	0	0	0.5	0.731898	1
BIOCARTA_CFTR_PATHWAY	neutral	0	0	0.5	0.06	0.1332	0.35755	0	0	0.5	0	0	0.5	0.6	0.0107	0.4588	0.650889	1
BIOCARTA_CFTR_PATHWAY	synonymous	0	0	0.5	0	0	0.5	0	0	0.5	0	0	0.5	0	0	0.5	0.731898	1
BIOCARTA_CHEMICAL_PATHWAY	damaging	0	0	0.5	0	0	0.5	0	0	0.5	0.8	4.3639	0.018355	0	0	0.5	0.194982	1
BIOCARTA_CHEMICAL_PATHWAY	damaging_missense	0	0	0.5	0	0	0.5	0	0	0.5	1	2.7655	0.048159	0	0	0.5	0.311886	1
BIOCARTA_CHEMICAL_PATHWAY	LoF	0	0	0.5	0	0	0.5	0.06	0.0274	0.43426	0	0	0.5	0.9	1.2958	0.12749	0.445196	1
BIOCARTA_CHEMICAL_PATHWAY	missense	0	0	0.5	0	0	0.5	0	0	0.5	0.8	3.9878	0.022916	0.06	0.0418	0.41898	0.199558	1
BIOCARTA_CHEMICAL_PATHWAY	neutral	0	0	0.5	0	0	0.5	0	0	0.5	0	0	0.5	0.4	1.0816	0.14917	0.499193	1
BIOCARTA_CHEMICAL_PATHWAY	synonymous	0	0	0.5	0	0	0.5	0	0	0.5	0	0	0.5	0	0	0.5	0.731898	1
BIOCARTA_CHREBP_PATHWAY	damaging	0	0	0.5	1	3.8987	0.024162	0	0	0.5	0	0	0.5	0	0	0.5	0.224168	1
BIOCARTA_CHREBP_PATHWAY	damaging_missense	0	0	0.5	1	6.649	0.0049607	0	0	0.5	0	0	0.5	0	0	0.5	0.0952091	1
BIOCARTA_CHREBP_PATHWAY	LoF	0.3	2.6214	0.052717	0.06	0.2145	0.32164	0.3	1.4455	0.11463	0.7	0.0568	0.40579				0.0745078	1
BIOCARTA_CHREBP_PATHWAY	missense	0	0	0.5	0.06	0.1823	0.3347	0	0	0.5	0	0	0.5	0	0	0.5	0.65478	1
BIOCARTA_CHREBP_PATHWAY	neutral	0	0	0.5	1	1.8022	0.089723	0	0	0.5	0	0	0.5	1	0.0215	0.44175	0.388292	1
BIOCARTA_CHREBP_PATHWAY	synonymous	0	0	0.5	0	0	0.5	0	0	0.5	0	0	0.5	0.06	0.5987	0.21954	0.572602	1
BIOCARTA_CIRCADIAN_PATHWAY	damaging	0	0	0.5	0.7	1.1771	0.13898	0	0	0.5	0.7	0.2074	0.32442	0	0	0.5	0.409736	1
BIOCARTA_CIRCADIAN_PATHWAY	damaging_missense	0	0	0.5	1	1.5429	0.10709	0.06	0.2823	0.29758	0.7	0.2074	0.32442	0	0	0.5	0.290695	1
BIOCARTA_CIRCADIAN_PATHWAY	LoF	0.06	0.6263	0.21435	1	0.0047	0.47253	0.8	0.1489	0.34981				0	0	0.5	0.426989	1
BIOCARTA_CIRCADIAN_PATHWAY	missense	0	0	0.5	0	0	0.5	0.06	1.7676	0.091841	0	0	0.5	0.3	0.0919	0.38088	0.368147	1
BIOCARTA_CIRCADIAN_PATHWAY	neutral	0	0	0.5	0.06	0.2574	0.30595	0.06	0.5901	0.22118	0	0	0.5	0.3	0.0137	0.45336	0.463507	1
BIOCARTA_CIRCADIAN_PATHWAY	synonymous	0	0	0.5	0	0	0.5	0	0	0.5	0	0	0.5	0	0	0.5	0.731898	1
BIOCARTA_CK1_PATHWAY	damaging	0	0	0.5	0.7	1.7296	0.094233	0	0	0.5				0.6	0.1715	0.3394	0.289877	1
BIOCARTA_CK1_PATHWAY	damaging_missense	0	0	0.5	0.8	3.9961	0.022802	0	0	0.5				0	0	0.5	0.164107	1
BIOCARTA_CK1_PATHWAY	LoF	0	0	0.5	0	0	0.5	0	0	0.5				0.06	0.0322	0.42875	0.663734	1
BIOCARTA_CK1_PATHWAY	missense	0	0	0.5	1	2.3489	0.062686	0	0	0.5	0.8	0.0514	0.4103	0	0	0.5	0.321374	1
BIOCARTA_CK1_PATHWAY	neutral	0	0	0.5	1	0.4336	0.2551	0.8	1.2143	0.13524	0.8	0.0514	0.4103	0.9	0.0261	0.43589	0.315412	1
BIOCARTA_CK1_PATHWAY	synonymous	0	0	0.5	0.06	1.033	0.15472	0	0	0.5	0	0	0.5	0	0	0.5	0.50599	1
BIOCARTA_CLASSIC_PATHWAY	damaging	0	0	0.5	0	0	0.5	0	0	0.5	0	0	0.5	0.9	2.1781	0.069995	0.368224	1
BIOCARTA_CLASSIC_PATHWAY	damaging_missense	0	0	0.5	0.06	0.1354	0.35646	0	0	0.5	1	0.7627	0.19124	0.9	1.7529	0.092754	0.229333	1
BIOCARTA_CLASSIC_PATHWAY	LoF	0	0	0.5	0	0	0.5	1	0.1138	0.36793	0.9	0.9883	0.16007	0	0	0.5	0.456166	1
BIOCARTA_CLASSIC_PATHWAY	missense	0	0	0.5	0.5	2.3424	0.062947	0	0	0.5	0	0	0.5	0.06	0.3015	0.29148	0.274792	1
BIOCARTA_CLASSIC_PATHWAY	neutral	0	0	0.5	0.6	1.8862	0.084818	0	0	0.5	0	0	0.5	0.7	0.389	0.26641	0.302917	1
BIOCARTA_CLASSIC_PATHWAY	synonymous	0	0	0.5	0	0	0.5	0	0	0.5	0	0	0.5	0	0	0.5	0.731898	1
BIOCARTA_COMP_PATHWAY	damaging	0	0	0.5	0	0	0.5	0	0	0.5	0.6	1.6375	0.10033	1	2.0499	0.076107	0.177197	1
BIOCARTA_COMP_PATHWAY	damaging_missense	0	0	0.5	0	0	0.5	0	0	0.5	0.8	3.354	0.033521	1	1.6394	0.1002	0.11322	1
BIOCARTA_COMP_PATHWAY	LoF	0	0	0.5	0	0	0.5	0	0	0.5	1	1.1993	0.13674	0	0	0.5	0.483149	1
BIOCARTA_COMP_PATHWAY	missense	0	0	0.5	0.06	1.5271	0.10827	0	0	0.5	0.4	0.5739	0.22436	0.2	0.0094	0.46129	0.301767	1
BIOCARTA_COMP_PATHWAY	neutral	0	0	0.5	1	1.9443	0.081601	0	0	0.5	0	0	0.5	1	1.1489	0.14189	0.219447	1
BIOCARTA_COMP_PATHWAY	synonymous	0	0	0.5	0	0	0.5	0	0	0.5	0	0	0.5	0	0	0.5	0.731898	1
BIOCARTA_CPSF_PATHWAY	damaging	0	0	0.5	0	0	0.5	1	0.2568	0.30616	0	0	0.5	1	1.3515	0.12251	0.379316	1
BIOCARTA_CPSF_PATHWAY	damaging_missense	0	0	0.5	0	0	0.5	0.4	0.0003	0.49272				1	0.4022	0.26299	0.551865	1
BIOCARTA_CPSF_PATHWAY	LoF	0	0	0.5	0	0	0.5	0	0	0.5	0	0	0.5	1	0.3864	0.2671	0.610729	1
BIOCARTA_CPSF_PATHWAY	missense	0	0	0.5	0	0	0.5	0.7	0.3014	0.29151	0	0	0.5	0.8	0.7743	0.18945	0.444758	1
BIOCARTA_CPSF_PATHWAY	neutral	0	0	0.5				1	1.081	0.14924	0	0	0.5	1	0.4062	0.26195	0.321147	1
BIOCARTA_CPSF_PATHWAY	synonymous	0	0	0.5	0	0	0.5	0	0	0.5	0	0	0.5	0.2	0.8059	0.18467	0.539374	1
BIOCARTA_CREB_PATHWAY	damaging	0	0	0.5	0	0	0.5	0	0	0.5	0	0	0.5	0	0	0.5	0.731898	1
BIOCARTA_CREB_PATHWAY	damaging_missense	0	0	0.5	0.8	1.1368	0.14317	0	0	0.5	1	0.0116	0.45705	0	0	0.5	0.475144	1
BIOCARTA_CREB_PATHWAY	LoF	0	0	0.5	0	0	0.5	0	0	0.5	0.06	0.0096	0.46087	0.2	0.0104	0.45937	0.700313	1
BIOCARTA_CREB_PATHWAY	missense	0	0	0.5	0	0	0.5	0	0	0.5	0.8	0.3999	0.26357	0	0	0.5	0.608133	1
BIOCARTA_CREB_PATHWAY	neutral	0	0	0.5	1	1.4718	0.11253	0.8	1.1405	0.14277	1	0.2881	0.29572	0	0	0.5	0.198497	1
BIOCARTA_CREB_PATHWAY	synonymous	0	0	0.5	0	0	0.5	0	0	0.5	0	0	0.5	0	0	0.5	0.731898	1
BIOCARTA_CREM_PATHWAY	damaging	0	0	0.5	0.8	3.8505	0.024866	0	0	0.5	0.7	0.1497	0.34942	0.06	0.0405	0.42028	0.173095	1
BIOCARTA_CREM_PATHWAY	damaging_missense	0	0	0.5	0.06	0.1517	0.34846	0.06	0.141	0.35365	0.8	0.0348	0.426	0.06	0.0405	0.42028	0.53078	1
BIOCARTA_CREM_PATHWAY	LoF	0	0	0.5	1	4.4178	0.017783	0	0	0.5	1	0.3128	0.28799				0.101263	1
BIOCARTA_CREM_PATHWAY	missense	0	0	0.5	0	0	0.5	1	1.5761	0.10466	0.8	0.0348	0.426	0.06	0.0405	0.42028	0.379182	1
BIOCARTA_CREM_PATHWAY	neutral	0	0	0.5	0	0	0.5	0	0	0.5							0.655185	1
BIOCARTA_CREM_PATHWAY	synonymous	0	0	0.5	0.06	0.2908	0.29485	0	0	0.5	0	0	0.5	0	0	0.5	0.630033	1
BIOCARTA_CSK_PATHWAY	damaging	0	0	0.5	0.7	2.8068	0.046933	0	0	0.5	0	0	0.5	0.5	0.0536	0.40847	0.280556	1
BIOCARTA_CSK_PATHWAY	damaging_missense	0	0	0.5	1	5.7313	0.0083324	0	0	0.5	0	0	0.5	0.06	0.0971	0.37767	0.109118	1
BIOCARTA_CSK_PATHWAY	LoF	0	0	0.5	0.06	0.052	0.40979	0	0	0.5				0	0	0.5	0.653605	1
BIOCARTA_CSK_PATHWAY	missense	0	0	0.5	0.2	0.2239	0.31804	0	0	0.5	0	0	0.5	0	0	0.5	0.64482	1
BIOCARTA_CSK_PATHWAY	neutral	0	0	0.5	0.6	0.3747	0.27023	0	0	0.5	0	0	0.5	0	0	0.5	0.613003	1
BIOCARTA_CSK_PATHWAY	synonymous	0	0	0.5	0	0	0.5	0	0	0.5	0	0	0.5	0	0	0.5	0.731898	1
BIOCARTA_CTBP1_PATHWAY	damaging	0	0	0.5	0.5	0.119	0.36504	0.2	0.4096	0.2611	0.8	0.0102	0.45986	0	0	0.5	0.5295	1
BIOCARTA_CTBP1_PATHWAY	damaging_missense	0	0	0.5	0.5	0.1044	0.37332	0	0	0.5	0.8	0.0102	0.45986	0	0	0.5	0.659751	1
BIOCARTA_CTBP1_PATHWAY	LoF	0.06	1.3027	0.12686	0.8	0.012	0.45645	0.2	0.3957	0.26466							0.21313	1
BIOCARTA_CTBP1_PATHWAY	missense	0	0	0.5	0.2	0.5009	0.23955	0.2	0.4021	0.26301	0.9	2.3672	0.061953	0	0	0.5	0.179264	1
BIOCARTA_CTBP1_PATHWAY	neutral	0	0	0.5	0	0	0.5	0.2	0.2203	0.31939	1	2.3476	0.062737	0.9	0.4808	0.24404	0.201451	1
BIOCARTA_CTBP1_PATHWAY	synonymous	0	0	0.5	0	0	0.5	0	0	0.5	0	0	0.5	0.2	1.0262	0.15552	0.506953	1
BIOCARTA_CTCF_PATHWAY	damaging	0	0	0.5	0	0	0.5	0.6	5.7167	0.0084023	0.9	0.3124	0.28811	0	0	0.5	0.0938796	1
BIOCARTA_CTCF_PATHWAY	damaging_missense	0	0	0.5	0.9	1.2093	0.13574	0.7	3.9984	0.022771	0.9	0.5254	0.23427	0	0	0.5	0.0693498	1
BIOCARTA_CTCF_PATHWAY	LoF	0	0	0.5	0.2	0.0403	0.42041	0	0	0.5	0.6	0.0143	0.45243				0.63694	1
BIOCARTA_CTCF_PATHWAY	missense	0	0	0.5	0	0	0.5	0	0	0.5	0	0	0.5	0.2	0.1148	0.36735	0.672888	1
BIOCARTA_CTCF_PATHWAY	neutral	0	0	0.5	0	0	0.5	0	0	0.5	0	0	0.5	0.9	1.1861	0.13806	0.48491	1
BIOCARTA_CTCF_PATHWAY	synonymous	0	0	0.5	0	0	0.5	0	0	0.5	0	0	0.5	0	0	0.5	0.731898	1
BIOCARTA_CTL_PATHWAY	damaging	0	0	0.5	0.06	0.5344	0.23239	1	1.1415	0.14267	0.2	0.0118	0.45669	0	0	0.5	0.345707	1
BIOCARTA_CTL_PATHWAY	damaging_missense	0	0	0.5	0	0	0.5	1	1.556	0.10612	0.2	0.0118	0.45669	0	0	0.5	0.42203	1
BIOCARTA_CTL_PATHWAY	LoF	0.06	2.0432	0.076445	0.2	1.5489	0.10665	0	0	0.5							0.0882199	1
BIOCARTA_CTL_PATHWAY	missense	0	0	0.5	0.06	0.2876	0.29589	0	0	0.5	0	0	0.5	0	0	0.5	0.630721	1
BIOCARTA_CTL_PATHWAY	neutral	0	0	0.5	0	0	0.5	0	0	0.5	0.06	0.1657	0.342	0.06	0.0792	0.38921	0.610084	1
BIOCARTA_CTL_PATHWAY	synonymous	0	0	0.5	0	0	0.5	0	0	0.5	0	0	0.5	0	0	0.5	0.731898	1
BIOCARTA_CTLA4_PATHWAY	damaging	0	0	0.5	0	0	0.5	0.06	0.825	0.18186	0.5	0.0229	0.43988	0	0	0.5	0.512257	1
BIOCARTA_CTLA4_PATHWAY	damaging_missense	0	0	0.5	0	0	0.5	0.3	0.9837	0.16064	0.5	0.0229	0.43988	0	0	0.5	0.489205	1
BIOCARTA_CTLA4_PATHWAY	LoF	0	0	0.5	0.6	0.0299	0.43141	0	0	0.5							0.615486	1
BIOCARTA_CTLA4_PATHWAY	missense	0.06	0.6121	0.21699	0	0	0.5	0.06	0.2334	0.31449	0	0	0.5	0	0	0.5	0.482804	1
BIOCARTA_CTLA4_PATHWAY	neutral	0.2	1.5627	0.10563	0.5	0.3721	0.27093	1	0.5563	0.22789	0	0	0.5	1	0.4837	0.24338	0.160695	1
BIOCARTA_CTLA4_PATHWAY	synonymous	0	0	0.5	0	0	0.5	0	0	0.5	0	0	0.5	0	0	0.5	0.731898	1
BIOCARTA_CXCR4_PATHWAY	damaging	0	0	0.5	0	0	0.5	0	0	0.5	0.8	1.3329	0.12414	0	0	0.5	0.465585	1
BIOCARTA_CXCR4_PATHWAY	damaging_missense	0	0	0.5	0	0	0.5	0	0	0.5	0.06	0.02	0.44371	0.06	0.1065	0.37206	0.652125	1
BIOCARTA_CXCR4_PATHWAY	LoF	0	0	0.5	0.2	1.0097	0.15748	0	0	0.5	0.8	1.5133	0.10932	0.7	0.478	0.24466	0.186527	1
BIOCARTA_CXCR4_PATHWAY	missense	0	0	0.5	0.06	0.4906	0.24182	0	0	0.5	0	0	0.5	0	0	0.5	0.591353	1
BIOCARTA_CXCR4_PATHWAY	neutral	0	0	0.5	0.6	1.088	0.14845	0	0	0.5	0.8	1.4529	0.11403	0	0	0.5	0.264434	1
BIOCARTA_CXCR4_PATHWAY	synonymous	0	0	0.5	0	0	0.5	0	0	0.5	0.06	0.1206	0.36419	0	0	0.5	0.671211	1
BIOCARTA_CYTOKINE_PATHWAY	damaging	0	0	0.5	0	0	0.5	0	0	0.5	0	0	0.5	0	0	0.5	0.731898	1
BIOCARTA_CYTOKINE_PATHWAY	damaging_missense	0	0	0.5	0	0	0.5	0	0	0.5	0	0	0.5	0	0	0.5	0.731898	1
BIOCARTA_CYTOKINE_PATHWAY	LoF	0	0	0.5	0	0	0.5	0.06	0.1013	0.37511	0.06	0.0776	0.39026				0.578622	1
BIOCARTA_CYTOKINE_PATHWAY	missense	0	0	0.5	0	0	0.5	0	0	0.5	0	0	0.5	0	0	0.5	0.731898	1
BIOCARTA_CYTOKINE_PATHWAY	neutral	0	0	0.5	0	0	0.5	0.7	0.4722	0.246	0.06	0.0024	0.48026	0	0	0.5	0.586855	1
BIOCARTA_CYTOKINE_PATHWAY	synonymous	0	0	0.5	0	0	0.5	0.06	0.3597	0.27434	0.06	0.3848	0.26753	0	0	0.5	0.496209	1
BIOCARTA_D4GDI_PATHWAY	damaging	0	0	0.5	0	0	0.5	0.9	1.6164	0.1018	0	0	0.5	0	0	0.5	0.430491	1
BIOCARTA_D4GDI_PATHWAY	damaging_missense	0	0	0.5	0.4	0.4869	0.24267	0.7	1.5638	0.10556	0	0	0.5	0	0	0.5	0.320786	1
BIOCARTA_D4GDI_PATHWAY	LoF	0	0	0.5	0	0	0.5	0.5	0.0415	0.41929	0	0	0.5	0	0	0.5	0.698431	1
BIOCARTA_D4GDI_PATHWAY	missense	0	0	0.5	0	0	0.5	0.3	0.2304	0.31563	0	0	0.5	0	0	0.5	0.643335	1
BIOCARTA_D4GDI_PATHWAY	neutral	0	0	0.5	0	0	0.5	0	0	0.5	0	0	0.5	0	0	0.5	0.731898	1
BIOCARTA_D4GDI_PATHWAY	synonymous	0	0	0.5	0	0	0.5	0	0	0.5	0	0	0.5	0	0	0.5	0.731898	1
BIOCARTA_DC_PATHWAY	damaging	0	0	0.5	0.5	1.853	0.086718	0	0	0.5	0	0	0.5	0.06	0.3804	0.2687	0.307228	1
BIOCARTA_DC_PATHWAY	damaging_missense	0	0	0.5	0.8	2.7014	0.05013	0	0	0.5	0	0	0.5	0	0	0.5	0.317637	1
BIOCARTA_DC_PATHWAY	LoF	0	0	0.5	0	0	0.5	0	0	0.5	0.7	0.0374	0.42329	0.8	2.3649	0.062048	0.324429	1
BIOCARTA_DC_PATHWAY	missense	0	0	0.5	0.5	2.7018	0.050118	0	0	0.5	0	0	0.5	0	0	0.5	0.317603	1
BIOCARTA_DC_PATHWAY	neutral	0	0	0.5	0	0	0.5	0	0	0.5	0	0	0.5	0	0	0.5	0.731898	1
BIOCARTA_DC_PATHWAY	synonymous	0	0	0.5	0	0	0.5	0	0	0.5	1	1.0804	0.1493	0	0	0.5	0.499354	1
BIOCARTA_DEATH_PATHWAY	damaging	0	0	0.5	0	0	0.5	0.06	1.6893	0.096846	0.5	0.9279	0.16771	0	0	0.5	0.259228	1
BIOCARTA_DEATH_PATHWAY	damaging_missense	0	0	0.5	0	0	0.5	0.06	1.0585	0.15178	0.7	2.3243	0.063686	0	0	0.5	0.200248	1
BIOCARTA_DEATH_PATHWAY	LoF	0	0	0.5	0	0	0.5	0	0	0.5	0	0	0.5	0.06	0.0365	0.42429	0.700707	1
BIOCARTA_DEATH_PATHWAY	missense	0	0	0.5	0	0	0.5	0	0	0.5	1	1.5309	0.10799	0	0	0.5	0.440791	1
BIOCARTA_DEATH_PATHWAY	neutral	0	0	0.5	0.6	0.9818	0.16088	0.9	0.7189	0.19825	0	0	0.5	1	0.7149	0.19892	0.229719	1
BIOCARTA_DEATH_PATHWAY	synonymous	0	0	0.5	0	0	0.5	0.06	1.9734	0.080042	0	0	0.5	0	0	0.5	0.389881	1
BIOCARTA_DICER_PATHWAY	damaging	0	0	0.5	0	0	0.5	0	0	0.5	0.2	0.0278	0.43378				0.666344	1
BIOCARTA_DICER_PATHWAY	damaging_missense	0	0	0.5	0.2	0.0088	0.46265	0	0	0.5	0.2	0.0278	0.43378				0.648958	1
BIOCARTA_DICER_PATHWAY	LoF	0	0	0.5	0	0	0.5	0	0	0.5							0.655185	1
BIOCARTA_DICER_PATHWAY	missense	0	0	0.5	0	0	0.5	0	0	0.5	0	0	0.5	0.6	0.0053	0.47091	0.720588	1
BIOCARTA_DICER_PATHWAY	neutral	0	0	0.5	0	0	0.5	0	0	0.5	1	0.9833	0.16069	0.6	0.0053	0.47091	0.501877	1
BIOCARTA_DICER_PATHWAY	synonymous	0	0	0.5	0	0	0.5	0	0	0.5	0	0	0.5	0	0	0.5	0.731898	1
BIOCARTA_DNAFRAGMENT_PATHWAY	damaging	0	0	0.5	0	0	0.5	1	1.1905	0.13761	1	1.7355	0.093857	0	0	0.5	0.231748	1
BIOCARTA_DNAFRAGMENT_PATHWAY	damaging_missense	0	0	0.5	0	0	0.5	1	0.7263	0.19704	0.8	0.4506	0.25103	0	0	0.5	0.42554	1
BIOCARTA_DNAFRAGMENT_PATHWAY	LoF	0	0	0.5	1	1.3023	0.12689	0	0	0.5	1	0.593	0.22062	0.9	0.6839	0.20412	0.218015	1
BIOCARTA_DNAFRAGMENT_PATHWAY	missense	0	0	0.5	0.06	0.0928	0.38035	0	0	0.5	0.2	0.0159	0.44986	0	0	0.5	0.659103	1
BIOCARTA_DNAFRAGMENT_PATHWAY	neutral	0	0	0.5	0.06	0.1413	0.35348	0	0	0.5	0	0	0.5	0.9	0.9565	0.16404	0.453392	1
BIOCARTA_DNAFRAGMENT_PATHWAY	synonymous	0	0	0.5	0	0	0.5	0	0	0.5	0	0	0.5	0.6	0.4209	0.25825	0.604156	1
BIOCARTA_DREAM_PATHWAY	damaging	0	0	0.5	0.7	1.0447	0.15337	0	0	0.5	0.8	0.0218	0.44136	0	0	0.5	0.481324	1
BIOCARTA_DREAM_PATHWAY	damaging_missense	0	0	0.5	1	3.3161	0.034303	0	0	0.5				0	0	0.5	0.207202	1
BIOCARTA_DREAM_PATHWAY	LoF	0.2	2.1199	0.072697	0	0	0.5	0.6	0.0106	0.45893	0.8	0.0218	0.44136	0.06	0.0392	0.42156	0.31628	1
BIOCARTA_DREAM_PATHWAY	missense	0	0	0.5	0.5	0.1531	0.34777	0.9	1.5255	0.1084	1	0.3636	0.27326	0	0	0.5	0.290207	1
BIOCARTA_DREAM_PATHWAY	neutral	0	0	0.5	0.9	0.9884	0.16007	1	1.8423	0.087342	1	0.3636	0.27326	0	0	0.5	0.177258	1
BIOCARTA_DREAM_PATHWAY	synonymous	0	0	0.5	0.06	0.0003	0.49265	0	0	0.5	0	0	0.5	0	0	0.5	0.729113	1
BIOCARTA_DSP_PATHWAY	damaging	0	0	0.5	0	0	0.5	0	0	0.5				0.2	0.0131	0.45448	0.676767	1
BIOCARTA_DSP_PATHWAY	damaging_missense	0	0	0.5	0	0	0.5	1	0.4553	0.24991				0.2	0.0131	0.45448	0.523411	1
BIOCARTA_DSP_PATHWAY	LoF	0	0	0.5	1	0.1698	0.34017	0	0	0.5							0.552924	1
BIOCARTA_DSP_PATHWAY	missense	0	0	0.5	1	0.3623	0.27363	0	0	0.5	0	0	0.5	0	0	0.5	0.615444	1
BIOCARTA_DSP_PATHWAY	neutral	0	0	0.5	1	0.1418	0.35327	0	0	0.5	0	0	0.5	0.06	0.0366	0.42419	0.633225	1
BIOCARTA_DSP_PATHWAY	synonymous	0	0	0.5	0	0	0.5	0	0	0.5	1	0.9986	0.15882	0	0	0.5	0.510878	1
BIOCARTA_ECM_PATHWAY	damaging	0	0	0.5	0	0	0.5	0	0	0.5	0.06	0.2954	0.2934	0	0	0.5	0.62907	1
BIOCARTA_ECM_PATHWAY	damaging_missense	0	0	0.5	0	0	0.5	0	0	0.5	0.06	0.1735	0.33851	0	0	0.5	0.656986	1
BIOCARTA_ECM_PATHWAY	LoF	0	0	0.5	0	0	0.5	0	0	0.5	0	0	0.5	0	0	0.5	0.731898	1
BIOCARTA_ECM_PATHWAY	missense	0	0	0.5	0	0	0.5	0	0	0.5	0	0	0.5	0	0	0.5	0.731898	1
BIOCARTA_ECM_PATHWAY	neutral	0	0	0.5	0.6	1.436	0.11539	0	0	0.5	0	0	0.5	0	0	0.5	0.4525	1
BIOCARTA_ECM_PATHWAY	synonymous	0	0	0.5	0	0	0.5	0	0	0.5	0	0	0.5	0	0	0.5	0.731898	1
BIOCARTA_EDG1_PATHWAY	damaging	0	0	0.5	0	0	0.5	0	0	0.5	0	0	0.5	0.4	0.0934	0.37998	0.679441	1
BIOCARTA_EDG1_PATHWAY	damaging_missense	0	0	0.5	0	0	0.5	0	0	0.5	0.7	0.151	0.34879	0.4	0.3704	0.27138	0.544109	1
BIOCARTA_EDG1_PATHWAY	LoF	0	0	0.5	0	0	0.5	0	0	0.5	0.06	0.0675	0.39752	0.06	0.0187	0.44562	0.665853	1
BIOCARTA_EDG1_PATHWAY	missense	0	0	0.5	0.2	0.4112	0.26068	0	0	0.5	0	0	0.5	0	0	0.5	0.605982	1
BIOCARTA_EDG1_PATHWAY	neutral	0	0	0.5	0	0	0.5	0	0	0.5	0	0	0.5	0	0	0.5	0.731898	1
BIOCARTA_EDG1_PATHWAY	synonymous	0	0	0.5	0	0	0.5	0	0	0.5	0	0	0.5	0.2	0.4533	0.25039	0.598132	1
BIOCARTA_EEA1_PATHWAY	damaging	0	0	0.5	0	0	0.5	0.06	0.7737	0.18954	0.06	0.085	0.38531	0.9	0.177	0.337	0.424703	1
BIOCARTA_EEA1_PATHWAY	damaging_missense	0	0	0.5	0	0	0.5	0.8	2.4314	0.059463	0	0	0.5	0.9	0.177	0.337	0.286462	1
BIOCARTA_EEA1_PATHWAY	LoF	0	0	0.5	0.06	0.3573	0.27501	0	0	0.5	0.06	0.04	0.4207				0.527366	1
BIOCARTA_EEA1_PATHWAY	missense	0	0	0.5	0	0	0.5	0	0	0.5	0	0	0.5	0	0	0.5	0.731898	1
BIOCARTA_EEA1_PATHWAY	neutral	0	0	0.5	0.4	0.3208	0.28556	0	0	0.5	0	0	0.5	0	0	0.5	0.623779	1
BIOCARTA_EEA1_PATHWAY	synonymous	0	0	0.5	0	0	0.5	0	0	0.5	0	0	0.5	0	0	0.5	0.731898	1
BIOCARTA_EFP_PATHWAY	damaging	0	0	0.5	0.9	0.7481	0.19354	0.06	0.1174	0.36594	0	0	0.5	0	0	0.5	0.489626	1
BIOCARTA_EFP_PATHWAY	damaging_missense	0	0	0.5	1	1.8558	0.086555	0.06	0.0924	0.38055	0.8	1.1539	0.14137	0	0	0.5	0.196458	1
BIOCARTA_EFP_PATHWAY	LoF	0	0	0.5	1	0.331	0.28253	0	0	0.5	0.06	0.0713	0.3947	0.06	0.1959	0.32903	0.496182	1
BIOCARTA_EFP_PATHWAY	missense	0	0	0.5	0.2	0.3312	0.28248	0	0	0.5	0.8	1.7606	0.092273	0	0	0.5	0.323317	1
BIOCARTA_EFP_PATHWAY	neutral	0	0	0.5	0	0	0.5	0	0	0.5	0.2	0.0168	0.44841	1	0.6833	0.20422	0.537798	1
BIOCARTA_EFP_PATHWAY	synonymous	0	0	0.5	0	0	0.5	0	0	0.5	0	0	0.5	1	2.0062	0.078331	0.386342	1
BIOCARTA_EGF_PATHWAY	damaging	0	0	0.5	0	0	0.5	0	0	0.5	0.2	0.4338	0.25506	0	0	0.5	0.601733	1
BIOCARTA_EGF_PATHWAY	damaging_missense	0	0	0.5	0.2	0.4736	0.24566	0	0	0.5	0	0	0.5	0	0	0.5	0.594419	1
BIOCARTA_EGF_PATHWAY	LoF	0	0	0.5	0	0	0.5	0	0	0.5	0.6	0.2732	0.30061	0	0	0.5	0.633813	1
BIOCARTA_EGF_PATHWAY	missense	0	0	0.5	0.7	3.2301	0.036147	0	0	0.5	0	0	0.5	0	0	0.5	0.272834	1
BIOCARTA_EGF_PATHWAY	neutral	0	0	0.5	0.9	4.2637	0.019468	0.9	1.424	0.11637	0	0	0.5	0	0	0.5	0.0903357	1
BIOCARTA_EGF_PATHWAY	synonymous	0	0	0.5	0	0	0.5	0	0	0.5	0.2	2.7285	0.049286	0	0	0.5	0.315194	1
BIOCARTA_EGFR_SMRTE_PATHWAY	damaging	0	0	0.5	0.2	1.5097	0.10959	0	0	0.5	0	0	0.5	0	0	0.5	0.443376	1
BIOCARTA_EGFR_SMRTE_PATHWAY	damaging_missense	0	0	0.5	0.06	0.3715	0.27109	0	0	0.5	0.2	0.1395	0.35437	0	0	0.5	0.546939	1
BIOCARTA_EGFR_SMRTE_PATHWAY	LoF	0	0	0.5	0.2	0.3622	0.27365	0	0	0.5	0	0	0.5	0	0	0.5	0.615458	1
BIOCARTA_EGFR_SMRTE_PATHWAY	missense	0	0	0.5	0	0	0.5	0	0	0.5	0	0	0.5	0	0	0.5	0.731898	1
BIOCARTA_EGFR_SMRTE_PATHWAY	neutral	0	0	0.5	1	2.3284	0.063515	0	0	0.5	0	0	0.5	0	0	0.5	0.353007	1
BIOCARTA_EGFR_SMRTE_PATHWAY	synonymous	0	0	0.5	0	0	0.5	0	0	0.5	0.4	1.2684	0.13003	0	0	0.5	0.473971	1
BIOCARTA_EICOSANOID_PATHWAY	damaging	0	0	0.5	0	0	0.5	0	0	0.5	0.3	0.2919	0.29451	0	0	0.5	0.629808	1
BIOCARTA_EICOSANOID_PATHWAY	damaging_missense	0	0	0.5	0	0	0.5	0	0	0.5	0.7	1.2976	0.12732	0	0	0.5	0.470153	1
BIOCARTA_EICOSANOID_PATHWAY	LoF	0	0	0.5	0	0	0.5	0.9	0.494	0.24107	0	0	0.5	0	0	0.5	0.590749	1
BIOCARTA_EICOSANOID_PATHWAY	missense	0	0	0.5	0.2	0.0705	0.39533	0	0	0.5	0	0	0.5	1	1.1876	0.13791	0.442491	1
BIOCARTA_EICOSANOID_PATHWAY	neutral	0	0	0.5	0	0	0.5	0	0	0.5	0	0	0.5	0	0	0.5	0.731898	1
BIOCARTA_EICOSANOID_PATHWAY	synonymous	0	0	0.5	0	0	0.5	0	0	0.5	0.3	0.2518	0.3079	0	0	0.5	0.638493	1
BIOCARTA_EIF_PATHWAY	damaging	0	0	0.5	0.06	0.2395	0.31228	0	0	0.5	0.6	0.2251	0.3176	0	0	0.5	0.553052	1
BIOCARTA_EIF_PATHWAY	damaging_missense	0	0	0.5	0.9	2.2464	0.066964	0	0	0.5	0	0	0.5	0	0	0.5	0.36124	1
BIOCARTA_EIF_PATHWAY	LoF	0	0	0.5	0	0	0.5	0	0	0.5	0.6	0.0445	0.41647	0.06	0.0184	0.44605	0.675084	1
BIOCARTA_EIF_PATHWAY	missense	0	0	0.5	1	0.7967	0.18604	0.3	0.8744	0.17487	0	0	0.5	0	0	0.5	0.356748	1
BIOCARTA_EIF_PATHWAY	neutral	0	0	0.5	0	0	0.5	0.7	1.0657	0.15095	0.06	0.1561	0.3464	0.8	0.2058	0.32506	0.363626	1
BIOCARTA_EIF_PATHWAY	synonymous	0	0	0.5	0	0	0.5	0	0	0.5	0	0	0.5	0	0	0.5	0.731898	1
BIOCARTA_EIF2_PATHWAY	damaging	0	0	0.5	0.06	0.2918	0.29452	0.5	1.9261	0.082593	0	0	0.5	1	0.0049	0.47215	0.305216	1
BIOCARTA_EIF2_PATHWAY	damaging_missense	0	0	0.5	0	0	0.5	0.8	1.7177	0.094992	0	0	0.5	1	0.0049	0.47215	0.408845	1
BIOCARTA_EIF2_PATHWAY	LoF	0	0	0.5	0	0	0.5	0	0	0.5							0.655185	1
BIOCARTA_EIF2_PATHWAY	missense	0	0	0.5	0.06	0.0454	0.41561	0	0	0.5	0.4	0.2946	0.29366	0	0	0.5	0.593176	1
BIOCARTA_EIF2_PATHWAY	neutral	0	0	0.5	0.8	0.4507	0.25101	0	0	0.5	1	0.6477	0.21047	0	0	0.5	0.436971	1
BIOCARTA_EIF2_PATHWAY	synonymous	0	0	0.5	0	0	0.5	0	0	0.5	0	0	0.5	0	0	0.5	0.731898	1
BIOCARTA_EIF4_PATHWAY	damaging	0	0	0.5	0.3	1.2015	0.13651	0.3	1.5129	0.10935	0.9	1.1271	0.1442	0	0	0.5	0.130076	1
BIOCARTA_EIF4_PATHWAY	damaging_missense	0	0	0.5	0.9	2.8355	0.0461	0.9	4.7835	0.014367	0.7	0.5275	0.23382	0	0	0.5	0.0263799	1
BIOCARTA_EIF4_PATHWAY	LoF	0	0	0.5	0.06	0.4105	0.26087	0	0	0.5	0.8	0.3659	0.27263	0.7	0.0179	0.44677	0.469838	1
BIOCARTA_EIF4_PATHWAY	missense	0	0	0.5	0.06	0.3762	0.26982	1	8.0071	0.0023297	0	0	0.5	0	0	0.5	0.0415133	1
BIOCARTA_EIF4_PATHWAY	neutral	0	0	0.5	0	0	0.5	0	0	0.5	1	1.3561	0.1221	0	0	0.5	0.462603	1
BIOCARTA_EIF4_PATHWAY	synonymous	0	0	0.5	0.06	2.4106	0.060257	0	0	0.5	0	0	0.5	0	0	0.5	0.344926	1
BIOCARTA_EOSINOPHILS_PATHWAY	damaging	0	0	0.5	0	0	0.5	0.06	0.0109	0.45834	0.4	0.0102	0.45978	0.9	0.0319	0.42911	0.669886	1
BIOCARTA_EOSINOPHILS_PATHWAY	damaging_missense	0	0	0.5	0	0	0.5	1	0.2338	0.31435	0.4	0.0102	0.45978	0.9	0.0319	0.42911	0.596327	1
BIOCARTA_EOSINOPHILS_PATHWAY	LoF	0	0	0.5	0	0	0.5	0	0	0.5							0.655185	1
BIOCARTA_EOSINOPHILS_PATHWAY	missense	0	0	0.5	0	0	0.5	0.6	0.2972	0.29283	0	0	0.5	0.9	0.0319	0.42911	0.598848	1
BIOCARTA_EOSINOPHILS_PATHWAY	neutral	0	0	0.5	0	0	0.5	0	0	0.5							0.655185	1
BIOCARTA_EOSINOPHILS_PATHWAY	synonymous	0	0	0.5	0	0	0.5	0	0	0.5	0	0	0.5	0	0	0.5	0.731898	1
BIOCARTA_EPHA4_PATHWAY	damaging	0	0	0.5	0	0	0.5	0.9	0.4832	0.24348	0	0	0.5	1	2.402	0.06059	0.247412	1
BIOCARTA_EPHA4_PATHWAY	damaging_missense	0	0	0.5	0	0	0.5	0.9	0.384	0.26772	0	0	0.5	1	0.9432	0.16573	0.407028	1
BIOCARTA_EPHA4_PATHWAY	LoF	0	0	0.5	0	0	0.5	0	0	0.5				1	0.3608	0.27402	0.564051	1
BIOCARTA_EPHA4_PATHWAY	missense	0	0	0.5	0	0	0.5	0	0	0.5	0	0	0.5	1	0.9382	0.16638	0.519611	1
BIOCARTA_EPHA4_PATHWAY	neutral	0	0	0.5	0	0	0.5	0.06	0.0017	0.48365							0.646206	1
BIOCARTA_EPHA4_PATHWAY	synonymous	0	0	0.5	0	0	0.5	0.06	2.1959	0.069188	0.06	0.574	0.22434	0.3	1.1504	0.14173	0.131651	1
BIOCARTA_EPO_PATHWAY	damaging	0	0	0.5	0	0	0.5	0	0	0.5	0.6	0.413	0.26023	0	0	0.5	0.605645	1
BIOCARTA_EPO_PATHWAY	damaging_missense	0	0	0.5	0	0	0.5	0	0	0.5	0	0	0.5	0	0	0.5	0.731898	1
BIOCARTA_EPO_PATHWAY	LoF	0	0	0.5	0	0	0.5	0	0	0.5	1	0.4067	0.26182	0	0	0.5	0.606833	1
BIOCARTA_EPO_PATHWAY	missense	0	0	0.5	0.9	2.7555	0.048459	0	0	0.5	0	0	0.5	0	0	0.5	0.312772	1
BIOCARTA_EPO_PATHWAY	neutral	0	0	0.5	1	3.6839	0.02747	0.9	2.2344	0.067485	0	0	0.5	0	0	0.5	0.080321	1
BIOCARTA_EPO_PATHWAY	synonymous	0	0	0.5	0	0	0.5	0	0	0.5	0.06	0.0636	0.40047	0	0	0.5	0.689592	1
BIOCARTA_EPONFKB_PATHWAY	damaging	0	0	0.5	0	0	0.5	0	0	0.5	0	0	0.5	0.8	1.6034	0.10271	0.432036	1
BIOCARTA_EPONFKB_PATHWAY	damaging_missense	0	0	0.5	0	0	0.5	0	0	0.5	0	0	0.5	0	0	0.5	0.731898	1
BIOCARTA_EPONFKB_PATHWAY	LoF	0	0	0.5	1	0.0459	0.41522	0.9	0.0608	0.40262				1	2.1227	0.072565	0.250578	1
BIOCARTA_EPONFKB_PATHWAY	missense	0	0	0.5	0	0	0.5	0	0	0.5	0	0	0.5	0	0	0.5	0.731898	1
BIOCARTA_EPONFKB_PATHWAY	neutral	0	0	0.5	0	0	0.5	0.8	1.5262	0.10834	0.2	0.0212	0.44209	0	0	0.5	0.42001	1
BIOCARTA_EPONFKB_PATHWAY	synonymous	0	0	0.5	0	0	0.5	0	0	0.5	1	2.6754	0.050954	0	0	0.5	0.319995	1
BIOCARTA_ERAD_PATHWAY	damaging	0	0	0.5	0	0	0.5	0	0	0.5	0	0	0.5	0	0	0.5	0.731898	1
BIOCARTA_ERAD_PATHWAY	damaging_missense	0	0	0.5	0.3	0.8332	0.18068	0	0	0.5	0	0	0.5	0	0	0.5	0.535216	1
BIOCARTA_ERAD_PATHWAY	LoF	0	0	0.5	0	0	0.5	0.6	1.1303	0.14386	0.9	0.0294	0.43191	0	0	0.5	0.465772	1
BIOCARTA_ERAD_PATHWAY	missense	0	0	0.5	0.2	1.8338	0.087841	0.2	0.3515	0.27663	0	0	0.5	0	0	0.5	0.313184	1
BIOCARTA_ERAD_PATHWAY	neutral	0	0	0.5	0	0	0.5	0.7	4.9592	0.012976	0	0	0.5	0	0	0.5	0.162562	1
BIOCARTA_ERAD_PATHWAY	synonymous	0	0	0.5	0	0	0.5	0	0	0.5	0.9	1.3473	0.12287	0	0	0.5	0.463733	1
BIOCARTA_ERBB3_PATHWAY	damaging	0	0	0.5	0	0	0.5	0.06	0.303	0.291	0	0	0.5	0.06	0.1574	0.34579	0.555829	1
BIOCARTA_ERBB3_PATHWAY	damaging_missense	0	0	0.5	0	0	0.5	0.2	0.822	0.1823	0.9	0.3783	0.26926	0.06	0.1574	0.34579	0.363407	1
BIOCARTA_ERBB3_PATHWAY	LoF	0	0	0.5	0.8	0.0078	0.46486	0	0	0.5	0.06	0.0595	0.40367				0.633911	1
BIOCARTA_ERBB3_PATHWAY	missense	0	0	0.5	0.3	1.247	0.13207	0	0	0.5	0	0	0.5	0	0	0.5	0.476803	1
BIOCARTA_ERBB3_PATHWAY	neutral	0	0	0.5	0.7	0.8699	0.17549	0	0	0.5	0	0	0.5	0	0	0.5	0.529683	1
BIOCARTA_ERBB3_PATHWAY	synonymous	0	0	0.5	0	0	0.5	0	0	0.5	0	0	0.5	0	0	0.5	0.731898	1
BIOCARTA_ERBB4_PATHWAY	damaging	0	0	0.5	0	0	0.5	0	0	0.5	0.9	0.9567	0.164	0.06	0.0856	0.38491	0.468627	1
BIOCARTA_ERBB4_PATHWAY	damaging_missense	0	0	0.5	0	0	0.5	0	0	0.5	0.3	0.0109	0.4584	0.06	0.0856	0.38491	0.665083	1
BIOCARTA_ERBB4_PATHWAY	LoF	0	0	0.5	0	0	0.5	0.7	0.0669	0.39797	0.9	0.2796	0.29848				0.533028	1
BIOCARTA_ERBB4_PATHWAY	missense	0	0	0.5	0.2	0.101	0.37534	0	0	0.5	0	0	0.5	0.6	0.7622	0.19132	0.492175	1
BIOCARTA_ERBB4_PATHWAY	neutral	0	0	0.5	0.6	0.4451	0.25234	0	0	0.5	0	0	0.5	0.9	0.3434	0.27895	0.488495	1
BIOCARTA_ERBB4_PATHWAY	synonymous	0	0	0.5	0	0	0.5	0	0	0.5	0.5	3.0083	0.041419	0	0	0.5	0.290907	1
BIOCARTA_ERK_PATHWAY	damaging	0	0	0.5	0	0	0.5	0	0	0.5	0	0	0.5	0.2	0.202	0.32654	0.649967	1
BIOCARTA_ERK_PATHWAY	damaging_missense	0	0	0.5	0	0	0.5	0.4	1.3501	0.12263	0	0	0.5	0.9	1.4165	0.11699	0.24406	1
BIOCARTA_ERK_PATHWAY	LoF	0	0	0.5	0	0	0.5	0	0	0.5	0.9	0.3041	0.29065	0	0	0.5	0.62723	1
BIOCARTA_ERK_PATHWAY	missense	0	0	0.5	0	0	0.5	0	0	0.5	0	0	0.5	0.8	0.9218	0.1685	0.521997	1
BIOCARTA_ERK_PATHWAY	neutral	0	0	0.5	0	0	0.5	0	0	0.5	1	0.9776	0.1614	0	0	0.5	0.513898	1
BIOCARTA_ERK_PATHWAY	synonymous	0	0	0.5	0	0	0.5	0	0	0.5	0	0	0.5	0.06	1.6916	0.096693	0.421614	1
BIOCARTA_ERK5_PATHWAY	damaging	0	0	0.5	0	0	0.5	0	0	0.5	0.8	0.4209	0.25826	0	0	0.5	0.604163	1
BIOCARTA_ERK5_PATHWAY	damaging_missense	0	0	0.5	0	0	0.5	0	0	0.5	0	0	0.5	0	0	0.5	0.731898	1
BIOCARTA_ERK5_PATHWAY	LoF	0	0	0.5	0	0	0.5	0	0	0.5	1	0.3319	0.28226	0	0	0.5	0.621508	1
BIOCARTA_ERK5_PATHWAY	missense	0	0	0.5	0.06	0.3137	0.28771	0	0	0.5	0	0	0.5	0	0	0.5	0.625244	1
BIOCARTA_ERK5_PATHWAY	neutral	0	0	0.5	0.9	4.3158	0.01888	0	0	0.5	0.2	0.0156	0.45031	0	0	0.5	0.187421	1
BIOCARTA_ERK5_PATHWAY	synonymous	0	0	0.5	0	0	0.5	0	0	0.5	0	0	0.5	0	0	0.5	0.731898	1
BIOCARTA_ERYTH_PATHWAY	damaging	0	0	0.5	0	0	0.5	0	0	0.5	1	0.8021	0.18523	0.06	0.0113	0.45761	0.523143	1
BIOCARTA_ERYTH_PATHWAY	damaging_missense	0	0	0.5	0.2	0.0266	0.43521	0.7	0.2414	0.31162	0.8	0.0154	0.45061	0.5	0.0216	0.44151	0.569327	1
BIOCARTA_ERYTH_PATHWAY	LoF	0	0	0.5	0	0	0.5	0	0	0.5	1	0.7548	0.19248	0.06	0.0148	0.45153	0.527873	1
BIOCARTA_ERYTH_PATHWAY	missense	0	0	0.5	0	0	0.5	0.7	0.0749	0.39214	0	0	0.5	0	0	0.5	0.685534	1
BIOCARTA_ERYTH_PATHWAY	neutral	0	0	0.5	0	0	0.5	0	0	0.5	0	0	0.5	0	0	0.5	0.731898	1
BIOCARTA_ERYTH_PATHWAY	synonymous	0	0	0.5	0	0	0.5	0	0	0.5	0	0	0.5	0	0	0.5	0.731898	1
BIOCARTA_ETC_PATHWAY	damaging	0	0	0.5	0.06	0.4735	0.24569	0.06	0.0635	0.40051	1	0.8442	0.1791	0	0	0.5	0.369354	1
BIOCARTA_ETC_PATHWAY	damaging_missense	0	0	0.5	0.06	0.1062	0.37224	0.06	0.2372	0.31311	1	0.8442	0.1791	0	0	0.5	0.396857	1
BIOCARTA_ETC_PATHWAY	LoF	0	0	0.5	0.7	0.0208	0.44269	0.8	0.0418	0.41902							0.575501	1
BIOCARTA_ETC_PATHWAY	missense	0	0	0.5	0	0	0.5	0.6	1.3635	0.12146	0	0	0.5	0.8	0.3771	0.26958	0.357751	1
BIOCARTA_ETC_PATHWAY	neutral	0	0	0.5	0	0	0.5	1	0.8794	0.17418	0	0	0.5	0.6	0.0089	0.46237	0.513516	1
BIOCARTA_ETC_PATHWAY	synonymous	0	0	0.5	0.2	0.9813	0.16094	0	0	0.5	0.06	0.1222	0.36334	0	0	0.5	0.454894	1
BIOCARTA_ETS_PATHWAY	damaging	0	0	0.5	0.3	1.1076	0.14631	0	0	0.5	0	0	0.5	0	0	0.5	0.495605	1
BIOCARTA_ETS_PATHWAY	damaging_missense	0	0	0.5	0.2	0.2989	0.29229	0	0	0.5	0	0	0.5	0	0	0.5	0.628329	1
BIOCARTA_ETS_PATHWAY	LoF	0	0	0.5	0.06	0.2406	0.31187	0	0	0.5	0	0	0.5	0	0	0.5	0.640995	1
BIOCARTA_ETS_PATHWAY	missense	0	0	0.5	0	0	0.5	0.2	0.8431	0.17925	0	0	0.5	0	0	0.5	0.533706	1
BIOCARTA_ETS_PATHWAY	neutral	0	0	0.5	0.5	0.6099	0.21742	0.6	6.1217	0.0066768	0	0	0.5	0	0	0.5	0.0694486	1
BIOCARTA_ETS_PATHWAY	synonymous	0	0	0.5	0	0	0.5	0	0	0.5	0	0	0.5	0.3	0.1246	0.36207	0.670077	1
BIOCARTA_EXTRINSIC_PATHWAY	damaging	0	0	0.5	0.9	2.3609	0.062206	0	0	0.5	0	0	0.5	1	0.2806	0.29816	0.276205	1
BIOCARTA_EXTRINSIC_PATHWAY	damaging_missense	0	0	0.5	0.9	4.0166	0.022527	1	0.9918	0.15966	0	0	0.5	0.06	0.0908	0.38157	0.100928	1
BIOCARTA_EXTRINSIC_PATHWAY	LoF	0	0	0.5	0	0	0.5	0	0	0.5				0.06	0.0348	0.426	0.662293	1
BIOCARTA_EXTRINSIC_PATHWAY	missense	0	0	0.5	0.8	1.8667	0.085924	0.06	0.4364	0.25444	0	0	0.5	0	0	0.5	0.29833	1
BIOCARTA_EXTRINSIC_PATHWAY	neutral	0	0	0.5	1	1.3505	0.12259	1	0.6712	0.20631	0	0	0.5	0	0	0.5	0.318937	1
BIOCARTA_EXTRINSIC_PATHWAY	synonymous	0	0	0.5	0	0	0.5	0	0	0.5	0	0	0.5	0	0	0.5	0.731898	1
BIOCARTA_FAS_PATHWAY	damaging	0	0	0.5	0	0	0.5	0.3	2.1548	0.071062	0	0	0.5	0	0	0.5	0.37063	1
BIOCARTA_FAS_PATHWAY	damaging_missense	0	0	0.5	0	0	0.5	0.7	1.8484	0.086985	0	0	0.5	0	0	0.5	0.403677	1
BIOCARTA_FAS_PATHWAY	LoF	0	0	0.5	0.2	0.6704	0.20645	0	0	0.5	0	0	0.5	0	0	0.5	0.560737	1
BIOCARTA_FAS_PATHWAY	missense	0	0	0.5	0	0	0.5	0	0	0.5	0	0	0.5	0	0	0.5	0.731898	1
BIOCARTA_FAS_PATHWAY	neutral	0	0	0.5	0.06	0.1866	0.33287	0	0	0.5	0	0	0.5	0.8	2.3026	0.064579	0.296002	1
BIOCARTA_FAS_PATHWAY	synonymous	0	0	0.5	0	0	0.5	0	0	0.5	0	0	0.5	0	0	0.5	0.731898	1
BIOCARTA_FBW7_PATHWAY	damaging	0	0	0.5	1	0.8267	0.18161	0	0	0.5	0	0	0.5	0	0	0.5	0.536193	1
BIOCARTA_FBW7_PATHWAY	damaging_missense	0	0	0.5	0.4	0.374	0.27041	0	0	0.5	0	0	0.5	0	0	0.5	0.613133	1
BIOCARTA_FBW7_PATHWAY	LoF	0	0	0.5	0	0	0.5	0	0	0.5							0.655185	1
BIOCARTA_FBW7_PATHWAY	missense	0	0	0.5	0	0	0.5	0	0	0.5	0	0	0.5	0	0	0.5	0.731898	1
BIOCARTA_FBW7_PATHWAY	neutral	0	0	0.5	1	0.3989	0.26383	0	0	0.5	0	0	0.5				0.555759	1
BIOCARTA_FBW7_PATHWAY	synonymous	0	0	0.5	0.06	4.4602	0.017347	0	0	0.5	0.8	0.5175	0.23595	0	0	0.5	0.126483	1
BIOCARTA_FCER1_PATHWAY	damaging	0	0	0.5	0	0	0.5	0	0	0.5	0	0	0.5	0	0	0.5	0.731898	1
BIOCARTA_FCER1_PATHWAY	damaging_missense	0	0	0.5	0.06	0.684	0.20411	0	0	0.5	0	0	0.5	0	0	0.5	0.558543	1
BIOCARTA_FCER1_PATHWAY	LoF	0	0	0.5	0	0	0.5	0	0	0.5	1	1.1794	0.13874	0	0	0.5	0.485812	1
BIOCARTA_FCER1_PATHWAY	missense	0	0	0.5	0.06	2.73	0.049238	0	0	0.5	0	0	0.5	0	0	0.5	0.315054	1
BIOCARTA_FCER1_PATHWAY	neutral	0	0	0.5	0.6	3.6158	0.028616	0.2	0.4931	0.24126	0	0	0.5	0	0	0.5	0.168023	1
BIOCARTA_FCER1_PATHWAY	synonymous	0	0	0.5	0	0	0.5	0	0	0.5	0	0	0.5	0	0	0.5	0.731898	1
BIOCARTA_FEEDER_PATHWAY	damaging	0	0	0.5	0	0	0.5	0	0	0.5	0	0	0.5	0	0	0.5	0.731898	1
BIOCARTA_FEEDER_PATHWAY	damaging_missense	0	0	0.5	0	0	0.5	0	0	0.5	0.7	0.24	0.31211	0	0	0.5	0.641145	1
BIOCARTA_FEEDER_PATHWAY	LoF	0	0	0.5	0	0	0.5	0	0	0.5	0.06	0.146	0.35118	0.3	0.012	0.45645	0.64638	1
BIOCARTA_FEEDER_PATHWAY	missense	0	0	0.5	0	0	0.5	0.06	1.2257	0.13413	0	0	0.5	0	0	0.5	0.479625	1
BIOCARTA_FEEDER_PATHWAY	neutral	0	0	0.5	0.5	0.1061	0.37231	0.7	1.3915	0.11908	0	0	0.5	0	0	0.5	0.406896	1
BIOCARTA_FEEDER_PATHWAY	synonymous	0	0	0.5	0.06	2.3057	0.064451	0.2	1.2566	0.13115	0	0	0.5	0	0	0.5	0.186858	1
BIOCARTA_FIBRINOLYSIS_PATHWAY	damaging	0	0	0.5	0.7	1.4724	0.11248	0	0	0.5	0	0	0.5	1	0.2652	0.30328	0.364175	1
BIOCARTA_FIBRINOLYSIS_PATHWAY	damaging_missense	0	0	0.5	0.9	2.0817	0.074536	0	0	0.5	0	0	0.5	1	0.1554	0.34672	0.322069	1
BIOCARTA_FIBRINOLYSIS_PATHWAY	LoF	0	0	0.5	0	0	0.5	0	0	0.5				0.7	0.0151	0.45102	0.675059	1
BIOCARTA_FIBRINOLYSIS_PATHWAY	missense	0	0	0.5	0	0	0.5	0	0	0.5	0.6	0.9678	0.16262	0	0	0.5	0.515312	1
BIOCARTA_FIBRINOLYSIS_PATHWAY	neutral	0	0	0.5	0	0	0.5	0	0	0.5	1	0.7454	0.19397	0	0	0.5	0.548762	1
BIOCARTA_FIBRINOLYSIS_PATHWAY	synonymous	0	0	0.5	0	0	0.5	0	0	0.5	0	0	0.5	0	0	0.5	0.731898	1
BIOCARTA_FLUMAZENIL_PATHWAY	damaging	0	0	0.5	1	0.2833	0.29726	0	0	0.5	0.8	0.6312	0.21345	1	0.0166	0.4487	0.450162	1
BIOCARTA_FLUMAZENIL_PATHWAY	damaging_missense	0	0	0.5	1	0.169	0.34051	0	0	0.5	0.3	0.0177	0.44715				0.587314	1
BIOCARTA_FLUMAZENIL_PATHWAY	LoF	0	0	0.5	0.06	0.0158	0.44997	0	0	0.5	1	0.5869	0.22181	1	0.0166	0.4487	0.533584	1
BIOCARTA_FLUMAZENIL_PATHWAY	missense	0	0	0.5	1	0.4648	0.24769	0	0	0.5	0.3	0.0177	0.44715	0.3	0.0327	0.42824	0.544521	1
BIOCARTA_FLUMAZENIL_PATHWAY	neutral	0	0	0.5	1	0.0962	0.37825	1	0.4693	0.24666				0.3	0.0327	0.42824	0.450617	1
BIOCARTA_FLUMAZENIL_PATHWAY	synonymous	0	0	0.5	0	0	0.5	0	0	0.5	0.5	1.8713	0.085661	0	0	0.5	0.401113	1
BIOCARTA_FMLP_PATHWAY	damaging	0	0	0.5	0.4	2.1435	0.071586	0	0	0.5	0	0	0.5	0	0	0.5	0.371801	1
BIOCARTA_FMLP_PATHWAY	damaging_missense	0	0	0.5	0.06	0.7877	0.1874	0	0	0.5	0	0	0.5	0	0	0.5	0.542173	1
BIOCARTA_FMLP_PATHWAY	LoF	0	0	0.5	0	0	0.5	0	0	0.5	1	2.4524	0.058674	0	0	0.5	0.340887	1
BIOCARTA_FMLP_PATHWAY	missense	0	0	0.5	0.06	1.6716	0.098019	0	0	0.5	0.7	0.3432	0.27899	0	0	0.5	0.330372	1
BIOCARTA_FMLP_PATHWAY	neutral	0	0	0.5	0	0	0.5	0	0	0.5	0.9	1.3096	0.12623	0	0	0.5	0.468598	1
BIOCARTA_FMLP_PATHWAY	synonymous	0	0	0.5	0	0	0.5	0	0	0.5	0	0	0.5	0	0	0.5	0.731898	1
BIOCARTA_FOSB_PATHWAY	damaging	0	0	0.5	0.06	0.0095	0.46121	1	0.0502	0.41137	0	0	0.5	0.6	0.0124	0.45566	0.661139	1
BIOCARTA_FOSB_PATHWAY	damaging_missense	0	0	0.5				1	0.0502	0.41137	0	0	0.5	0.6	0.0124	0.45566	0.633666	1
BIOCARTA_FOSB_PATHWAY	LoF	0	0	0.5	0.06	0.0095	0.46121										0.568914	1
BIOCARTA_FOSB_PATHWAY	missense	0	0	0.5	0.8	0.7587	0.19187	0	0	0.5	0	0	0.5	0.6	0.0124	0.45566	0.528996	1
BIOCARTA_FOSB_PATHWAY	neutral	0	0	0.5	0.8	0.7587	0.19187	0	0	0.5							0.414901	1
BIOCARTA_FOSB_PATHWAY	synonymous	0	0	0.5	0	0	0.5				1	4.064	0.021904	0.06	0.0938	0.37971	0.136198	1
BIOCARTA_FREE_PATHWAY	damaging	0	0	0.5	0	0	0.5	0.06	0.1493	0.34958	0	0	0.5	0	0	0.5	0.663252	1
BIOCARTA_FREE_PATHWAY	damaging_missense	0	0	0.5	0	0	0.5	0	0	0.5	0	0	0.5	0	0	0.5	0.731898	1
BIOCARTA_FREE_PATHWAY	LoF	0	0	0.5	0	0	0.5	0	0	0.5							0.655185	1
BIOCARTA_FREE_PATHWAY	missense	0	0	0.5	0	0	0.5	0	0	0.5	0	0	0.5	0	0	0.5	0.731898	1
BIOCARTA_FREE_PATHWAY	neutral	0	0	0.5	0	0	0.5	0.4	0.0802	0.3885	0	0	0.5	0	0	0.5	0.683732	1
BIOCARTA_FREE_PATHWAY	synonymous	0	0	0.5	0	0	0.5	0	0	0.5	0.4	0.8425	0.17934	0	0	0.5	0.533801	1
BIOCARTA_FXR_PATHWAY	damaging	0.3	81.2317	1.0037e-19	0	0	0.5	0	0	0.5	0	0	0.5	0.3	0.9768	0.1615	4.741e-16	1.4223e-13
BIOCARTA_FXR_PATHWAY	damaging_missense	0.3	71.0012	1.785e-17	0.9	0.941	0.166	0	0	0.5	0	0	0.5	0.9	2.0067	0.078304	1.02028e-14	3.06083e-12
BIOCARTA_FXR_PATHWAY	LoF	0.06	3.5858	0.029137	0	0	0.5	0	0	0.5	0	0	0.5	0	0	0.5	0.245901	1
BIOCARTA_FXR_PATHWAY	missense	0.06	41.5987	5.6034e-11	0	0	0.5	0	0	0.5	0	0	0.5	0.7	3.9471	0.023476	5.91932e-09	1.7758e-06
BIOCARTA_FXR_PATHWAY	neutral	0	0	0.5	0	0	0.5	0	0	0.5	0	0	0.5	0.7	0.6506	0.20995	0.563976	1
BIOCARTA_FXR_PATHWAY	synonymous	0	0	0.5	0.06	0.8464	0.17879	0	0	0.5	0	0	0.5	0.3	1.3364	0.12383	0.300074	1
BIOCARTA_G1_PATHWAY	damaging	0	0	0.5	0	0	0.5	0	0	0.5	0.9	1.236	0.13312	0.3	0.9069	0.17047	0.303513	1
BIOCARTA_G1_PATHWAY	damaging_missense	0	0	0.5	0	0	0.5	0	0	0.5	0.06	0.2071	0.32451	0	0	0.5	0.64875	1
BIOCARTA_G1_PATHWAY	LoF	0	0	0.5	0	0	0.5	1	0.8136	0.18353	1	0.823	0.18215	1	3.3323	0.033966	0.0904626	1
BIOCARTA_G1_PATHWAY	missense	0	0	0.5	0	0	0.5	0	0	0.5	0.06	0.4072	0.26169	0	0	0.5	0.606736	1
BIOCARTA_G1_PATHWAY	neutral	0	0	0.5	0	0	0.5	0	0	0.5	0	0	0.5	0	0	0.5	0.731898	1
BIOCARTA_G1_PATHWAY	synonymous	0	0	0.5	0	0	0.5	0	0	0.5	0	0	0.5	0	0	0.5	0.731898	1
BIOCARTA_G2_PATHWAY	damaging	0	0	0.5	0.5	1.513	0.10934	0	0	0.5	0.06	0.9057	0.17063	0.3	2.5396	0.05551	0.0857314	1
BIOCARTA_G2_PATHWAY	damaging_missense	0	0	0.5	0.3	0.6351	0.21274	0	0	0.5	0.2	0.6778	0.20517	0	0	0.5	0.404275	1
BIOCARTA_G2_PATHWAY	LoF	0	0	0.5	0	0	0.5	0	0	0.5	0	0	0.5	1	3.7225	0.026842	0.23619	1
BIOCARTA_G2_PATHWAY	missense	0	0	0.5	0	0	0.5	0	0	0.5	0.06	0.906	0.17059	0.2	0.4761	0.24509	0.397099	1
BIOCARTA_G2_PATHWAY	neutral	0	0	0.5	0	0	0.5	0	0	0.5	0.06	0.0136	0.45358	0	0	0.5	0.713466	1
BIOCARTA_G2_PATHWAY	synonymous	0	0	0.5	0	0	0.5	0	0	0.5	0	0	0.5	0	0	0.5	0.731898	1
BIOCARTA_GABA_PATHWAY	damaging	0	0	0.5	0	0	0.5	0	0	0.5	0	0	0.5	0.7	0.0172	0.4478	0.711022	1
BIOCARTA_GABA_PATHWAY	damaging_missense	0	0	0.5	0	0	0.5	0	0	0.5	0	0	0.5				0.69803	1
BIOCARTA_GABA_PATHWAY	LoF	0	0	0.5	0	0	0.5	0	0	0.5	1	1.0038	0.15819	0.7	0.0172	0.4478	0.489661	1
BIOCARTA_GABA_PATHWAY	missense	0	0	0.5	1	1.4345	0.11552	0	0	0.5	0	0	0.5	1	0.1843	0.33384	0.383824	1
BIOCARTA_GABA_PATHWAY	neutral	0	0	0.5	1	0.6149	0.21647	1	0.4703	0.24642	0.9	0.0084	0.46343	1	0.1843	0.33384	0.359022	1
BIOCARTA_GABA_PATHWAY	synonymous	0	0	0.5	0	0	0.5	0	0	0.5	0	0	0.5	0	0	0.5	0.731898	1
BIOCARTA_GATA3_PATHWAY	damaging	0	0	0.5	0	0	0.5	0	0	0.5	0	0	0.5	0	0	0.5	0.731898	1
BIOCARTA_GATA3_PATHWAY	damaging_missense	0	0	0.5	0.5	1.2233	0.13436	0	0	0.5	0	0	0.5	0.3	0.0199	0.44393	0.458433	1
BIOCARTA_GATA3_PATHWAY	LoF	0	0	0.5	0	0	0.5	0	0	0.5				0.2	0.0305	0.4307	0.664749	1
BIOCARTA_GATA3_PATHWAY	missense	0	0	0.5	0	0	0.5	0	0	0.5	0	0	0.5	0	0	0.5	0.731898	1
BIOCARTA_GATA3_PATHWAY	neutral	0	0	0.5	0	0	0.5	1	0.5042	0.23882	0	0	0.5	0	0	0.5	0.588926	1
BIOCARTA_GATA3_PATHWAY	synonymous	0	0	0.5	0	0	0.5	0	0	0.5	0	0	0.5	0	0	0.5	0.731898	1
BIOCARTA_GCR_PATHWAY	damaging	0	0	0.5	0	0	0.5	0	0	0.5	0.06	0.069	0.39642	0	0	0.5	0.687631	1
BIOCARTA_GCR_PATHWAY	damaging_missense	0	0	0.5	0	0	0.5	0	0	0.5	0.4	0.3077	0.28955	0	0	0.5	0.626489	1
BIOCARTA_GCR_PATHWAY	LoF	0	0	0.5	0.3	0.0422	0.4186	0	0	0.5	0.06	0.0621	0.40161	1	0.0154	0.45055	0.635344	1
BIOCARTA_GCR_PATHWAY	missense	0	0	0.5	0	0	0.5	0	0	0.5	0	0	0.5	0	0	0.5	0.731898	1
BIOCARTA_GCR_PATHWAY	neutral	0	0	0.5	0	0	0.5	0	0	0.5	0	0	0.5	0	0	0.5	0.731898	1
BIOCARTA_GCR_PATHWAY	synonymous	0	0	0.5	0	0	0.5	0.06	0.6127	0.21689	0	0	0.5	0	0	0.5	0.570254	1
BIOCARTA_GH_PATHWAY	damaging	0	0	0.5	0	0	0.5	0	0	0.5	0.9	0.9424	0.16583	0	0	0.5	0.518987	1
BIOCARTA_GH_PATHWAY	damaging_missense	0	0	0.5	0.9	1.9216	0.082838	0	0	0.5	0.9	0.1612	0.34405	0	0	0.5	0.336531	1
BIOCARTA_GH_PATHWAY	LoF	0	0	0.5	0	0	0.5	0	0	0.5	0.9	0.2701	0.30164	0	0	0.5	0.634481	1
BIOCARTA_GH_PATHWAY	missense	0	0	0.5	0	0	0.5	0.2	0.7215	0.19783	0	0	0.5	0	0	0.5	0.552539	1
BIOCARTA_GH_PATHWAY	neutral	0	0	0.5	0.4	0.4836	0.24339	0.3	1.5728	0.1049	0	0	0.5	0	0	0.5	0.320306	1
BIOCARTA_GH_PATHWAY	synonymous	0	0	0.5	0	0	0.5	0	0	0.5	0	0	0.5	0	0	0.5	0.731898	1
BIOCARTA_GHRELIN_PATHWAY	damaging	0	0	0.5	0	0	0.5	0	0	0.5	0.7	0.5121	0.23713	0	0	0.5	0.587546	1
BIOCARTA_GHRELIN_PATHWAY	damaging_missense	0	0	0.5	0	0	0.5	0	0	0.5	0.7	0.5121	0.23713	0	0	0.5	0.587546	1
BIOCARTA_GHRELIN_PATHWAY	LoF	0	0	0.5	0	0	0.5	0.06	0.027	0.43479				0.06	0.0587	0.40429	0.619293	1
BIOCARTA_GHRELIN_PATHWAY	missense	0	0	0.5	0	0	0.5	0	0	0.5	0.7	1.5453	0.10692	0	0	0.5	0.439045	1
BIOCARTA_GHRELIN_PATHWAY	neutral	0	0	0.5	0	0	0.5	0	0	0.5	0.7	0.0246	0.43764	0	0	0.5	0.70664	1
BIOCARTA_GHRELIN_PATHWAY	synonymous	0	0	0.5	0.06	2.5132	0.056447	0	0	0.5	0	0	0.5	0.5	0.4894	0.2421	0.238304	1
BIOCARTA_GLEEVEC_PATHWAY	damaging	0	0	0.5	0	0	0.5	0	0	0.5	0	0	0.5	0	0	0.5	0.731898	1
BIOCARTA_GLEEVEC_PATHWAY	damaging_missense	0	0	0.5	0.4	1.0183	0.15646	0	0	0.5	0	0	0.5	0	0	0.5	0.508078	1
BIOCARTA_GLEEVEC_PATHWAY	LoF	0	0	0.5	0	0	0.5	0.06	0.0518	0.40995	0.2	0.0199	0.44391	0.8	0.0675	0.39751	0.626359	1
BIOCARTA_GLEEVEC_PATHWAY	missense	0	0	0.5	0.9	2.3788	0.061497	0	0	0.5	0	0	0.5	0	0	0.5	0.348038	1
BIOCARTA_GLEEVEC_PATHWAY	neutral	0	0	0.5	0.9	0.2579	0.30578	0.6	1.278	0.12914	0	0	0.5	0	0	0.5	0.387685	1
BIOCARTA_GLEEVEC_PATHWAY	synonymous	0	0	0.5	0	0	0.5	0	0	0.5	0.06	0.0322	0.42875	0	0	0.5	0.702711	1
BIOCARTA_GPCR_PATHWAY	damaging	0	0	0.5	0	0	0.5	0	0	0.5	0	0	0.5	0	0	0.5	0.731898	1
BIOCARTA_GPCR_PATHWAY	damaging_missense	0	0	0.5	0.4	2.227	0.067807	0	0	0.5	0	0	0.5	0	0	0.5	0.363206	1
BIOCARTA_GPCR_PATHWAY	LoF	0	0	0.5	0	0	0.5	0	0	0.5	0	0	0.5	1	0.3989	0.26382	0.608318	1
BIOCARTA_GPCR_PATHWAY	missense	0	0	0.5	0.06	0.8846	0.17347	0	0	0.5	0	0	0.5	0	0	0.5	0.52749	1
BIOCARTA_GPCR_PATHWAY	neutral	0	0	0.5	0.6	1.8584	0.086402	0.9	1.7341	0.093944	0	0	0.5	0	0	0.5	0.182955	1
BIOCARTA_GPCR_PATHWAY	synonymous	0	0	0.5	0	0	0.5	0	0	0.5	0	0	0.5	0	0	0.5	0.731898	1
BIOCARTA_GRANULOCYTES_PATHWAY	damaging	0	0	0.5	0	0	0.5	0	0	0.5	0	0	0.5	0	0	0.5	0.731898	1
BIOCARTA_GRANULOCYTES_PATHWAY	damaging_missense	0	0	0.5	0	0	0.5	0	0	0.5	0	0	0.5	0	0	0.5	0.731898	1
BIOCARTA_GRANULOCYTES_PATHWAY	LoF	0	0	0.5	0	0	0.5	0	0	0.5							0.655185	1
BIOCARTA_GRANULOCYTES_PATHWAY	missense	0	0	0.5	0	0	0.5	0	0	0.5	0.06	0.0377	0.42301	0	0	0.5	0.700127	1
BIOCARTA_GRANULOCYTES_PATHWAY	neutral	0	0	0.5	0	0	0.5	0	0	0.5	0.9	2.0445	0.076379	0	0	0.5	0.382233	1
BIOCARTA_GRANULOCYTES_PATHWAY	synonymous	0	0	0.5	0	0	0.5	0	0	0.5	0	0	0.5	0	0	0.5	0.731898	1
BIOCARTA_GSK3_PATHWAY	damaging	0	0	0.5	0.3	1.2773	0.1292	0	0	0.5	0.06	0.0478	0.41348	0.7	1.5516	0.10645	0.217486	1
BIOCARTA_GSK3_PATHWAY	damaging_missense	0	0	0.5	0.06	0.1108	0.36963	0	0	0.5	0.06	0.0478	0.41348	1	1.7827	0.090909	0.332751	1
BIOCARTA_GSK3_PATHWAY	LoF	0	0	0.5	1	1.5397	0.10733	0	0	0.5				0.7	0.0154	0.45055	0.356765	1
BIOCARTA_GSK3_PATHWAY	missense	0	0	0.5	0.2	2.096	0.073842	0	0	0.5	0.2	0.6504	0.20999	0.9	1.3912	0.1191	0.119437	1
BIOCARTA_GSK3_PATHWAY	neutral	0	0	0.5	0.2	0.7857	0.1877	0	0	0.5	1	1.6065	0.10249	0	0	0.5	0.281016	1
BIOCARTA_GSK3_PATHWAY	synonymous	0	0	0.5	0	0	0.5	0	0	0.5	0.2	1.9279	0.082494	0	0	0.5	0.394853	1
BIOCARTA_HBX_PATHWAY	damaging	0	0	0.5	0.06	0.2925	0.29431	0	0	0.5	0	0	0.5	0	0	0.5	0.629675	1
BIOCARTA_HBX_PATHWAY	damaging_missense	0	0	0.5	0	0	0.5	0	0	0.5	0	0	0.5	0	0	0.5	0.731898	1
BIOCARTA_HBX_PATHWAY	LoF	0	0	0.5	1	5.2141	0.011202	1	0.4354	0.25468	0.06	0.0479	0.41341	0	0	0.5	0.0924801	1
BIOCARTA_HBX_PATHWAY	missense	0	0	0.5	0	0	0.5	0	0	0.5	0	0	0.5	0	0	0.5	0.731898	1
BIOCARTA_HBX_PATHWAY	neutral	0	0	0.5	1	0.1517	0.34845	0.2	0.3442	0.2787	0.9	0.2863	0.29631	0.06	0.056	0.40646	0.416001	1
BIOCARTA_HBX_PATHWAY	synonymous	0	0	0.5	0	0	0.5	0	0	0.5	0.06	0.0217	0.44145	0	0	0.5	0.708296	1
BIOCARTA_HCMV_PATHWAY	damaging	0	0	0.5	0.3	0.7698	0.19014	0	0	0.5	0	0	0.5	0	0	0.5	0.544946	1
BIOCARTA_HCMV_PATHWAY	damaging_missense	0	0	0.5	0.06	0.2908	0.29484	0	0	0.5	0	0	0.5	0	0	0.5	0.630026	1
BIOCARTA_HCMV_PATHWAY	LoF	0	0	0.5	1	0.2409	0.31178	0	0	0.5				0.06	0.014	0.45296	0.570704	1
BIOCARTA_HCMV_PATHWAY	missense	0	0	0.5	0.06	0.335	0.28137	0	0	0.5	0.6	1.0947	0.14772	0	0	0.5	0.396121	1
BIOCARTA_HCMV_PATHWAY	neutral	0	0	0.5	0.6	0.2913	0.2947	0	0	0.5	0.6	0.9131	0.16965	0	0	0.5	0.427389	1
BIOCARTA_HCMV_PATHWAY	synonymous	0	0	0.5	0	0	0.5	0	0	0.5	0	0	0.5	0	0	0.5	0.731898	1
BIOCARTA_HDAC_PATHWAY	damaging	0	0	0.5	0	0	0.5	0	0	0.5	0	0	0.5	0	0	0.5	0.731898	1
BIOCARTA_HDAC_PATHWAY	damaging_missense	0	0	0.5	0	0	0.5	0	0	0.5	0	0	0.5	0	0	0.5	0.731898	1
BIOCARTA_HDAC_PATHWAY	LoF	0	0	0.5	0.7	0.1808	0.33535	0	0	0.5				0	0	0.5	0.608753	1
BIOCARTA_HDAC_PATHWAY	missense	0	0	0.5	0	0	0.5	0	0	0.5	0	0	0.5	0	0	0.5	0.731898	1
BIOCARTA_HDAC_PATHWAY	neutral	0	0	0.5	0	0	0.5	1	2.0786	0.074689	0	0	0.5	0	0	0.5	0.378612	1
BIOCARTA_HDAC_PATHWAY	synonymous	0	0	0.5	0	0	0.5	0	0	0.5	0	0	0.5	0	0	0.5	0.731898	1
BIOCARTA_HER2_PATHWAY	damaging	0	0	0.5	0	0	0.5	0	0	0.5	0	0	0.5	0	0	0.5	0.731898	1
BIOCARTA_HER2_PATHWAY	damaging_missense	0	0	0.5	0	0	0.5	0.06	0.1085	0.37092	0.6	0.6679	0.20689	0.6	0.4242	0.25742	0.387768	1
BIOCARTA_HER2_PATHWAY	LoF	0	0	0.5	0.06	0.3917	0.26569	0	0	0.5	0	0	0.5	0	0	0.5	0.609696	1
BIOCARTA_HER2_PATHWAY	missense	0	0	0.5	0	0	0.5	0	0	0.5	0	0	0.5	0	0	0.5	0.731898	1
BIOCARTA_HER2_PATHWAY	neutral	0	0	0.5	0	0	0.5	0	0	0.5	0	0	0.5	0.9	1.5253	0.10841	0.441472	1
BIOCARTA_HER2_PATHWAY	synonymous	0	0	0.5	0	0	0.5	0	0	0.5	0	0	0.5	0	0	0.5	0.731898	1
BIOCARTA_HES_PATHWAY	damaging	0	0	0.5	0	0	0.5	0	0	0.5	1	0.6432	0.21127	0	0	0.5	0.565185	1
BIOCARTA_HES_PATHWAY	damaging_missense	0	0	0.5	0	0	0.5	0	0	0.5	1	1.2341	0.13331	0	0	0.5	0.478506	1
BIOCARTA_HES_PATHWAY	LoF	0	0	0.5	0	0	0.5	0.9	0.2873	0.29596	0.8	0.3787	0.26916	0.2	0.0149	0.4515	0.492492	1
BIOCARTA_HES_PATHWAY	missense	0	0	0.5	0	0	0.5	0	0	0.5	0.5	1.7651	0.091995	0	0	0.5	0.413117	1
BIOCARTA_HES_PATHWAY	neutral	0	0	0.5	0	0	0.5	0	0	0.5	0.06	0.152	0.34831	0.6	0.0225	0.44033	0.637758	1
BIOCARTA_HES_PATHWAY	synonymous	0	0	0.5	0	0	0.5	0	0	0.5	0	0	0.5	0.06	0.5847	0.22223	0.574959	1
BIOCARTA_HIF_PATHWAY	damaging	0	0	0.5	0	0	0.5	0.4	1.2048	0.13619	1	1.2965	0.12743	0	0	0.5	0.267606	1
BIOCARTA_HIF_PATHWAY	damaging_missense	0	0	0.5	0	0	0.5	0.4	0.2334	0.31451	1	0.7347	0.19567	0	0	0.5	0.464041	1
BIOCARTA_HIF_PATHWAY	LoF	0	0	0.5	0.2	0.0677	0.39737	0	0	0.5	0.06	0.0195	0.44444	0	0	0.5	0.665264	1
BIOCARTA_HIF_PATHWAY	missense	0	0	0.5	0	0	0.5	0	0	0.5	0	0	0.5	0	0	0.5	0.731898	1
BIOCARTA_HIF_PATHWAY	neutral	0	0	0.5	0	0	0.5	0	0	0.5	0	0	0.5	0	0	0.5	0.731898	1
BIOCARTA_HIF_PATHWAY	synonymous	0	0	0.5	0	0	0.5	0	0	0.5	0	0	0.5	0.4	0.1462	0.35108	0.664085	1
BIOCARTA_HSP27_PATHWAY	damaging	0	0	0.5	0.2	0.6061	0.21814	0	0	0.5	0.9	0.0065	0.46794	0.9	1.2749	0.12943	0.325314	1
BIOCARTA_HSP27_PATHWAY	damaging_missense	0	0	0.5	0	0	0.5	0.06	0.2755	0.29985	0.9	0.0065	0.46794	0.06	0.1843	0.33387	0.542157	1
BIOCARTA_HSP27_PATHWAY	LoF	0	0	0.5	1	3.0696	0.039884	0	0	0.5				1	0.3931	0.26533	0.157112	1
BIOCARTA_HSP27_PATHWAY	missense	0	0	0.5	0	0	0.5	0	0	0.5	0	0	0.5	0.06	0.0596	0.40353	0.69106	1
BIOCARTA_HSP27_PATHWAY	neutral	0	0	0.5	0	0	0.5	0	0	0.5	0	0	0.5	0	0	0.5	0.731898	1
BIOCARTA_HSP27_PATHWAY	synonymous	0	0	0.5	0	0	0.5	0	0	0.5	0	0	0.5	0	0	0.5	0.731898	1
BIOCARTA_HSWI_SNF_PATHWAY	damaging	0	0	0.5	0	0	0.5	1	3.1818	0.037232	0	0	0.5	0	0	0.5	0.276689	1
BIOCARTA_HSWI_SNF_PATHWAY	damaging_missense	0	0	0.5	0	0	0.5	0.4	0.9085	0.17025	0.06	0.0411	0.41969	0	0	0.5	0.491254	1
BIOCARTA_HSWI_SNF_PATHWAY	LoF	0	0	0.5	0	0	0.5	0.8	3.2012	0.036792	0	0	0.5	0	0	0.5	0.275135	1
BIOCARTA_HSWI_SNF_PATHWAY	missense	0	0	0.5	0	0	0.5	1	4.4852	0.017094	0.06	0.0411	0.41969	0	0	0.5	0.171473	1
BIOCARTA_HSWI_SNF_PATHWAY	neutral	0	0	0.5	0	0	0.5	1	2.0186	0.077693				1	0.6499	0.21008	0.201523	1
BIOCARTA_HSWI_SNF_PATHWAY	synonymous	0	0	0.5	0.06	6.4064	0.0056854	0	0	0.5	0.7	4.0735	0.02178	0.3	1.0867	0.1486	0.00620367	1
BIOCARTA_IFNA_PATHWAY	damaging	0	0	0.5	0	0	0.5	0	0	0.5	0	0	0.5	0	0	0.5	0.731898	1
BIOCARTA_IFNA_PATHWAY	damaging_missense	0	0	0.5	0	0	0.5	0	0	0.5	0	0	0.5	0	0	0.5	0.731898	1
BIOCARTA_IFNA_PATHWAY	LoF	0	0	0.5	0	0	0.5	0	0	0.5	1	0.2508	0.30824	0	0	0.5	0.638709	1
BIOCARTA_IFNA_PATHWAY	missense	0	0	0.5	0.3	1.1279	0.14411	0	0	0.5	0	0	0.5	0	0	0.5	0.492804	1
BIOCARTA_IFNA_PATHWAY	neutral	0	0	0.5	0.9	2.4537	0.058625	0	0	0.5	1	1.7182	0.094965	0	0	0.5	0.149731	1
BIOCARTA_IFNA_PATHWAY	synonymous	0	0	0.5	0	0	0.5	0	0	0.5	0.7	0.3408	0.27968	0	0	0.5	0.619715	1
BIOCARTA_IFNG_PATHWAY	damaging	0	0	0.5	0	0	0.5	0	0	0.5	0	0	0.5	0	0	0.5	0.731898	1
BIOCARTA_IFNG_PATHWAY	damaging_missense	0	0	0.5	0	0	0.5	0	0	0.5	0	0	0.5	0	0	0.5	0.731898	1
BIOCARTA_IFNG_PATHWAY	LoF	0	0	0.5	1	0.0477	0.4136	0.6	0.0611	0.40239				0.3	0.0092	0.46175	0.589397	1
BIOCARTA_IFNG_PATHWAY	missense	0	0	0.5	0	0	0.5	0	0	0.5	0	0	0.5	0	0	0.5	0.731898	1
BIOCARTA_IFNG_PATHWAY	neutral	0	0	0.5	1	0.6396	0.21193	1	0.569	0.22534	0	0	0.5	1	0.1832	0.33431	0.353849	1
BIOCARTA_IFNG_PATHWAY	synonymous	0	0	0.5	0	0	0.5	0	0	0.5	1	3.4092	0.032417	0	0	0.5	0.25897	1
BIOCARTA_IGF1_PATHWAY	damaging	0	0	0.5	0	0	0.5	0	0	0.5	0	0	0.5	0	0	0.5	0.731898	1
BIOCARTA_IGF1_PATHWAY	damaging_missense	0	0	0.5	0.2	0.2125	0.32242	0	0	0.5	0	0	0.5	0.8	0.6724	0.20611	0.477955	1
BIOCARTA_IGF1_PATHWAY	LoF	0	0	0.5	0	0	0.5	0	0	0.5	0.5	0.0407	0.42009	0	0	0.5	0.698797	1
BIOCARTA_IGF1_PATHWAY	missense	0	0	0.5	0	0	0.5	0.06	0.0812	0.38781	0	0	0.5	0	0	0.5	0.683388	1
BIOCARTA_IGF1_PATHWAY	neutral	0	0	0.5	1	1.2583	0.13099	0.7	1.5595	0.10587	0	0	0.5	0	0	0.5	0.240032	1
BIOCARTA_IGF1_PATHWAY	synonymous	0	0	0.5	0	0	0.5	0.06	0.8539	0.17773	0	0	0.5	0	0	0.5	0.532089	1
BIOCARTA_IGF1MTOR_PATHWAY	damaging	0	0	0.5	0.5	1.822	0.088535	0	0	0.5	0.9	1.374	0.12056	0	0	0.5	0.210624	1
BIOCARTA_IGF1MTOR_PATHWAY	damaging_missense	0	0	0.5	0	0	0.5	0	0	0.5	0.5	0.3251	0.28428	0.9	1.7297	0.094223	0.327314	1
BIOCARTA_IGF1MTOR_PATHWAY	LoF	0	0	0.5	0.5	1.6594	0.098842	0	0	0.5	0.7	0.0665	0.39823	0	0	0.5	0.387159	1
BIOCARTA_IGF1MTOR_PATHWAY	missense	0	0	0.5	0	0	0.5	0.06	0.1077	0.37138	0.7	1.6875	0.096964	0.9	0.8134	0.18356	0.234437	1
BIOCARTA_IGF1MTOR_PATHWAY	neutral	0	0	0.5	0.6	0.3922	0.26557	0.2	0.2149	0.32148	0.7	0.9472	0.16521	0	0	0.5	0.334997	1
BIOCARTA_IGF1MTOR_PATHWAY	synonymous	0	0	0.5	0	0	0.5	0	0	0.5	0.06	0.3301	0.2828	0	0	0.5	0.621881	1
BIOCARTA_IGF1R_PATHWAY	damaging	0	0	0.5	0	0	0.5	0	0	0.5	0	0	0.5	0	0	0.5	0.731898	1
BIOCARTA_IGF1R_PATHWAY	damaging_missense	0	0	0.5	0.2	0.4858	0.24291	0	0	0.5	0	0	0.5	0.3	0.3006	0.29176	0.489749	1
BIOCARTA_IGF1R_PATHWAY	LoF	0	0	0.5	0	0	0.5	0	0	0.5	0.06	0.1262	0.36122	0	0	0.5	0.66962	1
BIOCARTA_IGF1R_PATHWAY	missense	0	0	0.5	0	0	0.5	0	0	0.5	0	0	0.5	0	0	0.5	0.731898	1
BIOCARTA_IGF1R_PATHWAY	neutral	0	0	0.5	0.7	2.5615	0.054747	0	0	0.5	0.7	0.5455	0.23009	0.06	0.0676	0.39745	0.203891	1
BIOCARTA_IGF1R_PATHWAY	synonymous	0	0	0.5	0	0	0.5	0	0	0.5	0	0	0.5	0	0	0.5	0.731898	1
BIOCARTA_IL10_PATHWAY	damaging	0	0	0.5	0.5	0.1824	0.33468	0	0	0.5	0	0	0.5	0	0	0.5	0.654768	1
BIOCARTA_IL10_PATHWAY	damaging_missense	0	0	0.5	1	2.371	0.061803	0	0	0.5	0	0	0.5	0	0	0.5	0.348799	1
BIOCARTA_IL10_PATHWAY	LoF	0	0	0.5	0	0	0.5	0	0	0.5				1	0.0157	0.45008	0.674593	1
BIOCARTA_IL10_PATHWAY	missense	0	0	0.5	0	0	0.5	0	0	0.5	0	0	0.5	0.06	0.0713	0.39476	0.68682	1
BIOCARTA_IL10_PATHWAY	neutral	0	0	0.5	0.6	0.4093	0.26117	0.7	0.5356	0.23213	0.9	0.0295	0.43184	0.8	0.8504	0.17822	0.277024	1
BIOCARTA_IL10_PATHWAY	synonymous	0	0	0.5	0	0	0.5	0.06	1.6489	0.099554	1	3.219	0.036393	0.06	0.1481	0.35018	0.0964688	1
BIOCARTA_IL12_PATHWAY	damaging	0	0	0.5	0	0	0.5	0	0	0.5	1	1.5602	0.10581	0.5	0.0053	0.47093	0.426812	1
BIOCARTA_IL12_PATHWAY	damaging_missense	0	0	0.5	0	0	0.5	0.2	0.4461	0.2521	0.9	0.7718	0.18983	0	0	0.5	0.419867	1
BIOCARTA_IL12_PATHWAY	LoF	0	0	0.5	0	0	0.5	0	0	0.5	0.8	0.0522	0.40966	0.2	0.1836	0.33417	0.615559	1
BIOCARTA_IL12_PATHWAY	missense	0	0	0.5	0.6	4.8611	0.013734	0.06	0.7393	0.19494	0	0	0.5	0	0	0.5	0.0994959	1
BIOCARTA_IL12_PATHWAY	neutral	0	0	0.5	0.9	4.1281	0.021089	0	0	0.5	0	0	0.5	0	0	0.5	0.209327	1
BIOCARTA_IL12_PATHWAY	synonymous	0	0	0.5	0	0	0.5	0	0	0.5	0	0	0.5	0	0	0.5	0.731898	1
BIOCARTA_IL17_PATHWAY	damaging	0	0	0.5	0	0	0.5	0	0	0.5	0.7	0.013	0.45469	0	0	0.5	0.713931	1
BIOCARTA_IL17_PATHWAY	damaging_missense	0	0	0.5	0.2	0.352	0.2765	0	0	0.5	0.3	0.0117	0.457	0.8	0.0259	0.43605	0.573356	1
BIOCARTA_IL17_PATHWAY	LoF	0	0	0.5	0	0	0.5	0	0	0.5	0.2	0.0225	0.44033	0	0	0.5	0.707811	1
BIOCARTA_IL17_PATHWAY	missense	0	0	0.5	0	0	0.5	0.6	0.1884	0.33212	0.4	0.0222	0.44082	0	0	0.5	0.628677	1
BIOCARTA_IL17_PATHWAY	neutral	0	0	0.5	0	0	0.5	0.6	0.1671	0.34134	0.7	0.0105	0.45912	0	0	0.5	0.641971	1
BIOCARTA_IL17_PATHWAY	synonymous	0	0	0.5	0	0	0.5	0	0	0.5	0	0	0.5	0	0	0.5	0.731898	1
BIOCARTA_IL1R_PATHWAY	damaging	0	0	0.5	0	0	0.5	0	0	0.5	0	0	0.5	0	0	0.5	0.731898	1
BIOCARTA_IL1R_PATHWAY	damaging_missense	0	0	0.5	0	0	0.5	0.2	0.5639	0.22636	0	0	0.5	0	0	0.5	0.578525	1
BIOCARTA_IL1R_PATHWAY	LoF	0	0	0.5	0	0	0.5	0	0	0.5	0	0	0.5	1	2.4724	0.057931	0.338964	1
BIOCARTA_IL1R_PATHWAY	missense	0	0	0.5	0.06	0.4412	0.25328	0	0	0.5	0	0	0.5	0	0	0.5	0.600368	1
BIOCARTA_IL1R_PATHWAY	neutral	0	0	0.5	1	2.1568	0.070971	0	0	0.5	0	0	0.5	0	0	0.5	0.370426	1
BIOCARTA_IL1R_PATHWAY	synonymous	0	0	0.5	0	0	0.5	0	0	0.5	0.2	0.0218	0.44129	0	0	0.5	0.708227	1
BIOCARTA_IL2_PATHWAY	damaging	0	0	0.5	0	0	0.5	0	0	0.5	0	0	0.5	0	0	0.5	0.731898	1
BIOCARTA_IL2_PATHWAY	damaging_missense	0	0	0.5	0	0	0.5	0	0	0.5	0	0	0.5	0.5	0.0125	0.45552	0.714278	1
BIOCARTA_IL2_PATHWAY	LoF	0	0	0.5	0	0	0.5	0.2	0.1739	0.33833	0.7	0.0717	0.39445	0	0	0.5	0.610589	1
BIOCARTA_IL2_PATHWAY	missense	0	0	0.5	0.8	0.2611	0.30469	0	0	0.5	0	0	0.5	0	0	0.5	0.636446	1
BIOCARTA_IL2_PATHWAY	neutral	0	0	0.5	1	0.8119	0.18377	0.7	1.2572	0.13109	0	0	0.5	0	0	0.5	0.311951	1
BIOCARTA_IL2_PATHWAY	synonymous	0	0	0.5	0	0	0.5	0	0	0.5	0.7	0.85	0.17827	0	0	0.5	0.532665	1
BIOCARTA_IL22BP_PATHWAY	damaging	0	0	0.5	0	0	0.5	0	0	0.5	0	0	0.5	0	0	0.5	0.731898	1
BIOCARTA_IL22BP_PATHWAY	damaging_missense	0	0	0.5	0	0	0.5	0	0	0.5	0	0	0.5	0.2	0.0695	0.39604	0.687445	1
BIOCARTA_IL22BP_PATHWAY	LoF	0	0	0.5	0	0	0.5	0	0	0.5	0.06	0.0693	0.39616	0	0	0.5	0.687504	1
BIOCARTA_IL22BP_PATHWAY	missense	0	0	0.5	0.06	1.4835	0.11162	0.2	0.4645	0.24775	0	0	0.5	0	0	0.5	0.332031	1
BIOCARTA_IL22BP_PATHWAY	neutral	0	0	0.5	0.9	3.5735	0.029354	0.8	1.4762	0.11218	0.2	0.2214	0.31899	0.2	0.1181	0.36553	0.0718308	1
BIOCARTA_IL22BP_PATHWAY	synonymous	0	0	0.5	0	0	0.5	0	0	0.5	1	1.6716	0.098023	0	0	0.5	0.423961	1
BIOCARTA_IL2RB_PATHWAY	damaging	0	0	0.5	0.6	2.0688	0.075168	0	0	0.5	0.4	0.1862	0.33306	0	0	0.5	0.317467	1
BIOCARTA_IL2RB_PATHWAY	damaging_missense	0	0	0.5	0.9	0.1137	0.36797	0	0	0.5	0.2	0.1034	0.37391	0	0	0.5	0.616543	1
BIOCARTA_IL2RB_PATHWAY	LoF	0	0	0.5	1	2.8992	0.044313	0	0	0.5	0.4	0.019	0.44515	0	0	0.5	0.284353	1
BIOCARTA_IL2RB_PATHWAY	missense	0	0	0.5	0.3	1.2429	0.13246	0	0	0.5	0.5	1.2523	0.13155	0	0	0.5	0.268124	1
BIOCARTA_IL2RB_PATHWAY	neutral	0	0	0.5	0	0	0.5	0.5	0.6567	0.20887	0	0	0.5	1	1.1588	0.14086	0.341321	1
BIOCARTA_IL2RB_PATHWAY	synonymous	0	0	0.5	0	0	0.5	0	0	0.5	0	0	0.5	0	0	0.5	0.731898	1
BIOCARTA_IL3_PATHWAY	damaging	0	0	0.5	0	0	0.5	0	0	0.5	0	0	0.5	0	0	0.5	0.731898	1
BIOCARTA_IL3_PATHWAY	damaging_missense	0	0	0.5	0	0	0.5	0	0	0.5	0	0	0.5	0	0	0.5	0.731898	1
BIOCARTA_IL3_PATHWAY	LoF	0	0	0.5				0	0	0.5	0.3	0.0124	0.45566	0	0	0.5	0.677346	1
BIOCARTA_IL3_PATHWAY	missense	0	0	0.5	0	0	0.5	0.06	0.5351	0.23223	0.06	0.102	0.37472	0	0	0.5	0.528114	1
BIOCARTA_IL3_PATHWAY	neutral	0	0	0.5	0.8	0.3815	0.26841	0.7	2.7893	0.047448	0.06	0.0722	0.39411	0.9	0.0987	0.37669	0.176304	1
BIOCARTA_IL3_PATHWAY	synonymous	0	0	0.5	0	0	0.5	0	0	0.5	0.2	0.1316	0.35839	0	0	0.5	0.668092	1
BIOCARTA_IL4_PATHWAY	damaging	0	0	0.5	0	0	0.5	0	0	0.5	0	0	0.5	0	0	0.5	0.731898	1
BIOCARTA_IL4_PATHWAY	damaging_missense	0	0	0.5	0	0	0.5	0	0	0.5	0	0	0.5	0.7	0.0212	0.44209	0.708573	1
BIOCARTA_IL4_PATHWAY	LoF	0	0	0.5	0	0	0.5	0	0	0.5	1	0.0064	0.46811	0	0	0.5	0.719458	1
BIOCARTA_IL4_PATHWAY	missense	0	0	0.5	0	0	0.5	0	0	0.5	0	0	0.5	0.2	0.1012	0.37518	0.676978	1
BIOCARTA_IL4_PATHWAY	neutral	0	0	0.5	0	0	0.5	0	0	0.5	0	0	0.5	0.8	1.6896	0.096825	0.421848	1
BIOCARTA_IL4_PATHWAY	synonymous	0	0	0.5	0.06	0.3787	0.26914	0	0	0.5	0.9	1.5814	0.10428	0	0	0.5	0.334234	1
BIOCARTA_IL5_PATHWAY	damaging	0	0	0.5	0.4	0.4057	0.26209	0	0	0.5	0.06	0.0266	0.43521	0	0	0.5	0.580034	1
BIOCARTA_IL5_PATHWAY	damaging_missense	0	0	0.5	0.5	0.8459	0.17885	0	0	0.5	0.06	0.0266	0.43521	0.06	0.0246	0.43769	0.482525	1
BIOCARTA_IL5_PATHWAY	LoF	0	0	0.5	0.2	0.019	0.44524	0	0	0.5				0.9	0.008	0.4644	0.655645	1
BIOCARTA_IL5_PATHWAY	missense	0	0	0.5	0.4	0.7399	0.19484	0.06	0.3045	0.29054	0.06	0.0266	0.43521	0	0	0.5	0.424878	1
BIOCARTA_IL5_PATHWAY	neutral	0	0	0.5	0.3	0.037	0.42378	0.8	0.43	0.256				0.9	0.008	0.4644	0.498068	1
BIOCARTA_IL5_PATHWAY	synonymous	0	0	0.5	0	0	0.5	0	0	0.5	0	0	0.5	0	0	0.5	0.731898	1
BIOCARTA_IL6_PATHWAY	damaging	0	0	0.5	0	0	0.5	0	0	0.5	0	0	0.5	0	0	0.5	0.731898	1
BIOCARTA_IL6_PATHWAY	damaging_missense	0	0	0.5	0	0	0.5	0	0	0.5	0	0	0.5	0	0	0.5	0.731898	1
BIOCARTA_IL6_PATHWAY	LoF	0	0	0.5	0	0	0.5	0	0	0.5	0.6	0.063	0.4009	0	0	0.5	0.689799	1
BIOCARTA_IL6_PATHWAY	missense	0	0	0.5	0	0	0.5	0.3	4.8497	0.013825	0	0	0.5	0	0	0.5	0.168134	1
BIOCARTA_IL6_PATHWAY	neutral	0	0	0.5	0	0	0.5	1	3.9214	0.023838	1	0.6064	0.21808	0	0	0.5	0.144265	1
BIOCARTA_IL6_PATHWAY	synonymous	0	0	0.5	0	0	0.5	0	0	0.5	0.5	0.7288	0.19664	0	0	0.5	0.551381	1
BIOCARTA_IL7_PATHWAY	damaging	0	0	0.5	1	3.2378	0.035978	0	0	0.5	0	0	0.5	0	0	0.5	0.272226	1
BIOCARTA_IL7_PATHWAY	damaging_missense	0	0	0.5	0	0	0.5	0	0	0.5	0	0	0.5	0	0	0.5	0.731898	1
BIOCARTA_IL7_PATHWAY	LoF	0	0	0.5	1	5.0735	0.012147	0	0	0.5				0.5	0.3166	0.28684	0.079409	1
BIOCARTA_IL7_PATHWAY	missense	0	0	0.5	0	0	0.5	0	0	0.5	0	0	0.5	0	0	0.5	0.731898	1
BIOCARTA_IL7_PATHWAY	neutral	0	0	0.5	0.8	0.8342	0.18053	0.4	1.7243	0.09457	0	0	0.5	0	0	0.5	0.265517	1
BIOCARTA_IL7_PATHWAY	synonymous	0	0	0.5	0	0	0.5	0	0	0.5	0	0	0.5	0	0	0.5	0.731898	1
BIOCARTA_INFLAM_PATHWAY	damaging	0	0	0.5	0	0	0.5	0	0	0.5	0.9	0.7919	0.18676	0	0	0.5	0.54152	1
BIOCARTA_INFLAM_PATHWAY	damaging_missense	0	0	0.5	1	3.6932	0.027317	0	0	0.5	0.7	0.0195	0.4444	0.7	0.0563	0.40621	0.202319	1
BIOCARTA_INFLAM_PATHWAY	LoF	0	0	0.5	0	0	0.5	0	0	0.5	0.9	0.7966	0.18606	0.5	0.0133	0.45411	0.522538	1
BIOCARTA_INFLAM_PATHWAY	missense	0	0	0.5	0.2	0.8659	0.17605	0.5	0.7181	0.19838	0	0	0.5	0	0	0.5	0.367894	1
BIOCARTA_INFLAM_PATHWAY	neutral	0	0	0.5	0	0	0.5	1	1.3351	0.12395	0	0	0.5	0	0	0.5	0.465309	1
BIOCARTA_INFLAM_PATHWAY	synonymous	0	0	0.5	0	0	0.5	0	0	0.5	0	0	0.5	0	0	0.5	0.731898	1
BIOCARTA_INSULIN_PATHWAY	damaging	0	0	0.5	0.2	0.7183	0.19835	0	0	0.5	1	0.7852	0.18778	0	0	0.5	0.378187	1
BIOCARTA_INSULIN_PATHWAY	damaging_missense	0	0	0.5	1	2.3256	0.063631	0	0	0.5	0.9	0.102	0.37475	0	0	0.5	0.310498	1
BIOCARTA_INSULIN_PATHWAY	LoF	0	0	0.5	0	0	0.5	0	0	0.5	0.7	0.0496	0.41188	0	0	0.5	0.695004	1
BIOCARTA_INSULIN_PATHWAY	missense	0	0	0.5	0	0	0.5	0	0	0.5	0	0	0.5	0	0	0.5	0.731898	1
BIOCARTA_INSULIN_PATHWAY	neutral	0	0	0.5	0.9	0.6103	0.21734	0.9	3.3082	0.034467	0	0	0.5	0	0	0.5	0.175424	1
BIOCARTA_INSULIN_PATHWAY	synonymous	0	0	0.5	0	0	0.5	0	0	0.5	0	0	0.5	0	0	0.5	0.731898	1
BIOCARTA_INTEGRIN_PATHWAY	damaging	0	0	0.5	0	0	0.5	0	0	0.5	0	0	0.5	0	0	0.5	0.731898	1
BIOCARTA_INTEGRIN_PATHWAY	damaging_missense	0	0	0.5	0	0	0.5	0	0	0.5	0	0	0.5	0	0	0.5	0.731898	1
BIOCARTA_INTEGRIN_PATHWAY	LoF	0	0	0.5	0	0	0.5	0.06	0.0929	0.38025	0	0	0.5	0	0	0.5	0.679579	1
BIOCARTA_INTEGRIN_PATHWAY	missense	0	0	0.5	0	0	0.5	0	0	0.5	0	0	0.5	0.2	0.502	0.2393	0.589316	1
BIOCARTA_INTEGRIN_PATHWAY	neutral	0	0	0.5	0.06	0.0275	0.43418	0	0	0.5	0	0	0.5	0.2	0.0381	0.42261	0.672691	1
BIOCARTA_INTEGRIN_PATHWAY	synonymous	0	0	0.5	0	0	0.5	0	0	0.5	0	0	0.5	0	0	0.5	0.731898	1
BIOCARTA_INTRINSIC_PATHWAY	damaging	0	0	0.5	0.3	0.7876	0.18742	0	0	0.5	0	0	0.5	0.7	4.6661	0.015382	0.103806	1
BIOCARTA_INTRINSIC_PATHWAY	damaging_missense	0	0	0.5	0.3	3.2941	0.034764	0.06	0.94	0.16614	0	0	0.5	0.7	1.8348	0.087781	0.0558711	1
BIOCARTA_INTRINSIC_PATHWAY	LoF	0	0	0.5	0	0	0.5	0	0	0.5	0.8	0.4369	0.25431	0.8	0.4681	0.24694	0.467692	1
BIOCARTA_INTRINSIC_PATHWAY	missense	0	0	0.5	0	0	0.5	0.06	2.8386	0.046011	0	0	0.5	0.3	1.025	0.15566	0.17132	1
BIOCARTA_INTRINSIC_PATHWAY	neutral	0	0	0.5	0	0	0.5	0	0	0.5	0	0	0.5	0	0	0.5	0.731898	1
BIOCARTA_INTRINSIC_PATHWAY	synonymous	0	0	0.5	0	0	0.5	0	0	0.5	0	0	0.5	0	0	0.5	0.731898	1
BIOCARTA_ION_PATHWAY	damaging	0	0	0.5	0	0	0.5	0	0	0.5	0.06	0.1531	0.34781	0	0	0.5	0.662264	1
BIOCARTA_ION_PATHWAY	damaging_missense	0	0	0.5	0	0	0.5	0	0	0.5	0.06	0.0301	0.43117	0.06	0.0059	0.46927	0.691603	1
BIOCARTA_ION_PATHWAY	LoF	0	0	0.5	0.7	1.9094	0.083513	0	0	0.5	0	0	0.5	0.9	0.437	0.25428	0.294328	1
BIOCARTA_ION_PATHWAY	missense	0	0	0.5	1	2.2242	0.067931	0	0	0.5	0	0	0.5	0	0	0.5	0.363493	1
BIOCARTA_ION_PATHWAY	neutral	0	0	0.5	1	1.8269	0.088245	0.06	0.2929	0.29419	0	0	0.5	0	0	0.5	0.322731	1
BIOCARTA_ION_PATHWAY	synonymous	0	0	0.5	0	0	0.5	0	0	0.5	0.6	0.8183	0.18284	0	0	0.5	0.537477	1
BIOCARTA_IRES_PATHWAY	damaging	0	0	0.5	0.06	0.0075	0.4656	0	0	0.5	0	0	0.5	0	0	0.5	0.718438	1
BIOCARTA_IRES_PATHWAY	damaging_missense	0	0	0.5	1	1.7387	0.093649	0.06	0.2323	0.31491	0	0	0.5	0	0	0.5	0.341679	1
BIOCARTA_IRES_PATHWAY	LoF	0	0	0.5	0	0	0.5	0	0	0.5	0.06	0.0606	0.4028	0.5	0.0113	0.45767	0.673599	1
BIOCARTA_IRES_PATHWAY	missense	0	0	0.5	0.7	0.4634	0.24803	0.06	1.066	0.15092	0	0	0.5	0	0	0.5	0.378993	1
BIOCARTA_IRES_PATHWAY	neutral	0.06	0.9636	0.16314	0	0	0.5	0.06	0.005	0.47191	0.3	0.1922	0.33057	1	0.0202	0.44353	0.409972	1
BIOCARTA_IRES_PATHWAY	synonymous	0	0	0.5	0.06	1.5805	0.10435	0	0	0.5	0	0	0.5	0	0	0.5	0.434793	1
BIOCARTA_KERATINOCYTE_PATHWAY	damaging	0	0	0.5	0	0	0.5	0	0	0.5	0	0	0.5	0.9	1.0468	0.15312	0.504052	1
BIOCARTA_KERATINOCYTE_PATHWAY	damaging_missense	0	0	0.5	0	0	0.5	0.06	0.4593	0.24898	0.8	1.3539	0.1223	0.06	0.0803	0.38843	0.309362	1
BIOCARTA_KERATINOCYTE_PATHWAY	LoF	0	0	0.5	0	0	0.5	0	0	0.5	0.06	0.057	0.40568	1	1.2615	0.13068	0.437579	1
BIOCARTA_KERATINOCYTE_PATHWAY	missense	0	0	0.5	0.3	1.8011	0.089788	0.06	2.918	0.043799	0	0	0.5	0	0	0.5	0.123699	1
BIOCARTA_KERATINOCYTE_PATHWAY	neutral	0	0	0.5	0	0	0.5	0.9	3.4288	0.032034	0.8	0.2819	0.29773	0	0	0.5	0.198876	1
BIOCARTA_KERATINOCYTE_PATHWAY	synonymous	0	0	0.5	0	0	0.5	0	0	0.5	0.06	0.5165	0.23617	0	0	0.5	0.586758	1
BIOCARTA_KREB_PATHWAY	damaging	0	0	0.5	0	0	0.5	0.06	0.291	0.29478	0.9	0.2696	0.30181	1	0.6386	0.2121	0.380315	1
BIOCARTA_KREB_PATHWAY	damaging_missense	0	0	0.5	0	0	0.5	0.06	0.291	0.29478	0.9	0.2696	0.30181	1	0.6386	0.2121	0.380315	1
BIOCARTA_KREB_PATHWAY	LoF	0	0	0.5													0.5	1
BIOCARTA_KREB_PATHWAY	missense	0	0	0.5	0	0	0.5	0	0	0.5	0	0	0.5	0	0	0.5	0.731898	1
BIOCARTA_KREB_PATHWAY	neutral	0	0	0.5	0.6	0.1971	0.32852	0	0	0.5	0.2	0.0173	0.44774	0	0	0.5	0.629591	1
BIOCARTA_KREB_PATHWAY	synonymous	0	0	0.5	0	0	0.5	0.2	0.6272	0.21419	0	0	0.5	0.06	0.2886	0.29555	0.469138	1
BIOCARTA_LAIR_PATHWAY	damaging	0	0	0.5	0	0	0.5	0.3	1.5337	0.10778	0.2	0.4577	0.24935	0.9	3.6101	0.028714	0.0720414	1
BIOCARTA_LAIR_PATHWAY	damaging_missense	0	0	0.5	0.3	0.8448	0.17902	0.06	0.4475	0.25175	0.2	0.6078	0.21781	0.9	1.3862	0.11953	0.13642	1
BIOCARTA_LAIR_PATHWAY	LoF	0	0	0.5	0	0	0.5	0.9	0.7179	0.19842	0.8	0.7275	0.19685	1	1.3141	0.12583	0.201973	1
BIOCARTA_LAIR_PATHWAY	missense	0	0	0.5	0.4	2.0895	0.074156	0	0	0.5	0	0	0.5	0	0	0.5	0.377457	1
BIOCARTA_LAIR_PATHWAY	neutral	0	0	0.5	0.6	0.2604	0.30492	0.06	0.417	0.25923	1	1.464	0.11315	0	0	0.5	0.271496	1
BIOCARTA_LAIR_PATHWAY	synonymous	0	0	0.5	0	0	0.5	0	0	0.5	0	0	0.5	0	0	0.5	0.731898	1
BIOCARTA_LDL_PATHWAY	damaging	0.2	73.24	5.7401e-18	0	0	0.5	0	0	0.5	0	0	0.5	0	0	0.5	5.3559e-14	1.60677e-11
BIOCARTA_LDL_PATHWAY	damaging_missense	0.2	64.7798	4.1877e-16	0	0	0.5	0	0	0.5	0	0	0.5	0	0	0.5	2.58069e-12	7.74206e-10
BIOCARTA_LDL_PATHWAY	LoF	0.06	4.4448	0.017504	0.4	0.0345	0.42637	0	0	0.5							0.0829164	1
BIOCARTA_LDL_PATHWAY	missense	0.06	47.0109	3.5296e-12	0	0	0.5	0	0	0.5	0	0	0.5	0.4	0.6986	0.20162	3.4678e-09	1.04034e-06
BIOCARTA_LDL_PATHWAY	neutral	0	0	0.5	0	0	0.5	0.4	0.058	0.40481	0	0	0.5	1	0.7921	0.18673	0.50168	1
BIOCARTA_LDL_PATHWAY	synonymous	0	0	0.5	0	0	0.5	0.06	0.9353	0.16675	0	0	0.5	0	0	0.5	0.520029	1
BIOCARTA_LECTIN_PATHWAY	damaging	0	0	0.5	0	0	0.5	0	0	0.5	0	0	0.5	1	2.0207	0.077584	0.384779	1
BIOCARTA_LECTIN_PATHWAY	damaging_missense	0	0	0.5	0	0	0.5	0	0	0.5	1	0.4169	0.25924	1	1.5085	0.10968	0.336179	1
BIOCARTA_LECTIN_PATHWAY	LoF	0	0	0.5	0	0	0.5	0	0	0.5	0.9	1.1885	0.13782	0	0	0.5	0.484591	1
BIOCARTA_LECTIN_PATHWAY	missense	0	0	0.5	0.3	0.8879	0.17302	0	0	0.5	0	0	0.5	0	0	0.5	0.526999	1
BIOCARTA_LECTIN_PATHWAY	neutral	0	0	0.5	0.3	1.7436	0.093339	0	0	0.5	0	0	0.5	1	0.9568	0.16399	0.251894	1
BIOCARTA_LECTIN_PATHWAY	synonymous	0	0	0.5	0	0	0.5	0	0	0.5	0	0	0.5	0	0	0.5	0.731898	1
BIOCARTA_LEPTIN_PATHWAY	damaging	0	0	0.5	0.6	0.5891	0.22139	0	0	0.5	0.9	0.0319	0.42911	0.9	0.1838	0.33405	0.469612	1
BIOCARTA_LEPTIN_PATHWAY	damaging_missense	0.06	1.3792	0.12012	1	1.3383	0.12367	0	0	0.5	0.9	0.0319	0.42911	0.9	0.1838	0.33405	0.187601	1
BIOCARTA_LEPTIN_PATHWAY	LoF	0	0	0.5	0	0	0.5	0	0	0.5							0.655185	1
BIOCARTA_LEPTIN_PATHWAY	missense	0	0	0.5	0	0	0.5	0.06	0.2604	0.30494	1	1.2871	0.12829	0	0	0.5	0.386155	1
BIOCARTA_LEPTIN_PATHWAY	neutral	0	0	0.5	0	0	0.5	0.06	0.214	0.32183	1	0.4066	0.26184	1	0.0177	0.44708	0.501086	1
BIOCARTA_LEPTIN_PATHWAY	synonymous	0	0	0.5	0	0	0.5	0.7	5.7439	0.008273	0.9	0.2242	0.31793	0	0	0.5	0.0984861	1
BIOCARTA_LIS1_PATHWAY	damaging	0	0	0.5	0	0	0.5	0	0	0.5	0	0	0.5	0	0	0.5	0.731898	1
BIOCARTA_LIS1_PATHWAY	damaging_missense	0	0	0.5	0	0	0.5	0	0	0.5	0	0	0.5	0	0	0.5	0.731898	1
BIOCARTA_LIS1_PATHWAY	LoF	0	0	0.5	0	0	0.5	0	0	0.5	0	0	0.5	1	1.1928	0.13738	0.484005	1
BIOCARTA_LIS1_PATHWAY	missense	0	0	0.5	0	0	0.5	0	0	0.5	0	0	0.5	0	0	0.5	0.731898	1
BIOCARTA_LIS1_PATHWAY	neutral	0	0	0.5	0	0	0.5	0.2	0.1885	0.3321	0	0	0.5	0	0	0.5	0.65326	1
BIOCARTA_LIS1_PATHWAY	synonymous	0	0	0.5	0	0	0.5	0	0	0.5	0	0	0.5	0	0	0.5	0.731898	1
BIOCARTA_LONGEVITY_PATHWAY	damaging	0	0	0.5	0	0	0.5	0.06	1.1176	0.14522	0	0	0.5	0	0	0.5	0.494222	1
BIOCARTA_LONGEVITY_PATHWAY	damaging_missense	0	0	0.5	0.2	0.0755	0.39173	0.9	2.2811	0.065479	0	0	0.5	0	0	0.5	0.320978	1
BIOCARTA_LONGEVITY_PATHWAY	LoF	0	0	0.5	0.8	0.046	0.41513	0	0	0.5				0	0	0.5	0.656505	1
BIOCARTA_LONGEVITY_PATHWAY	missense	0	0	0.5	0	0	0.5	0.3	2.5051	0.056739	0	0	0.5	0	0	0.5	0.335842	1
BIOCARTA_LONGEVITY_PATHWAY	neutral	0	0	0.5	0	0	0.5	0	0	0.5	0	0	0.5	0	0	0.5	0.731898	1
BIOCARTA_LONGEVITY_PATHWAY	synonymous	0	0	0.5	0	0	0.5	0.06	1.2717	0.12972	0	0	0.5	0	0	0.5	0.473538	1
BIOCARTA_LYM_PATHWAY	damaging	0	0	0.5	0.06	0.581	0.22297	0.06	1.0074	0.15777	0.3	0.25	0.30853	1	0.6574	0.20874	0.193715	1
BIOCARTA_LYM_PATHWAY	damaging_missense	0	0	0.5	0.8	1.5972	0.10315	0.06	0.276	0.29965	0.3	0.25	0.30853	1	0.6574	0.20874	0.181128	1
BIOCARTA_LYM_PATHWAY	LoF	0	0	0.5	0	0	0.5	1	1.0791	0.14945							0.362026	1
BIOCARTA_LYM_PATHWAY	missense	0	0	0.5	0.8	4.0081	0.022641	0	0	0.5	0	0	0.5	0	0	0.5	0.216976	1
BIOCARTA_LYM_PATHWAY	neutral	0	0	0.5	1	0.304	0.29068	0	0	0.5	1	1.4904	0.11108	0	0	0.5	0.355577	1
BIOCARTA_LYM_PATHWAY	synonymous	0	0	0.5	0	0	0.5	0	0	0.5	0	0	0.5	0.06	0.2693	0.30191	0.634656	1
BIOCARTA_LYMPHOCYTE_PATHWAY	damaging	0	0	0.5	0.6	1.8803	0.085151	0.7	2.6272	0.052522	0.06	0.0473	0.41395	0.6	0.3436	0.27888	0.0855837	1
BIOCARTA_LYMPHOCYTE_PATHWAY	damaging_missense	0	0	0.5	1	3.2876	0.034902	0.5	0.8877	0.17305	0.06	0.0473	0.41395	1	0.3558	0.27543	0.101133	1
BIOCARTA_LYMPHOCYTE_PATHWAY	LoF	0	0	0.5	0	0	0.5	0.9	0.9667	0.16275				0.7	0.019	0.44519	0.431307	1
BIOCARTA_LYMPHOCYTE_PATHWAY	missense	0	0	0.5	1	4.174	0.020525	0	0	0.5	0	0	0.5	0.06	0.1124	0.3687	0.176364	1
BIOCARTA_LYMPHOCYTE_PATHWAY	neutral	0	0	0.5	1	0.3552	0.27558	0	0	0.5	0.9	1.2901	0.12802	0	0	0.5	0.3695	1
BIOCARTA_LYMPHOCYTE_PATHWAY	synonymous	0	0	0.5	0	0	0.5	0	0	0.5	0	0	0.5	0	0	0.5	0.731898	1
BIOCARTA_MAL_PATHWAY	damaging	0	0	0.5	1	5.878	0.0076657	0	0	0.5	0.3	0.1064	0.37216	0	0	0.5	0.103186	1
BIOCARTA_MAL_PATHWAY	damaging_missense	0	0	0.5	1	3.022	0.041071	0	0	0.5	0	0	0.5	0	0	0.5	0.289763	1
BIOCARTA_MAL_PATHWAY	LoF	0	0	0.5	1	1.8226	0.0885	0	0	0.5	1	0.5585	0.22742	0.2	0.0122	0.45605	0.274862	1
BIOCARTA_MAL_PATHWAY	missense	0	0	0.5	1	4.7123	0.014974	0	0	0.5	1	0.733	0.19595	0	0	0.5	0.104856	1
BIOCARTA_MAL_PATHWAY	neutral	0	0	0.5	0	0	0.5	0	0	0.5	1	1.2176	0.13492	1	0.6673	0.207	0.333501	1
BIOCARTA_MAL_PATHWAY	synonymous	0	0	0.5	0	0	0.5	0	0	0.5	0	0	0.5	0	0	0.5	0.731898	1
BIOCARTA_MALATEX_PATHWAY	damaging	0	0	0.5	0	0	0.5	0	0	0.5	0	0	0.5	0	0	0.5	0.731898	1
BIOCARTA_MALATEX_PATHWAY	damaging_missense	0	0	0.5	0.6	0.4557	0.24982	0	0	0.5	0	0	0.5	0	0	0.5	0.597688	1
BIOCARTA_MALATEX_PATHWAY	LoF	0	0	0.5	0	0	0.5	0	0	0.5	0.8	0.0064	0.46811				0.683362	1
BIOCARTA_MALATEX_PATHWAY	missense	0	0	0.5	0	0	0.5	0	0	0.5	0	0	0.5	0	0	0.5	0.731898	1
BIOCARTA_MALATEX_PATHWAY	neutral	0	0	0.5	0.06	0.0058	0.46963	0	0	0.5	0.06	0.0468	0.41441				0.642078	1
BIOCARTA_MALATEX_PATHWAY	synonymous	0	0	0.5	0.06	0.3617	0.27377	0	0	0.5	0.3	0.8929	0.17235	0.3	1.6249	0.10121	0.199021	1
BIOCARTA_MCALPAIN_PATHWAY	damaging	0	0	0.5	0	0	0.5	0	0	0.5	0.06	0.17	0.34006	0	0	0.5	0.657876	1
BIOCARTA_MCALPAIN_PATHWAY	damaging_missense	0	0	0.5	0.6	2.4102	0.060272	0	0	0.5	0	0	0.5	0.6	0.4747	0.24541	0.24773	1
BIOCARTA_MCALPAIN_PATHWAY	LoF	0	0	0.5	0	0	0.5	0.5	1.0659	0.15093	0	0	0.5	0	0	0.5	0.501371	1
BIOCARTA_MCALPAIN_PATHWAY	missense	0	0	0.5	0.2	1.3407	0.12346	0	0	0.5	0	0	0.5	0.2	0.7994	0.18564	0.304902	1
BIOCARTA_MCALPAIN_PATHWAY	neutral	0	0	0.5	0.8	1.7032	0.095938	0	0	0.5	0	0	0.5	0	0	0.5	0.420271	1
BIOCARTA_MCALPAIN_PATHWAY	synonymous	0	0	0.5	0.06	3.5704	0.029408	0	0	0.5	0	0	0.5	0	0	0.5	0.247015	1
BIOCARTA_MCM_PATHWAY	damaging	0	0	0.5	0.06	1.6924	0.096644	0	0	0.5	0	0	0.5	0	0	0.5	0.421527	1
BIOCARTA_MCM_PATHWAY	damaging_missense	0	0	0.5	0.5	2.8388	0.046007	0	0	0.5	0	0	0.5	0	0	0.5	0.305418	1
BIOCARTA_MCM_PATHWAY	LoF	0	0	0.5	0	0	0.5	1	1.6886	0.096894	0	0	0.5	1	0.1859	0.33317	0.355545	1
BIOCARTA_MCM_PATHWAY	missense	0	0	0.5	0.2	2.1749	0.070138	0	0	0.5	0	0	0.5	1	1.9967	0.078822	0.149164	1
BIOCARTA_MCM_PATHWAY	neutral	0	0	0.5	0	0	0.5	0	0	0.5	0	0	0.5	1	1.4674	0.11288	0.448598	1
BIOCARTA_MCM_PATHWAY	synonymous	0	0	0.5	0	0	0.5	0	0	0.5	0.06	0.4497	0.25124	0	0	0.5	0.598792	1
BIOCARTA_MEF2D_PATHWAY	damaging	0	0	0.5	0	0	0.5	0.2	1.5293	0.10811	0.06	0.2561	0.30641	0	0	0.5	0.359566	1
BIOCARTA_MEF2D_PATHWAY	damaging_missense	0	0	0.5	0	0	0.5	0	0	0.5	0	0	0.5	0	0	0.5	0.731898	1
BIOCARTA_MEF2D_PATHWAY	LoF	0	0	0.5	0	0	0.5	0.2	1.1417	0.14264	0.3	0.0456	0.41546	0	0	0.5	0.457275	1
BIOCARTA_MEF2D_PATHWAY	missense	0	0	0.5	0	0	0.5	0	0	0.5	0	0	0.5	0	0	0.5	0.731898	1
BIOCARTA_MEF2D_PATHWAY	neutral	0	0	0.5	0	0	0.5	0.06	0.1526	0.34803	0	0	0.5	0	0	0.5	0.662387	1
BIOCARTA_MEF2D_PATHWAY	synonymous	0	0	0.5	0	0	0.5	0	0	0.5	0	0	0.5	0	0	0.5	0.731898	1
BIOCARTA_MELANOCYTE_PATHWAY	damaging	0	0	0.5	0.8	0.8638	0.17634	0.4	1.426	0.11621	0.06	0.04	0.42077	0.06	0.0488	0.41259	0.243091	1
BIOCARTA_MELANOCYTE_PATHWAY	damaging_missense	0	0	0.5	0	0	0.5	0.06	0.6616	0.208	0.06	0.04	0.42077	0	0	0.5	0.529197	1
BIOCARTA_MELANOCYTE_PATHWAY	LoF	0	0	0.5	0.8	0.9618	0.16337	0.06	0.0454	0.41567				0.9	0.1801	0.33567	0.346638	1
BIOCARTA_MELANOCYTE_PATHWAY	missense	0	0	0.5	0	0	0.5	0	0	0.5	0	0	0.5	0	0	0.5	0.731898	1
BIOCARTA_MELANOCYTE_PATHWAY	neutral	0	0	0.5	0	0	0.5	0	0	0.5	0	0	0.5	0.7	0.0057	0.46997	0.720209	1
BIOCARTA_MELANOCYTE_PATHWAY	synonymous	0	0	0.5	0	0	0.5	0	0	0.5	0	0	0.5	0	0	0.5	0.731898	1
BIOCARTA_MET_PATHWAY	damaging	0	0	0.5	0	0	0.5	0	0	0.5	0	0	0.5	0.7	0.9658	0.16286	0.515589	1
BIOCARTA_MET_PATHWAY	damaging_missense	0	0	0.5	0	0	0.5	0	0	0.5	0.9	0.3307	0.28263	0.7	0.9658	0.16286	0.413234	1
BIOCARTA_MET_PATHWAY	LoF	0	0	0.5	0.6	2.6158	0.052901	0	0	0.5	0	0	0.5				0.2624	1
BIOCARTA_MET_PATHWAY	missense	0	0	0.5	0	0	0.5	0.3	2.9539	0.042835	0	0	0.5	0	0	0.5	0.295497	1
BIOCARTA_MET_PATHWAY	neutral	0	0	0.5	0	0	0.5	0.7	7.7369	0.0027052	0	0	0.5	0	0	0.5	0.0665606	1
BIOCARTA_MET_PATHWAY	synonymous	0	0	0.5	0	0	0.5	0	0	0.5	0	0	0.5	0.06	0.3881	0.26665	0.6104	1
BIOCARTA_MHC_PATHWAY	damaging	0	0	0.5	0	0	0.5	0	0	0.5	0.5	0.0357	0.42504	0	0	0.5	0.701045	1
BIOCARTA_MHC_PATHWAY	damaging_missense	0	0	0.5	0	0	0.5	0	0	0.5	0.5	0.0357	0.42504	0	0	0.5	0.701045	1
BIOCARTA_MHC_PATHWAY	LoF	0.2	3.8791	0.024445										0	0	0.5	0.0660562	1
BIOCARTA_MHC_PATHWAY	missense	0	0	0.5	0	0	0.5	0	0	0.5	0	0	0.5	0	0	0.5	0.731898	1
BIOCARTA_MHC_PATHWAY	neutral	0	0	0.5	0	0	0.5	0.06	0.1245	0.3621	0.9	0.6305	0.21359	0	0	0.5	0.505944	1
BIOCARTA_MHC_PATHWAY	synonymous	0	0	0.5	0	0	0.5	0.4	0.9318	0.16719	0	0	0.5	0	0	0.5	0.520526	1
BIOCARTA_MITOCHONDRIA_PATHWAY	damaging	0	0	0.5	1	2.2891	0.065143	0.06	0.0129	0.45482	0.9	0.5911	0.221	0	0	0.5	0.233343	1
BIOCARTA_MITOCHONDRIA_PATHWAY	damaging_missense	0	0	0.5	0.5	0.1532	0.34776	0.6	0.1942	0.3297	0.2	0.0229	0.43988	0	0	0.5	0.556297	1
BIOCARTA_MITOCHONDRIA_PATHWAY	LoF	0	0	0.5	0	0	0.5	0	0	0.5	1	0.2751	0.29995	1	0.6808	0.20465	0.463586	1
BIOCARTA_MITOCHONDRIA_PATHWAY	missense	0	0	0.5	0.9	2.0245	0.077392	0	0	0.5	0	0	0.5	0	0	0.5	0.384375	1
BIOCARTA_MITOCHONDRIA_PATHWAY	neutral	0	0	0.5	0.9	2.6567	0.051559	0	0	0.5	0.6	0.1144	0.36762	1	1.0585	0.15178	0.152419	1
BIOCARTA_MITOCHONDRIA_PATHWAY	synonymous	0	0	0.5	0	0	0.5	0	0	0.5	0	0	0.5	0.4	0.1242	0.36225	0.670173	1
BIOCARTA_MITR_PATHWAY	damaging	0	0	0.5	0	0	0.5	0	0	0.5	0.3	0.0132	0.45433				0.676693	1
BIOCARTA_MITR_PATHWAY	damaging_missense	0	0	0.5	1	0.3081	0.28943	0.9	1.2311	0.13359	0.3	0.0132	0.45433				0.304226	1
BIOCARTA_MITR_PATHWAY	LoF	0	0	0.5	0.06	0.5374	0.23175	0	0	0.5							0.457999	1
BIOCARTA_MITR_PATHWAY	missense	0	0	0.5	0.4	0.0452	0.41583	0.9	1.3533	0.12235	0.6	0.0094	0.46145				0.351681	1
BIOCARTA_MITR_PATHWAY	neutral	0	0	0.5	1	0.0993	0.37636	0	0	0.5	0.06	0.03	0.4313				0.601528	1
BIOCARTA_MITR_PATHWAY	synonymous	0	0	0.5	0	0	0.5	0	0	0.5	0.9	2.8377	0.046039	0.9	1.0998	0.14715	0.166346	1
BIOCARTA_MONOCYTE_PATHWAY	damaging	0	0	0.5	0.2	1.1259	0.14432	0.2	0.7505	0.19317	0	0	0.5	0	0	0.5	0.333234	1
BIOCARTA_MONOCYTE_PATHWAY	damaging_missense	0	0	0.5	0.5	2.013	0.077977	0.06	0.1298	0.35931	0	0	0.5	0	0	0.5	0.333978	1
BIOCARTA_MONOCYTE_PATHWAY	LoF	0	0	0.5	0	0	0.5	1	1.1009	0.14703				0.3	0.0149	0.4515	0.414449	1
BIOCARTA_MONOCYTE_PATHWAY	missense	0	0	0.5	0.5	2.5834	0.053996	0	0	0.5	0	0	0.5	0	0	0.5	0.328477	1
BIOCARTA_MONOCYTE_PATHWAY	neutral	0	0	0.5	0	0	0.5	0	0	0.5	1	1.6798	0.097477	0	0	0.5	0.423	1
BIOCARTA_MONOCYTE_PATHWAY	synonymous	0	0	0.5	0	0	0.5	0	0	0.5	0	0	0.5	0	0	0.5	0.731898	1
BIOCARTA_MPR_PATHWAY	damaging	0	0	0.5	0	0	0.5	0	0	0.5	0.8	0.4474	0.25177	0	0	0.5	0.599203	1
BIOCARTA_MPR_PATHWAY	damaging_missense	0	0	0.5	1	2.3954	0.060846	0	0	0.5	0.6	0.5022	0.23927	0	0	0.5	0.245819	1
BIOCARTA_MPR_PATHWAY	LoF	0	0	0.5	0	0	0.5	0	0	0.5	0.9	0.0247	0.4375				0.668254	1
BIOCARTA_MPR_PATHWAY	missense	0	0	0.5	0	0	0.5	0	0	0.5	0.9	1.5682	0.10523	0	0	0.5	0.436258	1
BIOCARTA_MPR_PATHWAY	neutral	0	0	0.5	0.06	0.1951	0.32935	0	0	0.5	0.9	0.7435	0.19428	0.5	0.0413	0.41943	0.439749	1
BIOCARTA_MPR_PATHWAY	synonymous	0	0	0.5	0	0	0.5	0	0	0.5	0	0	0.5	0	0	0.5	0.731898	1
BIOCARTA_MRP_PATHWAY	damaging	0	0	0.5	0	0	0.5	0.3	6.1556	0.0065498	0	0	0.5	0.2	0.1303	0.35905	0.0923174	1
BIOCARTA_MRP_PATHWAY	damaging_missense	0	0	0.5	0	0	0.5	0.3	2.0536	0.075922	0	0	0.5	0.9	0.7708	0.18999	0.244708	1
BIOCARTA_MRP_PATHWAY	LoF	0	0	0.5	0	0	0.5	0.3	1.718	0.094978	0.3	0.0133	0.45411	0.06	0.0453	0.41576	0.372117	1
BIOCARTA_MRP_PATHWAY	missense	0	0	0.5	0	0	0.5	0.06	0.0321	0.42895	0	0	0.5	0.9	1.1282	0.14408	0.464808	1
BIOCARTA_MRP_PATHWAY	neutral	0	0	0.5	0.9	0.9964	0.1591	0	0	0.5	0	0	0.5	0.3	0.0203	0.44332	0.488866	1
BIOCARTA_MRP_PATHWAY	synonymous	0	0	0.5	0	0	0.5	0	0	0.5	0	0	0.5	0	0	0.5	0.731898	1
BIOCARTA_MSP_PATHWAY	damaging	0	0	0.5	0	0	0.5	0	0	0.5	0	0	0.5	0	0	0.5	0.731898	1
BIOCARTA_MSP_PATHWAY	damaging_missense	0	0	0.5	0	0	0.5	0.06	0.0106	0.45907	1	0.1126	0.36861	0	0	0.5	0.656943	1
BIOCARTA_MSP_PATHWAY	LoF	0	0	0.5				0	0	0.5	0.06	0.0374	0.42335				0.610447	1
BIOCARTA_MSP_PATHWAY	missense	0	0	0.5	0	0	0.5	0	0	0.5	0	0	0.5	0	0	0.5	0.731898	1
BIOCARTA_MSP_PATHWAY	neutral	0	0	0.5	0.2	0.0113	0.45762	0.06	0.0886	0.38297	0	0	0.5	0.4	0.1158	0.36679	0.603306	1
BIOCARTA_MSP_PATHWAY	synonymous	0	0	0.5	0	0	0.5	0	0	0.5	0	0	0.5	0	0	0.5	0.731898	1
BIOCARTA_MTA3_PATHWAY	damaging	0	0	0.5	0	0	0.5	0	0	0.5	0	0	0.5	0.3	0.0255	0.43651	0.706145	1
BIOCARTA_MTA3_PATHWAY	damaging_missense	0	0	0.5	0	0	0.5	0	0	0.5	0	0	0.5	0.2	0.0355	0.42531	0.701167	1
BIOCARTA_MTA3_PATHWAY	LoF	0	0	0.5	0	0	0.5	0	0	0.5	0	0	0.5	1	0.0151	0.45117	0.712451	1
BIOCARTA_MTA3_PATHWAY	missense	0	0	0.5	0	0	0.5	0	0	0.5	0	0	0.5	0.9	0.8771	0.1745	0.528611	1
BIOCARTA_MTA3_PATHWAY	neutral	0	0	0.5	0	0	0.5	0	0	0.5	0	0	0.5	0	0	0.5	0.731898	1
BIOCARTA_MTA3_PATHWAY	synonymous	0	0	0.5	0	0	0.5	0	0	0.5	0	0	0.5	0.4	1.2752	0.12939	0.473076	1
BIOCARTA_MTOR_PATHWAY	damaging	0	0	0.5	0.2	4.3718	0.018269	0	0	0.5	0	0	0.5	0	0	0.5	0.19451	1
BIOCARTA_MTOR_PATHWAY	damaging_missense	0	0	0.5	0.5	1.2863	0.12837	0.6	0.7188	0.19827	0	0	0.5	0	0	0.5	0.319853	1
BIOCARTA_MTOR_PATHWAY	LoF	0	0	0.5	0.3	2.5201	0.0562	0	0	0.5	0	0	0.5	0.8	0.038	0.42274	0.309975	1
BIOCARTA_MTOR_PATHWAY	missense	0	0	0.5	0	0	0.5	0	0	0.5	0	0	0.5	0	0	0.5	0.731898	1
BIOCARTA_MTOR_PATHWAY	neutral	0	0	0.5	1	0.3392	0.28015	0.9	0.6993	0.2015	0.06	0.2611	0.30468	0.8	0.0371	0.42359	0.339878	1
BIOCARTA_MTOR_PATHWAY	synonymous	0	0	0.5	0.06	2.0414	0.076533	0	0	0.5	0	0	0.5	0	0	0.5	0.38256	1
BIOCARTA_MYOSIN_PATHWAY	damaging	0	0	0.5	0	0	0.5	0	0	0.5	0.8	1.5499	0.10658	0	0	0.5	0.438487	1
BIOCARTA_MYOSIN_PATHWAY	damaging_missense	0	0	0.5	0	0	0.5	0	0	0.5	0.7	1.1784	0.13884	0	0	0.5	0.485944	1
BIOCARTA_MYOSIN_PATHWAY	LoF	0	0	0.5	0	0	0.5	0.2	0.3809	0.26856	0.7	0.0184	0.44605				0.534843	1
BIOCARTA_MYOSIN_PATHWAY	missense	0	0	0.5	0	0	0.5	0	0	0.5	0.6	0.7634	0.19113	0	0	0.5	0.545939	1
BIOCARTA_MYOSIN_PATHWAY	neutral	0	0	0.5	0.5	0.5231	0.23476	0	0	0.5	0.06	0.0304	0.43075	1	0.6962	0.20202	0.393287	1
BIOCARTA_MYOSIN_PATHWAY	synonymous	0	0	0.5	0	0	0.5	0	0	0.5	0.8	4.2883	0.019188	0	0	0.5	0.19948	1
BIOCARTA_NDKDYNAMIN_PATHWAY	damaging	0	0	0.5	0	0	0.5	0	0	0.5	0	0	0.5	0	0	0.5	0.731898	1
BIOCARTA_NDKDYNAMIN_PATHWAY	damaging_missense	0	0	0.5	0.4	1.1017	0.14695	0	0	0.5	0.2	0.2619	0.30441	0	0	0.5	0.408403	1
BIOCARTA_NDKDYNAMIN_PATHWAY	LoF	0	0	0.5	0	0	0.5	0	0	0.5	0	0	0.5	0.6	0.014	0.45296	0.713205	1
BIOCARTA_NDKDYNAMIN_PATHWAY	missense	0	0	0.5	0	0	0.5	0	0	0.5	0	0	0.5	0	0	0.5	0.731898	1
BIOCARTA_NDKDYNAMIN_PATHWAY	neutral	0	0	0.5	0	0	0.5	0	0	0.5	0	0	0.5	1	0.0278	0.43378	0.704945	1
BIOCARTA_NDKDYNAMIN_PATHWAY	synonymous	0	0	0.5	0	0	0.5	0	0	0.5	0	0	0.5	0	0	0.5	0.731898	1
BIOCARTA_NEUTROPHIL_PATHWAY	damaging	0	0	0.5	0.3	1.9285	0.082464	0	0	0.5	0	0	0.5	0	0	0.5	0.394793	1
BIOCARTA_NEUTROPHIL_PATHWAY	damaging_missense	0	0	0.5	1	1.6191	0.10161	0.06	0.0258	0.43619	0	0	0.5	0	0	0.5	0.406846	1
BIOCARTA_NEUTROPHIL_PATHWAY	LoF	0	0	0.5	1	0.3617	0.27377	0.3	0.0377	0.42301				0.9	0.0205	0.44312	0.501926	1
BIOCARTA_NEUTROPHIL_PATHWAY	missense	0	0	0.5	0.06	1.0938	0.14782	0	0	0.5	0	0	0.5	0	0	0.5	0.497506	1
BIOCARTA_NEUTROPHIL_PATHWAY	neutral	0	0	0.5	0	0	0.5	0	0	0.5	1	1.6039	0.10267	0.5	0.0591	0.40394	0.395756	1
BIOCARTA_NEUTROPHIL_PATHWAY	synonymous	0	0	0.5	0	0	0.5	0	0	0.5	0	0	0.5	0	0	0.5	0.731898	1
BIOCARTA_NFKB_PATHWAY	damaging	0	0	0.5	0	0	0.5	0	0	0.5	0	0	0.5	0.06	0.1996	0.32751	0.650545	1
BIOCARTA_NFKB_PATHWAY	damaging_missense	0	0	0.5	0.06	0.4218	0.25802	0.4	1.6248	0.10121	0	0	0.5	0.06	0.1996	0.32751	0.265759	1
BIOCARTA_NFKB_PATHWAY	LoF	0	0	0.5	0	0	0.5	0	0	0.5	0.06	0.0045	0.47319				0.685769	1
BIOCARTA_NFKB_PATHWAY	missense	0	0	0.5	0.4	0.8122	0.18373	0.3	1.5633	0.10559	0	0	0.5	0	0	0.5	0.282133	1
BIOCARTA_NFKB_PATHWAY	neutral	0	0	0.5	0	0	0.5	0.5	0.8134	0.18355	0.06	0.0633	0.40071	0	0	0.5	0.496603	1
BIOCARTA_NFKB_PATHWAY	synonymous	0	0	0.5	0	0	0.5	0	0	0.5	0	0	0.5	0	0	0.5	0.731898	1
BIOCARTA_NGF_PATHWAY	damaging	0	0	0.5	0	0	0.5	0	0	0.5	0.9	1.57	0.1051	0	0	0.5	0.436042	1
BIOCARTA_NGF_PATHWAY	damaging_missense	0	0	0.5	0	0	0.5	0	0	0.5	0	0	0.5	0	0	0.5	0.731898	1
BIOCARTA_NGF_PATHWAY	LoF	0	0	0.5	0	0	0.5	0	0	0.5	0.9	0.8731	0.17505	0.06	0.1788	0.3362	0.456037	1
BIOCARTA_NGF_PATHWAY	missense	0	0	0.5	0	0	0.5	0	0	0.5	0	0	0.5	0	0	0.5	0.731898	1
BIOCARTA_NGF_PATHWAY	neutral	0	0	0.5	0.7	1.3687	0.12102	0.2	0.2135	0.32201	0	0	0.5	0	0	0.5	0.385524	1
BIOCARTA_NGF_PATHWAY	synonymous	0	0	0.5	0	0	0.5	0	0	0.5	0	0	0.5	0	0	0.5	0.731898	1
BIOCARTA_NKCELLS_PATHWAY	damaging	0	0	0.5	0.4	1.8884	0.084692	0	0	0.5	0	0	0.5	0	0	0.5	0.399216	1
BIOCARTA_NKCELLS_PATHWAY	damaging_missense	0	0	0.5	0	0	0.5	1	0.901	0.17126	0.5	0.0102	0.45986	0	0	0.5	0.50933	1
BIOCARTA_NKCELLS_PATHWAY	LoF	0	0	0.5	0.6	3.7195	0.026891	0	0	0.5	0.8	0.0429	0.41792	0.3	0.0134	0.45397	0.20586	1
BIOCARTA_NKCELLS_PATHWAY	missense	0	0	0.5	0	0	0.5	0.06	0.3508	0.27684	0.5	0.0359	0.42485	0	0	0.5	0.585984	1
BIOCARTA_NKCELLS_PATHWAY	neutral	0	0	0.5	0.2	0.0772	0.39055	1	3.744	0.026499	0.5	0.0706	0.39523	0	0	0.5	0.183702	1
BIOCARTA_NKCELLS_PATHWAY	synonymous	0	0	0.5	0	0	0.5	0	0	0.5	0	0	0.5	0.2	1.9984	0.078735	0.387183	1
BIOCARTA_NKT_PATHWAY	damaging	0	0	0.5	0	0	0.5	0	0	0.5	0.8	0.5028	0.23914	0.9	2.2093	0.068589	0.260458	1
BIOCARTA_NKT_PATHWAY	damaging_missense	0	0	0.5	0.9	2.1275	0.072341	0	0	0.5	0	0	0.5	0	0	0.5	0.373478	1
BIOCARTA_NKT_PATHWAY	LoF	0	0	0.5	0	0	0.5	0	0	0.5	0.6	0.0143	0.45243	1	1.5187	0.1089	0.424865	1
BIOCARTA_NKT_PATHWAY	missense	0	0	0.5	0.4	2.8521	0.045628	0.06	0.3964	0.26449	0	0	0.5	1	0.5397	0.23128	0.149948	1
BIOCARTA_NKT_PATHWAY	neutral	0	0	0.5	0.3	0.5742	0.22429	0	0	0.5	0.06	0.043	0.41789	0.8	0.0398	0.42098	0.50971	1
BIOCARTA_NKT_PATHWAY	synonymous	0	0	0.5	0	0	0.5	0	0	0.5	0	0	0.5	0	0	0.5	0.731898	1
BIOCARTA_NO1_PATHWAY	damaging	0	0	0.5	0	0	0.5	0	0	0.5	0	0	0.5	0	0	0.5	0.731898	1
BIOCARTA_NO1_PATHWAY	damaging_missense	0	0	0.5	0	0	0.5	0	0	0.5	1	0.2102	0.32329	0.06	0.177	0.33697	0.571132	1
BIOCARTA_NO1_PATHWAY	LoF	0	0	0.5	0	0	0.5	0	0	0.5	0.9	0.2417	0.3115	0	0	0.5	0.640763	1
BIOCARTA_NO1_PATHWAY	missense	0	0	0.5	0	0	0.5	0	0	0.5	0.9	0.5914	0.22094	0.06	0.3357	0.28116	0.465728	1
BIOCARTA_NO1_PATHWAY	neutral	0	0	0.5	0	0	0.5	0	0	0.5	0	0	0.5	0.06	0.0992	0.3764	0.677607	1
BIOCARTA_NO1_PATHWAY	synonymous	0	0	0.5	0	0	0.5	0	0	0.5	0	0	0.5	0	0	0.5	0.731898	1
BIOCARTA_NO2IL12_PATHWAY	damaging	0	0	0.5	0	0	0.5	0	0	0.5	0.8	0.6973	0.20185	0	0	0.5	0.556402	1
BIOCARTA_NO2IL12_PATHWAY	damaging_missense	0	0	0.5	0	0	0.5	0	0	0.5	0.5	0.0544	0.40782	0.06	0.2847	0.29682	0.591577	1
BIOCARTA_NO2IL12_PATHWAY	LoF	0	0	0.5	0	0	0.5	0	0	0.5	0.9	0.0173	0.44771	0.06	0.2483	0.30914	0.6177	1
BIOCARTA_NO2IL12_PATHWAY	missense	0	0	0.5	0.2	0.0254	0.43663	0.06	0.62	0.21552	0	0	0.5	0	0	0.5	0.542992	1
BIOCARTA_NO2IL12_PATHWAY	neutral	0	0	0.5	0.9	0.8612	0.1767	0	0	0.5	0.5	0.0862	0.38453	0	0	0.5	0.482012	1
BIOCARTA_NO2IL12_PATHWAY	synonymous	0	0	0.5	0	0	0.5	0	0	0.5	0	0	0.5	0	0	0.5	0.731898	1
BIOCARTA_NOS1_PATHWAY	damaging	0	0	0.5	0	0	0.5	0	0	0.5	0	0	0.5	0.2	0.0459	0.41521	0.696552	1
BIOCARTA_NOS1_PATHWAY	damaging_missense	0	0	0.5	0.4	0.9742	0.16182	0	0	0.5	0	0	0.5	0	0	0.5	0.514386	1
BIOCARTA_NOS1_PATHWAY	LoF	0.2	0.5222	0.23496	0	0	0.5	0	0	0.5	0.6	0.018	0.4466	0.06	0.0151	0.45117	0.544171	1
BIOCARTA_NOS1_PATHWAY	missense	0	0	0.5	0	0	0.5	0	0	0.5	1	1.6216	0.10143	0	0	0.5	0.42986	1
BIOCARTA_NOS1_PATHWAY	neutral	0	0	0.5	1	1.6023	0.10279	0	0	0.5	1	0.9389	0.16629	1	0.2417	0.31149	0.210372	1
BIOCARTA_NOS1_PATHWAY	synonymous	0	0	0.5	0	0	0.5	0	0	0.5	0	0	0.5	0	0	0.5	0.731898	1
BIOCARTA_NOTCH_PATHWAY	damaging	0	0	0.5	0	0	0.5	0.4	1.1437	0.14244	0.5	0.3351	0.28134	0	0	0.5	0.390098	1
BIOCARTA_NOTCH_PATHWAY	damaging_missense	0	0	0.5	0	0	0.5	0.4	1.4742	0.11234	1	0.0029	0.47837	0	0	0.5	0.43996	1
BIOCARTA_NOTCH_PATHWAY	LoF	0	0	0.5	0	0	0.5	0.9	0.0129	0.45472	1	0.2678	0.3024				0.564845	1
BIOCARTA_NOTCH_PATHWAY	missense	0	0	0.5	0	0	0.5	0	0	0.5	0	0	0.5	0	0	0.5	0.731898	1
BIOCARTA_NOTCH_PATHWAY	neutral	0.2	3.9326	0.023679	0	0	0.5	0	0	0.5	0	0	0.5	0	0	0.5	0.221915	1
BIOCARTA_NOTCH_PATHWAY	synonymous	0	0	0.5	0	0	0.5	0	0	0.5	0.06	0.2238	0.31807	0.06	0.1378	0.35524	0.578202	1
BIOCARTA_NPC_PATHWAY	damaging	0	0	0.5	0	0	0.5	0	0	0.5	0	0	0.5	0	0	0.5	0.731898	1
BIOCARTA_NPC_PATHWAY	damaging_missense	0	0	0.5	0	0	0.5	0	0	0.5	0	0	0.5	0.06	0.0404	0.42033	0.698907	1
BIOCARTA_NPC_PATHWAY	LoF	0.2	0.8023	0.18521	0	0	0.5	1	1.4615	0.11335	0	0	0.5	0.8	0.0128	0.455	0.280096	1
BIOCARTA_NPC_PATHWAY	missense	0	0	0.5	0.06	0.0229	0.43984	0	0	0.5	0.3	0.3287	0.28321	0.8	0.1894	0.3317	0.518357	1
BIOCARTA_NPC_PATHWAY	neutral	0	0	0.5	1	3.2847	0.034963	0	0	0.5	0	0	0.5	0	0	0.5	0.268538	1
BIOCARTA_NPC_PATHWAY	synonymous	0	0	0.5	0	0	0.5	0.8	1.5425	0.10712	0	0	0.5	0	0	0.5	0.439372	1
BIOCARTA_NPP1_PATHWAY	damaging	0	0	0.5	0	0	0.5	0	0	0.5	0	0	0.5	0	0	0.5	0.731898	1
BIOCARTA_NPP1_PATHWAY	damaging_missense	0	0	0.5	0.7	1.9009	0.083988	0	0	0.5	0	0	0.5	0	0	0.5	0.397828	1
BIOCARTA_NPP1_PATHWAY	LoF	0	0	0.5	0	0	0.5	0	0	0.5	0.06	0.1248	0.36192	0	0	0.5	0.669996	1
BIOCARTA_NPP1_PATHWAY	missense	0	0	0.5	0	0	0.5	0.06	0.4183	0.25889	0	0	0.5	0	0	0.5	0.604638	1
BIOCARTA_NPP1_PATHWAY	neutral	0	0	0.5	0.06	0.3455	0.27834	0.06	0.65	0.21006	0	0	0.5	0	0	0.5	0.45487	1
BIOCARTA_NPP1_PATHWAY	synonymous	0	0	0.5	0	0	0.5	0	0	0.5	0	0	0.5	0	0	0.5	0.731898	1
BIOCARTA_NTHI_PATHWAY	damaging	0	0	0.5	0	0	0.5	0.4	3.4626	0.031387	0	0	0.5	0.7	0.4305	0.25587	0.181941	1
BIOCARTA_NTHI_PATHWAY	damaging_missense	0	0	0.5	0	0	0.5	0.8	5.154	0.011597	1	0.8029	0.18511	0.9	0.7738	0.18953	0.0487815	1
BIOCARTA_NTHI_PATHWAY	LoF	0	0	0.5	0	0	0.5	0	0	0.5	0.5	0.0236	0.43892	0.06	0.0264	0.43551	0.680624	1
BIOCARTA_NTHI_PATHWAY	missense	0	0	0.5	0	0	0.5	0	0	0.5	0	0	0.5	0	0	0.5	0.731898	1
BIOCARTA_NTHI_PATHWAY	neutral	0	0	0.5	0.2	0.0692	0.39624	0	0	0.5	0	0	0.5	0.2	0.0311	0.43005	0.658303	1
BIOCARTA_NTHI_PATHWAY	synonymous	0	0	0.5	0	0	0.5	0	0	0.5	0	0	0.5	0	0	0.5	0.731898	1
BIOCARTA_NUCLEARRS_PATHWAY	damaging	0	0	0.5	0	0	0.5	0.6	2.4971	0.057028	0	0	0.5	0.8	2.6302	0.052425	0.105983	1
BIOCARTA_NUCLEARRS_PATHWAY	damaging_missense	0	0	0.5	0	0	0.5	0.2	0.8416	0.17947	0	0	0.5	0.6	4.0333	0.022306	0.124932	1
BIOCARTA_NUCLEARRS_PATHWAY	LoF	0	0	0.5	0	0	0.5	0.06	0.0903	0.3819	0.06	0.1343	0.35702	0	0	0.5	0.614773	1
BIOCARTA_NUCLEARRS_PATHWAY	missense	0	0	0.5	0	0	0.5	0	0	0.5	0	0	0.5	0.9	4.6397	0.01562	0.179305	1
BIOCARTA_NUCLEARRS_PATHWAY	neutral	0	0	0.5	0	0	0.5	0	0	0.5	0	0	0.5	0	0	0.5	0.731898	1
BIOCARTA_NUCLEARRS_PATHWAY	synonymous	0	0	0.5	0	0	0.5	0	0	0.5	0	0	0.5	0.06	0.7884	0.18729	0.542061	1
BIOCARTA_P27_PATHWAY	damaging	0	0	0.5	0.06	0.0908	0.38157	0	0	0.5	0	0	0.5	0.06	0.0322	0.42881	0.650386	1
BIOCARTA_P27_PATHWAY	damaging_missense	0	0	0.5	0.06	0.0908	0.38157	0	0	0.5	0	0	0.5	0.06	0.0322	0.42881	0.650386	1
BIOCARTA_P27_PATHWAY	LoF	0	0	0.5				0	0	0.5	0.06	0.0067	0.46749				0.637045	1
BIOCARTA_P27_PATHWAY	missense	0	0	0.5	0	0	0.5	0	0	0.5	0.9	0.8062	0.18463	0	0	0.5	0.539333	1
BIOCARTA_P27_PATHWAY	neutral	0	0	0.5	0.7	0.0662	0.39851	0	0	0.5	1	0.9969	0.15903	0.06	0.0045	0.47335	0.459483	1
BIOCARTA_P27_PATHWAY	synonymous	0	0	0.5	0.06	2.775	0.047873	0	0	0.5	0	0	0.5	0	0	0.5	0.311038	1
BIOCARTA_P35ALZHEIMERS_PATHWAY	damaging	0	0	0.5	0	0	0.5	0	0	0.5	0	0	0.5	0	0	0.5	0.731898	1
BIOCARTA_P35ALZHEIMERS_PATHWAY	damaging_missense	0	0	0.5	0.9	0.9753	0.16168	0	0	0.5	0.6	0.0381	0.4226	1	1.7563	0.092546	0.229339	1
BIOCARTA_P35ALZHEIMERS_PATHWAY	LoF	0	0	0.5	0	0	0.5	0.06	0.1355	0.35639	0	0	0.5	0	0	0.5	0.667004	1
BIOCARTA_P35ALZHEIMERS_PATHWAY	missense	0	0	0.5	0.4	0.2511	0.30816	0	0	0.5	0	0	0.5	1	4.3762	0.018223	0.150432	1
BIOCARTA_P35ALZHEIMERS_PATHWAY	neutral	0	0	0.5	0	0	0.5	0	0	0.5	0.06	0.0431	0.41778	1	1.1577	0.14097	0.456166	1
BIOCARTA_P35ALZHEIMERS_PATHWAY	synonymous	0	0	0.5	0.06	0.1946	0.32955	0	0	0.5	0.9	0.313	0.28792	0	0	0.5	0.544572	1
BIOCARTA_P38MAPK_PATHWAY	damaging	0	0	0.5	0.06	0.633	0.21313	0	0	0.5	0.7	0.4076	0.26161	0.5	0.0182	0.44637	0.42663	1
BIOCARTA_P38MAPK_PATHWAY	damaging_missense	0	0	0.5	0	0	0.5	0	0	0.5	0.7	0.4076	0.26161	0	0	0.5	0.606677	1
BIOCARTA_P38MAPK_PATHWAY	LoF	0	0	0.5	0.9	2.2775	0.065632	0	0	0.5				0	0	0.5	0.293755	1
BIOCARTA_P38MAPK_PATHWAY	missense	0	0	0.5	0	0	0.5	0	0	0.5	0.4	0.4169	0.25926	0	0	0.5	0.604917	1
BIOCARTA_P38MAPK_PATHWAY	neutral	0	0	0.5	0	0	0.5	0	0	0.5	0	0	0.5	0	0	0.5	0.731898	1
BIOCARTA_P38MAPK_PATHWAY	synonymous	0	0	0.5	0	0	0.5	0	0	0.5	0	0	0.5	0	0	0.5	0.731898	1
BIOCARTA_P53_PATHWAY	damaging	0	0	0.5	0.8	1.8965	0.084235	0	0	0.5	0.9	3.2952	0.034741	0.06	0.6784	0.20508	0.0619236	1
BIOCARTA_P53_PATHWAY	damaging_missense	0	0	0.5	0.06	0.0112	0.45778	0	0	0.5	0.9	2.2082	0.068641	0	0	0.5	0.35137	1
BIOCARTA_P53_PATHWAY	LoF	0	0	0.5	1	1.0637	0.15118	0.8	0.4863	0.24278	0.3	0.0203	0.44329	1	3.3595	0.033409	0.0881988	1
BIOCARTA_P53_PATHWAY	missense	0	0	0.5	0	0	0.5	0	0	0.5	0.8	2.286	0.065274	0	0	0.5	0.357245	1
BIOCARTA_P53_PATHWAY	neutral	0	0	0.5	0.06	0.0996	0.37613	0	0	0.5	0	0	0.5	0	0	0.5	0.677468	1
BIOCARTA_P53_PATHWAY	synonymous	0	0	0.5	0	0	0.5	0	0	0.5	0	0	0.5	0	0	0.5	0.731898	1
BIOCARTA_P53HYPOXIA_PATHWAY	damaging	0	0	0.5	0.06	0.8595	0.17694	0	0	0.5	0.8	2.1691	0.070405	0.5	2.4298	0.059525	0.0703445	1
BIOCARTA_P53HYPOXIA_PATHWAY	damaging_missense	0	0	0.5	0	0	0.5	0	0	0.5	0.8	1.1663	0.14008	0	0	0.5	0.487578	1
BIOCARTA_P53HYPOXIA_PATHWAY	LoF	0	0	0.5	0	0	0.5	0.3	0.0697	0.39587	0.06	0.0322	0.42881	1	4.2279	0.019882	0.166025	1
BIOCARTA_P53HYPOXIA_PATHWAY	missense	0	0	0.5	0.06	0.305	0.29039	0	0	0.5	0.9	0.8835	0.17362	0	0	0.5	0.428841	1
BIOCARTA_P53HYPOXIA_PATHWAY	neutral	0	0	0.5	0.2	0.0041	0.47462	0	0	0.5	0	0	0.5	0	0	0.5	0.722074	1
BIOCARTA_P53HYPOXIA_PATHWAY	synonymous	0	0	0.5	0	0	0.5	0	0	0.5	0	0	0.5	0	0	0.5	0.731898	1
BIOCARTA_PAR1_PATHWAY	damaging	0	0	0.5	0.06	0.2748	0.30008	0	0	0.5	0.9	0.6831	0.20427	0.8	0.2817	0.29779	0.374964	1
BIOCARTA_PAR1_PATHWAY	damaging_missense	0	0	0.5	0	0	0.5	0	0	0.5	0.9	0.6595	0.20836	0.8	0.2817	0.29779	0.465519	1
BIOCARTA_PAR1_PATHWAY	LoF	0	0	0.5	0.8	4.1191	0.021201	0	0	0.5	0.6	0.0087	0.46293				0.150298	1
BIOCARTA_PAR1_PATHWAY	missense	0	0	0.5	0	0	0.5	0	0	0.5	0	0	0.5	0	0	0.5	0.731898	1
BIOCARTA_PAR1_PATHWAY	neutral	0	0	0.5	0.06	0.3079	0.2895	0.8	1.7891	0.090517	0	0	0.5	0	0	0.5	0.324096	1
BIOCARTA_PAR1_PATHWAY	synonymous	0	0	0.5	0	0	0.5	0	0	0.5	0	0	0.5	0	0	0.5	0.731898	1
BIOCARTA_PARKIN_PATHWAY	damaging	0	0	0.5	0	0	0.5	0	0	0.5	0.8	0.0083	0.46374				0.68127	1
BIOCARTA_PARKIN_PATHWAY	damaging_missense	0	0	0.5	0	0	0.5	0	0	0.5	0.8	0.0083	0.46374				0.68127	1
BIOCARTA_PARKIN_PATHWAY	LoF	0.2	0.1009	0.3754				0.06	0.0211	0.44227							0.464148	1
BIOCARTA_PARKIN_PATHWAY	missense	0	0	0.5	0	0	0.5	0	0	0.5	0.8	0.0083	0.46374	0.06	0.0186	0.44579	0.695741	1
BIOCARTA_PARKIN_PATHWAY	neutral	0	0	0.5	0	0	0.5	0.4	0.0185	0.44588				0.06	0.0186	0.44579	0.646805	1
BIOCARTA_PARKIN_PATHWAY	synonymous	0	0	0.5	0.06	0.2713	0.30122	0.06	2.2218	0.068036	1	2.6091	0.053126	0	0	0.5	0.0882748	1
BIOCARTA_PCAF_PATHWAY	damaging	0	0	0.5	0.9	1.5804	0.10435	0	0	0.5	0.9	0.6625	0.20784	0.9	0.3861	0.26719	0.219555	1
BIOCARTA_PCAF_PATHWAY	damaging_missense	0	0	0.5	0.7	0.7534	0.19271	0	0	0.5	0.9	0.6625	0.20784	0.9	0.3861	0.26719	0.295407	1
BIOCARTA_PCAF_PATHWAY	LoF	0	0	0.5	1	0.3057	0.29017	0	0	0.5							0.512526	1
BIOCARTA_PCAF_PATHWAY	missense	0	0	0.5	0	0	0.5	0	0	0.5	0	0	0.5	0	0	0.5	0.731898	1
BIOCARTA_PCAF_PATHWAY	neutral	0	0	0.5	0.06	0.1712	0.33951	0	0	0.5	0	0	0.5	0	0	0.5	0.657561	1
BIOCARTA_PCAF_PATHWAY	synonymous	0	0	0.5	0.06	0.4062	0.26196	0	0	0.5	0	0	0.5	0	0	0.5	0.606937	1
BIOCARTA_PDGF_PATHWAY	damaging	0	0	0.5	0	0	0.5	0	0	0.5	0.6	0.6253	0.21454	0	0	0.5	0.568149	1
BIOCARTA_PDGF_PATHWAY	damaging_missense	0	0	0.5	0.9	2.0822	0.074514	0	0	0.5	0	0	0.5	0	0	0.5	0.378234	1
BIOCARTA_PDGF_PATHWAY	LoF	0	0	0.5	0	0	0.5	0	0	0.5	0.6	0.2806	0.29817	0	0	0.5	0.632221	1
BIOCARTA_PDGF_PATHWAY	missense	0	0	0.5	1	3.5607	0.029581	0.06	0.1673	0.34126	0	0	0.5	0	0	0.5	0.204738	1
BIOCARTA_PDGF_PATHWAY	neutral	0	0	0.5	1	3.4321	0.031971	0.4	1.2255	0.13414	0	0	0.5	0	0	0.5	0.129801	1
BIOCARTA_PDGF_PATHWAY	synonymous	0	0	0.5	0	0	0.5	0	0	0.5	0.4	2.3381	0.063123	0.06	1.4708	0.11261	0.170639	1
BIOCARTA_PDZS_PATHWAY	damaging	0	0	0.5	0.3	0.0001	0.49703	0.06	1.6304	0.10082	0	0	0.5	0	0	0.5	0.427785	1
BIOCARTA_PDZS_PATHWAY	damaging_missense	0	0	0.5	0.7	0.0604	0.40293	0	0	0.5	0	0	0.5	0	0	0.5	0.690773	1
BIOCARTA_PDZS_PATHWAY	LoF	0	0	0.5	0.5	1.5831	0.10416	0.8	2.6039	0.0533	0.06	0.0551	0.40723	0	0	0.5	0.133651	1
BIOCARTA_PDZS_PATHWAY	missense	0	0	0.5	0	0	0.5	0	0	0.5	0	0	0.5	0	0	0.5	0.731898	1
BIOCARTA_PDZS_PATHWAY	neutral	0	0	0.5	0	0	0.5	0.06	0.1127	0.36857	0.6	0.4219	0.258	0.2	0.1881	0.33225	0.468807	1
BIOCARTA_PDZS_PATHWAY	synonymous	0	0	0.5	0	0	0.5	0	0	0.5	0	0	0.5	0.06	2.222	0.068027	0.363715	1
BIOCARTA_PELP1_PATHWAY	damaging	0	0	0.5	0.9	1.6393	0.10021	0.9	1.4894	0.11116	0	0	0.5	0.8	0.0974	0.37749	0.186366	1
BIOCARTA_PELP1_PATHWAY	damaging_missense	0	0	0.5	0.2	0.0988	0.37662	0.9	0.8001	0.18553	0.6	0.4106	0.26084	0.8	0.0365	0.42424	0.348934	1
BIOCARTA_PELP1_PATHWAY	LoF	0	0	0.5	0.8	0.6674	0.20699	0	0	0.5	0.3	0.0113	0.4577	0.06	0.0107	0.4588	0.527921	1
BIOCARTA_PELP1_PATHWAY	missense	0	0	0.5	0	0	0.5	0	0	0.5	0.2	0.3044	0.29058	0	0	0.5	0.627183	1
BIOCARTA_PELP1_PATHWAY	neutral	0	0	0.5	0.9	0.6807	0.20468	0	0	0.5	0	0	0.5	0.9	0.7504	0.19318	0.387898	1
BIOCARTA_PELP1_PATHWAY	synonymous	0	0	0.5	0	0	0.5	0	0	0.5	0	0	0.5	0	0	0.5	0.731898	1
BIOCARTA_PEPI_PATHWAY	damaging	0	0	0.5	0.06	0.3507	0.27686	0	0	0.5	0.3	0.0691	0.39633	0	0	0.5	0.572528	1
BIOCARTA_PEPI_PATHWAY	damaging_missense	0	0	0.5	0	0	0.5	0	0	0.5	0.7	0.286	0.2964	0	0	0.5	0.631057	1
BIOCARTA_PEPI_PATHWAY	LoF	0	0	0.5	0.06	0.4047	0.26235	0	0	0.5	0.06	0.0548	0.40746	0	0	0.5	0.567477	1
BIOCARTA_PEPI_PATHWAY	missense	0	0	0.5	0	0	0.5	0.3	0.1745	0.33806	0	0	0.5	0	0	0.5	0.656727	1
BIOCARTA_PEPI_PATHWAY	neutral	0	0	0.5	0.7	0.1137	0.36796	0	0	0.5	0	0	0.5	0.06	0.0015	0.4848	0.667214	1
BIOCARTA_PEPI_PATHWAY	synonymous	0	0	0.5	0	0	0.5	0.2	0.2402	0.31203	0	0	0.5	0	0	0.5	0.641095	1
BIOCARTA_PGC1A_PATHWAY	damaging	0	0	0.5	1	2.4636	0.058255	0	0	0.5	0	0	0.5	0	0	0.5	0.339804	1
BIOCARTA_PGC1A_PATHWAY	damaging_missense	0	0	0.5	0.7	2.2493	0.066837	0	0	0.5	0	0	0.5	0	0	0.5	0.360943	1
BIOCARTA_PGC1A_PATHWAY	LoF	0	0	0.5	0	0	0.5	0	0	0.5				0.06	0.0478	0.41345	0.655597	1
BIOCARTA_PGC1A_PATHWAY	missense	0	0	0.5	0.7	1.0282	0.15529	0.2	0.2699	0.3017	0	0	0.5	0	0	0.5	0.416243	1
BIOCARTA_PGC1A_PATHWAY	neutral	0	0	0.5	0	0	0.5	0.2	0.0487	0.41271	0.2	0.0251	0.43704	0	0	0.5	0.669363	1
BIOCARTA_PGC1A_PATHWAY	synonymous	0	0	0.5	0.06	0.8614	0.17667	0	0	0.5	1	1.8444	0.08722	0	0	0.5	0.252711	1
BIOCARTA_PITX2_PATHWAY	damaging	0	0	0.5	0.4	3.233	0.036083	0	0	0.5	0	0	0.5	0.3	0.3262	0.28395	0.206292	1
BIOCARTA_PITX2_PATHWAY	damaging_missense	0	0	0.5	0.9	1.3122	0.126	0	0	0.5	0	0	0.5	0.9	0.8475	0.17863	0.302366	1
BIOCARTA_PITX2_PATHWAY	LoF	0	0	0.5	0.2	0.642	0.2115	0	0	0.5	0	0	0.5	0.6	0.0289	0.43246	0.537572	1
BIOCARTA_PITX2_PATHWAY	missense	0	0	0.5	0.2	1.6136	0.10199	0	0	0.5	0.2	0.3146	0.28743	0.9	2.6001	0.053428	0.108834	1
BIOCARTA_PITX2_PATHWAY	neutral	0	0	0.5	0.5	1.2723	0.12967	0	0	0.5	1	1.9968	0.078815	1	0.0438	0.41715	0.187703	1
BIOCARTA_PITX2_PATHWAY	synonymous	0	0	0.5	0	0	0.5	0	0	0.5	0	0	0.5	0	0	0.5	0.731898	1
BIOCARTA_PKC_PATHWAY	damaging	0	0	0.5	0	0	0.5	0.06	0.0285	0.43301	0.06	0.062	0.40172	0.06	0.0128	0.455	0.643926	1
BIOCARTA_PKC_PATHWAY	damaging_missense	0	0	0.5	0	0	0.5	0	0	0.5	0.06	0.0518	0.41001	0.06	0.0128	0.455	0.675905	1
BIOCARTA_PKC_PATHWAY	LoF	0	0	0.5	0	0	0.5	0.8	0.1334	0.35745	0.2	0.0102	0.45986				0.604326	1
BIOCARTA_PKC_PATHWAY	missense	0	0	0.5	0.06	0.5422	0.23077	0	0	0.5	0.8	0.9497	0.1649	0	0	0.5	0.381657	1
BIOCARTA_PKC_PATHWAY	neutral	0	0	0.5	0.06	0.0296	0.43169	0.8	1.5906	0.10362	0.8	0.3758	0.26992	0	0	0.5	0.312291	1
BIOCARTA_PKC_PATHWAY	synonymous	0	0	0.5	0.3	1.7542	0.092675	0	0	0.5	1	5.1708	0.011485	0	0	0.5	0.0575539	1
BIOCARTA_PLATELETAPP_PATHWAY	damaging	0	0	0.5	0.06	0.0929	0.38023	0	0	0.5	0	0	0.5	0	0	0.5	0.679569	1
BIOCARTA_PLATELETAPP_PATHWAY	damaging_missense	0	0	0.5	0.6	0.9054	0.17067	0	0	0.5	0	0	0.5	0	0	0.5	0.524413	1
BIOCARTA_PLATELETAPP_PATHWAY	LoF	0	0	0.5	0	0	0.5	0	0	0.5	0.06	0.1892	0.33178	0.06	0.0253	0.43679	0.626683	1
BIOCARTA_PLATELETAPP_PATHWAY	missense	0	0	0.5	0	0	0.5	0	0	0.5	0	0	0.5	0	0	0.5	0.731898	1
BIOCARTA_PLATELETAPP_PATHWAY	neutral	0	0	0.5	0	0	0.5	0	0	0.5	0	0	0.5	0	0	0.5	0.731898	1
BIOCARTA_PLATELETAPP_PATHWAY	synonymous	0	0	0.5	0	0	0.5	0	0	0.5	0	0	0.5	0	0	0.5	0.731898	1
BIOCARTA_PLC_PATHWAY	damaging	0	0	0.5	0	0	0.5	0	0	0.5	0	0	0.5	0	0	0.5	0.731898	1
BIOCARTA_PLC_PATHWAY	damaging_missense	0	0	0.5	0.2	0.1814	0.33507	0.2	0.4486	0.2515	0	0	0.5	0.4	0.0388	0.42188	0.490352	1
BIOCARTA_PLC_PATHWAY	LoF	0	0	0.5	0	0	0.5	0	0	0.5	0.2	0.1033	0.37394	0.06	0.0957	0.37853	0.622085	1
BIOCARTA_PLC_PATHWAY	missense	0	0	0.5	0.2	0.2672	0.30262	0	0	0.5	0	0	0.5	0	0	0.5	0.635115	1
BIOCARTA_PLC_PATHWAY	neutral	0	0	0.5	1	2.1501	0.07128	0	0	0.5	0	0	0.5	0	0	0.5	0.371118	1
BIOCARTA_PLC_PATHWAY	synonymous	0	0	0.5	0	0	0.5	0	0	0.5	0.06	0.2183	0.32018	0	0	0.5	0.646129	1
BIOCARTA_PLCD_PATHWAY	damaging	0	0	0.5	0	0	0.5	0	0	0.5	0.7	0.0277	0.43387	0.5	0.0107	0.4588	0.688456	1
BIOCARTA_PLCD_PATHWAY	damaging_missense	0	0	0.5	0	0	0.5	0	0	0.5	0.06	0.0247	0.4375				0.668254	1
BIOCARTA_PLCD_PATHWAY	LoF	0	0	0.5	0	0	0.5	0	0	0.5	0.8	0.0203	0.44339	0.5	0.0107	0.4588	0.69264	1
BIOCARTA_PLCD_PATHWAY	missense	0	0	0.5	0	0	0.5	0	0	0.5	0.6	0.0436	0.41726	1	0.7119	0.19941	0.519647	1
BIOCARTA_PLCD_PATHWAY	neutral	0	0	0.5	0	0	0.5	0	0	0.5	0.8	0.0234	0.43919	1	0.7119	0.19941	0.529324	1
BIOCARTA_PLCD_PATHWAY	synonymous	0	0	0.5	0	0	0.5	0	0	0.5	0.3	0.8334	0.18065	0	0	0.5	0.535185	1
BIOCARTA_PLCE_PATHWAY	damaging	0	0	0.5	0.6	1.3336	0.12408	0	0	0.5	0	0	0.5	0.4	0.2375	0.313	0.384968	1
BIOCARTA_PLCE_PATHWAY	damaging_missense	0	0	0.5	1	3.3337	0.033937	0	0	0.5	0.8	0.078	0.38999	0.4	0.2375	0.313	0.184922	1
BIOCARTA_PLCE_PATHWAY	LoF	0	0	0.5	0	0	0.5	0.5	0.0169	0.44827	0.6	0.0335	0.42739				0.638559	1
BIOCARTA_PLCE_PATHWAY	missense	0	0	0.5	0.7	2.558	0.05487	0.2	0.5336	0.23256	1	1.1071	0.14636	0.06	0.1162	0.36657	0.100795	1
BIOCARTA_PLCE_PATHWAY	neutral	0	0	0.5	0.9	2.0964	0.073825	0.2	0.1742	0.33821	0.06	0.045	0.41604	0	0	0.5	0.291341	1
BIOCARTA_PLCE_PATHWAY	synonymous	0	0	0.5	0.06	2.0143	0.07791	0	0	0.5	0	0	0.5	0	0	0.5	0.385462	1
BIOCARTA_PLK3_PATHWAY	damaging	0	0	0.5	0.5	0.072	0.39423	0	0	0.5	0.4	1.655	0.099141	0	0	0.5	0.386003	1
BIOCARTA_PLK3_PATHWAY	damaging_missense	0	0	0.5	0	0	0.5	0	0	0.5	0.6	1.4519	0.11411	0	0	0.5	0.450519	1
BIOCARTA_PLK3_PATHWAY	LoF	0	0	0.5	0	0	0.5	0.06	0.0492	0.41222	0	0	0.5	1	0.3839	0.26776	0.573667	1
BIOCARTA_PLK3_PATHWAY	missense	0	0	0.5	0	0	0.5	0	0	0.5	0.6	1.6964	0.096378	0	0	0.5	0.421054	1
BIOCARTA_PLK3_PATHWAY	neutral	0	0	0.5	0	0	0.5	0	0	0.5	0.6	0.0854	0.38508	0	0	0.5	0.682022	1
BIOCARTA_PLK3_PATHWAY	synonymous	0	0	0.5	0.2	1.5842	0.10408	0	0	0.5	0	0	0.5	0	0	0.5	0.434341	1
BIOCARTA_PML_PATHWAY	damaging	0	0	0.5	0.4	7.4691	0.0031384	0	0	0.5	1	2.2471	0.066934	0.9	2.4263	0.059657	0.00472507	1
BIOCARTA_PML_PATHWAY	damaging_missense	0	0	0.5	0.9	3.3277	0.034061	0	0	0.5	1	2.2471	0.066934	0.9	1.495	0.11072	0.0361347	1
BIOCARTA_PML_PATHWAY	LoF	0	0	0.5	1	3.5347	0.030049	1	0.168	0.34093				0.3	0.0155	0.45047	0.144927	1
BIOCARTA_PML_PATHWAY	missense	0	0	0.5	0.5	3.3325	0.033963	0	0	0.5	0.3	0.4042	0.26246	0	0	0.5	0.192072	1
BIOCARTA_PML_PATHWAY	neutral	0	0	0.5	0	0	0.5	0	0	0.5	0.06	0.0166	0.44875	0	0	0.5	0.711426	1
BIOCARTA_PML_PATHWAY	synonymous	0	0	0.5	0	0	0.5	0	0	0.5	0.06	0.06	0.40325	0	0	0.5	0.690926	1
BIOCARTA_PPARG_PATHWAY	damaging	0	0	0.5	0.9	3.1992	0.036837	1	1.0361	0.15436	0	0	0.5	0	0	0.5	0.15145	1
BIOCARTA_PPARG_PATHWAY	damaging_missense	0	0	0.5	0.9	1.9795	0.079722	1	1.2401	0.13272	0.06	0.0326	0.42834	0	0	0.5	0.193738	1
BIOCARTA_PPARG_PATHWAY	LoF	0	0	0.5	1	0.5643	0.22627	0	0	0.5	0	0	0.5	0	0	0.5	0.578448	1
BIOCARTA_PPARG_PATHWAY	missense	0	0	0.5	0	0	0.5	0	0	0.5	0	0	0.5	0	0	0.5	0.731898	1
BIOCARTA_PPARG_PATHWAY	neutral	0	0	0.5	0	0	0.5	0	0	0.5	1	0.2999	0.29199	1	0.3865	0.26706	0.507478	1
BIOCARTA_PPARG_PATHWAY	synonymous	0	0	0.5	0	0	0.5	0	0	0.5	0	0	0.5	0	0	0.5	0.731898	1
BIOCARTA_PRC2_PATHWAY	damaging	0	0	0.5	0	0	0.5	0	0	0.5	0.9	0.2704	0.30154	0	0	0.5	0.634416	1
BIOCARTA_PRC2_PATHWAY	damaging_missense	0	0	0.5	0	0	0.5	0	0	0.5	0.9	0.2704	0.30154	0.3	0.0104	0.45937	0.61786	1
BIOCARTA_PRC2_PATHWAY	LoF	0	0	0.5				0	0	0.5				0	0	0.5	0.655185	1
BIOCARTA_PRC2_PATHWAY	missense	0	0	0.5	0.06	0.156	0.34645	0	0	0.5	0	0	0.5	0.8	0.1705	0.33985	0.586191	1
BIOCARTA_PRC2_PATHWAY	neutral	0	0	0.5	0.8	0.4427	0.25291	1	1.3479	0.12282	0	0	0.5	0.8	0.6105	0.21729	0.236867	1
BIOCARTA_PRC2_PATHWAY	synonymous	0	0	0.5	0	0	0.5	0	0	0.5	0	0	0.5	0.9	0.3143	0.28752	0.625115	1
BIOCARTA_PRION_PATHWAY	damaging	0	0	0.5	0	0	0.5	0	0	0.5	0.6	0.2149	0.32148	0	0	0.5	0.64692	1
BIOCARTA_PRION_PATHWAY	damaging_missense	0	0	0.5	0	0	0.5	0	0	0.5	0.6	0.5071	0.23819	0.06	0.3745	0.27028	0.472184	1
BIOCARTA_PRION_PATHWAY	LoF	0	0	0.5	0	0	0.5	0.7	0.0715	0.3946	0.9	0.7641	0.19102	0	0	0.5	0.501153	1
BIOCARTA_PRION_PATHWAY	missense	0	0	0.5	0.06	0.0188	0.44548	0	0	0.5	0	0	0.5	0	0	0.5	0.710031	1
BIOCARTA_PRION_PATHWAY	neutral	0	0	0.5	0	0	0.5	0	0	0.5	0	0	0.5	0.9	1.0928	0.14793	0.497644	1
BIOCARTA_PRION_PATHWAY	synonymous	0	0	0.5	0.2	1.4494	0.11431	0.06	0.6273	0.21417	0	0	0.5	0	0	0.5	0.314253	1
BIOCARTA_PROTEASOME_PATHWAY	damaging	0	0	0.5	1	0.7644	0.19098	1	3.3582	0.033436	0.8	0.018	0.4466	0	0	0.5	0.151701	1
BIOCARTA_PROTEASOME_PATHWAY	damaging_missense	0.06	1.0273	0.1554	1	0.7644	0.19098	0.3	0.1837	0.3341	0.8	0.018	0.4466	0	0	0.5	0.27023	1
BIOCARTA_PROTEASOME_PATHWAY	LoF	0	0	0.5				1	2.6108	0.053069							0.122836	1
BIOCARTA_PROTEASOME_PATHWAY	missense	0	0	0.5	0.8	0.2701	0.30164	0	0	0.5	0	0	0.5	0	0	0.5	0.634481	1
BIOCARTA_PROTEASOME_PATHWAY	neutral	0	0	0.5	0	0	0.5	0	0	0.5	0.06	0.0699	0.39576	0	0	0.5	0.687309	1
BIOCARTA_PROTEASOME_PATHWAY	synonymous	0	0	0.5	0	0	0.5	0	0	0.5	0	0	0.5	0	0	0.5	0.731898	1
BIOCARTA_PS1_PATHWAY	damaging	0	0	0.5	0	0	0.5	0	0	0.5	0.2	0.3916	0.26574	0.9	0.7496	0.1933	0.432079	1
BIOCARTA_PS1_PATHWAY	damaging_missense	0	0	0.5	0.3	0.0127	0.45522	0	0	0.5	0.2	0.2553	0.30667	0.9	0.7496	0.1933	0.44071	1
BIOCARTA_PS1_PATHWAY	LoF	0.3	0.0899	0.38215	0.06	0.6037	0.21859	0	0	0.5	0.8	0.2797	0.29846				0.36211	1
BIOCARTA_PS1_PATHWAY	missense	0	0	0.5	0.5	1.61	0.10225	0	0	0.5	0	0	0.5	0.9	1.5354	0.10765	0.213927	1
BIOCARTA_PS1_PATHWAY	neutral	0	0	0.5	0.06	0.2676	0.30248	0.2	0.2439	0.3107	0.8	0.2763	0.29957	0	0	0.5	0.448182	1
BIOCARTA_PS1_PATHWAY	synonymous	0	0	0.5	0	0	0.5	0	0	0.5	0.06	0.114	0.36784	0	0	0.5	0.673146	1
BIOCARTA_PTC1_PATHWAY	damaging	0	0	0.5	0.4	1.809	0.089317	0	0	0.5	0.4	0.17	0.34007	0	0	0.5	0.346164	1
BIOCARTA_PTC1_PATHWAY	damaging_missense	0	0	0.5	0.4	0.6759	0.2055	0	0	0.5	0	0	0.5	0	0	0.5	0.559849	1
BIOCARTA_PTC1_PATHWAY	LoF	0	0	0.5	1	2.0619	0.075511	0.9	0.7562	0.19227	0.8	0.4457	0.25218				0.126137	1
BIOCARTA_PTC1_PATHWAY	missense	0	0	0.5	0.4	0.887	0.17315	0.06	0.0445	0.41651	0	0	0.5	0.3	0.0332	0.42766	0.464463	1
BIOCARTA_PTC1_PATHWAY	neutral	0	0	0.5	0	0	0.5	0	0	0.5	0.8	0.2965	0.29303	0	0	0.5	0.628823	1
BIOCARTA_PTC1_PATHWAY	synonymous	0	0	0.5	0	0	0.5	0	0	0.5	0.06	0.2702	0.30159	0	0	0.5	0.634449	1
BIOCARTA_PTDINS_PATHWAY	damaging	0	0	0.5	0	0	0.5	0	0	0.5	1	0.3663	0.27251	0	0	0.5	0.614643	1
BIOCARTA_PTDINS_PATHWAY	damaging_missense	0	0	0.5	0.8	1.0861	0.14867	0	0	0.5	0	0	0.5	0	0	0.5	0.49857	1
BIOCARTA_PTDINS_PATHWAY	LoF	0	0	0.5	0.2	0.0376	0.4231	0	0	0.5	1	0.0519	0.40993	0	0	0.5	0.661744	1
BIOCARTA_PTDINS_PATHWAY	missense	0	0	0.5	0	0	0.5	0	0	0.5	0	0	0.5	0	0	0.5	0.731898	1
BIOCARTA_PTDINS_PATHWAY	neutral	0	0	0.5	0.8	0.1989	0.32781	0.06	0.85	0.17828	0.06	0.3485	0.27749	0	0	0.5	0.356275	1
BIOCARTA_PTDINS_PATHWAY	synonymous	0	0	0.5	0	0	0.5	0	0	0.5	0.2	1.2873	0.12828	0.06	0.0997	0.37609	0.421253	1
BIOCARTA_PTEN_PATHWAY	damaging	0	0	0.5	0.06	0.9803	0.16106	0.2	1.4932	0.11086	0.4	0.1256	0.36153	0	0	0.5	0.2317	1
BIOCARTA_PTEN_PATHWAY	damaging_missense	0	0	0.5	0	0	0.5	0.8	2.3313	0.063398	0.8	0.0046	0.47282	0.9	0.2125	0.32241	0.281646	1
BIOCARTA_PTEN_PATHWAY	LoF	0	0	0.5	0.06	1.6849	0.09714	0	0	0.5	0.2	0.086	0.38468	0	0	0.5	0.378713	1
BIOCARTA_PTEN_PATHWAY	missense	0	0	0.5	0	0	0.5	0	0	0.5	0	0	0.5	0	0	0.5	0.731898	1
BIOCARTA_PTEN_PATHWAY	neutral	0	0	0.5	0.9	1.0884	0.14842	0	0	0.5	0.9	2.5246	0.056041	0	0	0.5	0.185298	1
BIOCARTA_PTEN_PATHWAY	synonymous	0	0	0.5	0	0	0.5	0	0	0.5	0	0	0.5	0	0	0.5	0.731898	1
BIOCARTA_PYK2_PATHWAY	damaging	0	0	0.5	0.2	0.83	0.18113	0	0	0.5	0.5	0.3686	0.27188	0	0	0.5	0.424781	1
BIOCARTA_PYK2_PATHWAY	damaging_missense	0	0	0.5	0.06	0.2018	0.32665	0	0	0.5	0.2	0.0242	0.43816	0	0	0.5	0.62425	1
BIOCARTA_PYK2_PATHWAY	LoF	0	0	0.5	0.4	3.3491	0.033622	0	0	0.5	0.7	0.133	0.35766	0	0	0.5	0.223651	1
BIOCARTA_PYK2_PATHWAY	missense	0	0	0.5	0.2	1.5937	0.1034	0	0	0.5	0	0	0.5	0	0	0.5	0.4332	1
BIOCARTA_PYK2_PATHWAY	neutral	0	0	0.5	1	2.8116	0.046793	0	0	0.5	0.8	0.3624	0.27359	0	0	0.5	0.230735	1
BIOCARTA_PYK2_PATHWAY	synonymous	0	0	0.5	0	0	0.5	0	0	0.5	0.7	0.1989	0.32781	0	0	0.5	0.650724	1
BIOCARTA_RAB_PATHWAY	damaging	0	0	0.5	0	0	0.5	0.7	0.0093	0.46159	0.9	1.7421	0.093435				0.337283	1
BIOCARTA_RAB_PATHWAY	damaging_missense	0	0	0.5	0	0	0.5	0.7	0.0093	0.46159	0.9	0.7789	0.18875				0.468037	1
BIOCARTA_RAB_PATHWAY	LoF	0	0	0.5	0	0	0.5				0.06	0.0387	0.42199				0.609588	1
BIOCARTA_RAB_PATHWAY	missense	0	0	0.5	0	0	0.5	1	0.2081	0.32412	0.9	0.7789	0.18875				0.399067	1
BIOCARTA_RAB_PATHWAY	neutral	0	0	0.5	0.9	0.0982	0.37699	0.9	0.017	0.44807							0.551147	1
BIOCARTA_RAB_PATHWAY	synonymous	0	0	0.5	0	0	0.5	0	0	0.5	1	0.8449	0.179	0	0	0.5	0.533441	1
BIOCARTA_RAC1_PATHWAY	damaging	0	0	0.5	0.06	2.6906	0.050471	0	0	0.5	0	0	0.5	0	0	0.5	0.318616	1
BIOCARTA_RAC1_PATHWAY	damaging_missense	0	0	0.5	0.06	0.1546	0.34709	0.8	0.4235	0.2576	0	0	0.5	0	0	0.5	0.53325	1
BIOCARTA_RAC1_PATHWAY	LoF	0	0	0.5	0.5	1.8517	0.086795	0	0	0.5	0	0	0.5	0	0	0.5	0.403311	1
BIOCARTA_RAC1_PATHWAY	missense	0	0	0.5	0.6	1.8031	0.089668	0.4	1.7255	0.094495	0.7	0.4517	0.25077	0	0	0.5	0.129146	1
BIOCARTA_RAC1_PATHWAY	neutral	0	0	0.5	0.8	0.0869	0.38409	0	0	0.5	0.06	0.1382	0.35506	0.8	0.3421	0.27932	0.503137	1
BIOCARTA_RAC1_PATHWAY	synonymous	0	0	0.5	0	0	0.5	0	0	0.5	0.06	0.4413	0.25324	1	0.4007	0.26336	0.478611	1
BIOCARTA_RACC_PATHWAY	damaging	0	0	0.5	0	0	0.5	0	0	0.5	0.8	1.4055	0.1179	0	0	0.5	0.456334	1
BIOCARTA_RACC_PATHWAY	damaging_missense	0	0	0.5	0	0	0.5	0	0	0.5	0.8	0.0669	0.39795	0	0	0.5	0.688374	1
BIOCARTA_RACC_PATHWAY	LoF	0	0	0.5	0	0	0.5	0	0	0.5	0.6	0.0507	0.41091				0.654217	1
BIOCARTA_RACC_PATHWAY	missense	0	0	0.5	0.2	0.2981	0.29255	0	0	0.5	0	0	0.5	0	0	0.5	0.628503	1
BIOCARTA_RACC_PATHWAY	neutral	0	0	0.5	0.2	0.1989	0.32781	1	0.8753	0.17475	0	0	0.5				0.386939	1
BIOCARTA_RACC_PATHWAY	synonymous	0	0	0.5	0.2	1.7022	0.096002	0	0	0.5	0.2	1.6482	0.0996	0.06	0.0819	0.3874	0.174404	1
BIOCARTA_RACCYCD_PATHWAY	damaging	0	0	0.5	0	0	0.5	0	0	0.5	0	0	0.5	0.8	2.525	0.056029	0.33396	1
BIOCARTA_RACCYCD_PATHWAY	damaging_missense	0	0	0.5	0	0	0.5	0	0	0.5	0.6	0.0208	0.44267	0.8	0.3171	0.28667	0.600768	1
BIOCARTA_RACCYCD_PATHWAY	LoF	0	0	0.5	0.8	0.0107	0.45872	0.06	0.2051	0.32531	1	0.0236	0.43892	1	2.9076	0.044082	0.219169	1
BIOCARTA_RACCYCD_PATHWAY	missense	0	0	0.5	0	0	0.5	0	0	0.5	0.8	2.0743	0.074897	0	0	0.5	0.379061	1
BIOCARTA_RACCYCD_PATHWAY	neutral	0	0	0.5	0.4	0.6255	0.2145	0.5	0.7332	0.19593	0.8	1.2785	0.12909	0	0	0.5	0.212383	1
BIOCARTA_RACCYCD_PATHWAY	synonymous	0	0	0.5	0	0	0.5	0	0	0.5	0	0	0.5	0	0	0.5	0.731898	1
BIOCARTA_RAN_PATHWAY	damaging	0	0	0.5	1	0.1336	0.35738	1	2.1402	0.071743	0.3	0.0274	0.4343				0.239259	1
BIOCARTA_RAN_PATHWAY	damaging_missense	0	0	0.5	1	0.0502	0.41136	1	0.2975	0.29273	0.3	0.0274	0.4343				0.505911	1
BIOCARTA_RAN_PATHWAY	LoF	0	0	0.5	0.06	0.0082	0.46385	1	1.2291	0.13379							0.325903	1
BIOCARTA_RAN_PATHWAY	missense	0	0	0.5	0	0	0.5	0	0	0.5	1	0.7806	0.18848				0.484138	1
BIOCARTA_RAN_PATHWAY	neutral	0	0	0.5	0	0	0.5	0	0	0.5	0.3	0.0274	0.4343				0.666612	1
BIOCARTA_RAN_PATHWAY	synonymous	0	0	0.5	0	0	0.5	0	0	0.5	0	0	0.5	0	0	0.5	0.731898	1
BIOCARTA_RANBP2_PATHWAY	damaging	0	0	0.5	0	0	0.5	0.5	2.4933	0.057166	0.8	0.3729	0.2707	0	0	0.5	0.253233	1
BIOCARTA_RANBP2_PATHWAY	damaging_missense	0	0	0.5	0	0	0.5	0.5	0.2098	0.32346	0	0	0.5	0	0	0.5	0.648118	1
BIOCARTA_RANBP2_PATHWAY	LoF	0	0	0.5	0.3	0.8877	0.17305	1	3.1523	0.037909	0.5	0.0225	0.44033	0	0	0.5	0.152755	1
BIOCARTA_RANBP2_PATHWAY	missense	0	0	0.5	0	0	0.5	0	0	0.5	0.6	0.5627	0.22659	0	0	0.5	0.578722	1
BIOCARTA_RANBP2_PATHWAY	neutral	0	0	0.5	0	0	0.5	0	0	0.5	0.6	0.0239	0.43858				0.668806	1
BIOCARTA_RANBP2_PATHWAY	synonymous	0	0	0.5	0	0	0.5	0	0	0.5	0.5	0.6108	0.21725	0	0	0.5	0.570574	1
BIOCARTA_RANKL_PATHWAY	damaging	0	0	0.5	0.7	0.6949	0.20226	0	0	0.5	0.2	0.0146	0.45189	0	0	0.5	0.537434	1
BIOCARTA_RANKL_PATHWAY	damaging_missense	0	0	0.5	1	1.3297	0.12443	0	0	0.5	0.2	0.0146	0.45189	0	0	0.5	0.447934	1
BIOCARTA_RANKL_PATHWAY	LoF	0	0	0.5	0	0	0.5	0.3	0.62	0.21552				0.06	0.0658	0.39879	0.465272	1
BIOCARTA_RANKL_PATHWAY	missense	0	0	0.5	0.06	0.4603	0.24874	0	0	0.5	1	1.1101	0.14603	0	0	0.5	0.374154	1
BIOCARTA_RANKL_PATHWAY	neutral	0	0	0.5	0	0	0.5	0	0	0.5	1	0.7128	0.19926	0.9	0.075	0.39209	0.507834	1
BIOCARTA_RANKL_PATHWAY	synonymous	0	0	0.5	0	0	0.5	0	0	0.5	1	1.5402	0.10729	0	0	0.5	0.43965	1
BIOCARTA_RANMS_PATHWAY	damaging	0	0	0.5	0	0	0.5	0	0	0.5	0	0	0.5	0	0	0.5	0.731898	1
BIOCARTA_RANMS_PATHWAY	damaging_missense	0	0	0.5	0	0	0.5	0	0	0.5	0	0	0.5	0	0	0.5	0.731898	1
BIOCARTA_RANMS_PATHWAY	LoF	0	0	0.5	0.3	0.0109	0.45845	1	2.713	0.049766							0.176584	1
BIOCARTA_RANMS_PATHWAY	missense	0	0	0.5	0.5	0.2975	0.29272	0	0	0.5	0	0	0.5	0	0	0.5	0.628617	1
BIOCARTA_RANMS_PATHWAY	neutral	0	0	0.5	1	0.6039	0.21856	0.06	0.0612	0.40231	0.9	0.6105	0.2173	0.06	0.1271	0.36074	0.331583	1
BIOCARTA_RANMS_PATHWAY	synonymous	0	0	0.5	0	0	0.5	0	0	0.5	0.06	0.0458	0.41528	0	0	0.5	0.696585	1
BIOCARTA_RARRXR_PATHWAY	damaging	0	0	0.5	0.2	3.2753	0.035164	0	0	0.5	0	0	0.5	0	0	0.5	0.269274	1
BIOCARTA_RARRXR_PATHWAY	damaging_missense	0	0	0.5	0.2	1.961	0.080703	0	0	0.5	0.3	0.1486	0.34995	0	0	0.5	0.335168	1
BIOCARTA_RARRXR_PATHWAY	LoF	0.06	1.336	0.12387	0.2	0.1724	0.339	0	0	0.5	0.06	0.0198	0.44403	0	0	0.5	0.378382	1
BIOCARTA_RARRXR_PATHWAY	missense	0	0	0.5	0.2	0.4922	0.24148	0	0	0.5	0	0	0.5	0	0	0.5	0.59108	1
BIOCARTA_RARRXR_PATHWAY	neutral	0	0	0.5	1	1.0291	0.15518	0	0	0.5	0	0	0.5	1	0.4137	0.26006	0.391251	1
BIOCARTA_RARRXR_PATHWAY	synonymous	0	0	0.5	0	0	0.5	0	0	0.5	0	0	0.5	0	0	0.5	0.731898	1
BIOCARTA_RAS_PATHWAY	damaging	0	0	0.5	0	0	0.5	0	0	0.5	0.06	0.0016	0.48409	0	0	0.5	0.725809	1
BIOCARTA_RAS_PATHWAY	damaging_missense	0	0	0.5	0	0	0.5	0.2	0.2978	0.29262	0.06	0.0016	0.48409	0	0	0.5	0.622233	1
BIOCARTA_RAS_PATHWAY	LoF	0	0	0.5	1	1.1637	0.14035	0	0	0.5				1	0.6064	0.21807	0.28333	1
BIOCARTA_RAS_PATHWAY	missense	0	0	0.5	0	0	0.5	0	0	0.5	0.06	0.0357	0.4251	0	0	0.5	0.701072	1
BIOCARTA_RAS_PATHWAY	neutral	0	0	0.5	0	0	0.5	0	0	0.5	0	0	0.5	0.2	0.0139	0.45314	0.713281	1
BIOCARTA_RAS_PATHWAY	synonymous	0	0	0.5	0	0	0.5	0.06	0.8684	0.1757	0	0	0.5	0	0	0.5	0.52991	1
BIOCARTA_RB_PATHWAY	damaging	0	0	0.5	0.2	0.6457	0.21083	0	0	0.5	0.5	2.1406	0.071722	0	0	0.5	0.250405	1
BIOCARTA_RB_PATHWAY	damaging_missense	0	0	0.5	0.5	1.8702	0.085725	0	0	0.5	0.5	1.2296	0.13374	0	0	0.5	0.218364	1
BIOCARTA_RB_PATHWAY	LoF	0	0	0.5	0	0	0.5	0	0	0.5	0.2	0.0265	0.43535	1	0.3753	0.27007	0.585917	1
BIOCARTA_RB_PATHWAY	missense	0	0	0.5	0.5	2.8424	0.045904	0	0	0.5	0.2	1.8252	0.088345	0	0	0.5	0.125835	1
BIOCARTA_RB_PATHWAY	neutral	0	0	0.5	0.06	0.0256	0.4365	0	0	0.5	0.2	0.1075	0.37148	0	0	0.5	0.648625	1
BIOCARTA_RB_PATHWAY	synonymous	0	0	0.5	0	0	0.5	0	0	0.5	0	0	0.5	0	0	0.5	0.731898	1
BIOCARTA_RECK_PATHWAY	damaging	0	0	0.5	0	0	0.5	1	4.0648	0.021893	1	0.255	0.30678	0	0	0.5	0.165584	1
BIOCARTA_RECK_PATHWAY	damaging_missense	0	0	0.5	0	0	0.5	1	3.5468	0.029829	0.9	0.732	0.19612	0.8	0.0186	0.44579	0.144525	1
BIOCARTA_RECK_PATHWAY	LoF	0	0	0.5	0.6	0.0063	0.46841	0	0	0.5	0	0	0.5	0	0	0.5	0.719579	1
BIOCARTA_RECK_PATHWAY	missense	0	0	0.5	0	0	0.5	0	0	0.5	0	0	0.5	0	0	0.5	0.731898	1
BIOCARTA_RECK_PATHWAY	neutral	0	0	0.5	0	0	0.5	0	0	0.5	0.6	0.0199	0.44391	0.6	0.0134	0.45397	0.690827	1
BIOCARTA_RECK_PATHWAY	synonymous	0	0	0.5	0	0	0.5	0	0	0.5	0.6	0.3926	0.26547	0	0	0.5	0.609534	1
BIOCARTA_REELIN_PATHWAY	damaging	0	0	0.5	0	0	0.5	0	0	0.5	0.06	0.6001	0.21926	0	0	0.5	0.572355	1
BIOCARTA_REELIN_PATHWAY	damaging_missense	0	0	0.5	0	0	0.5	0	0	0.5	0.06	0.5624	0.22664	0	0	0.5	0.578765	1
BIOCARTA_REELIN_PATHWAY	LoF	0	0	0.5	0	0	0.5	0	0	0.5	0	0	0.5	1	0.37	0.27151	0.613925	1
BIOCARTA_REELIN_PATHWAY	missense	0	0	0.5	0	0	0.5	0.7	1.3665	0.1212	0.06	0.1381	0.35507	0	0	0.5	0.401906	1
BIOCARTA_REELIN_PATHWAY	neutral	0	0	0.5	0	0	0.5	0.06	0.2778	0.29909	0	0	0.5	0	0	0.5	0.632822	1
BIOCARTA_REELIN_PATHWAY	synonymous	0	0	0.5	0	0	0.5	0.2	1.6464	0.099723	0	0	0.5	0	0	0.5	0.426924	1
BIOCARTA_RELA_PATHWAY	damaging	0	0	0.5	0.8	1.7483	0.093045	1	1.9655	0.080463	0	0	0.5	0.5	0.14	0.35416	0.145833	1
BIOCARTA_RELA_PATHWAY	damaging_missense	0	0	0.5	0.6	0.8806	0.17402	1	2.389	0.061096	0	0	0.5	0.5	0.2576	0.30588	0.162778	1
BIOCARTA_RELA_PATHWAY	LoF	0	0	0.5	0.06	0.1207	0.36412	0.06	0.0574	0.40531	1	0.0041	0.47433	0.2	0.0098	0.46054	0.603899	1
BIOCARTA_RELA_PATHWAY	missense	0	0	0.5	0	0	0.5	0.6	2.3264	0.063596	0	0	0.5	0	0	0.5	0.353204	1
BIOCARTA_RELA_PATHWAY	neutral	0	0	0.5	0	0	0.5	0	0	0.5	0	0	0.5	0	0	0.5	0.731898	1
BIOCARTA_RELA_PATHWAY	synonymous	0	0	0.5	0	0	0.5	0	0	0.5	0	0	0.5	0	0	0.5	0.731898	1
BIOCARTA_RHO_PATHWAY	damaging	0	0	0.5	0	0	0.5	0	0	0.5	0.06	0.471	0.24626	0	0	0.5	0.594894	1
BIOCARTA_RHO_PATHWAY	damaging_missense	0	0	0.5	0	0	0.5	0	0	0.5	0.6	0.9667	0.16275	0	0	0.5	0.515462	1
BIOCARTA_RHO_PATHWAY	LoF	0	0	0.5	0	0	0.5	0	0	0.5	0	0	0.5	0	0	0.5	0.731898	1
BIOCARTA_RHO_PATHWAY	missense	0	0	0.5	0	0	0.5	0	0	0.5	0.06	0.1341	0.35713	0	0	0.5	0.667407	1
BIOCARTA_RHO_PATHWAY	neutral	0	0	0.5	0	0	0.5	0	0	0.5	0	0	0.5	0	0	0.5	0.731898	1
BIOCARTA_RHO_PATHWAY	synonymous	0	0	0.5	0.06	1.3882	0.11935	0	0	0.5	0.7	1.1449	0.14231	0	0	0.5	0.26486	1
BIOCARTA_RHODOPSIN_PATHWAY	damaging	0	0	0.5	1	4.2472	0.019658	0.2	2.2173	0.068236	1	1.0538	0.15232	1	0.907	0.17045	0.0155353	1
BIOCARTA_RHODOPSIN_PATHWAY	damaging_missense	0	0	0.5	1	2.8348	0.046122	0.8	2.645	0.051939	1	1.0538	0.15232	0.8	0.7461	0.19386	0.0248679	1
BIOCARTA_RHODOPSIN_PATHWAY	LoF	0	0	0.5	0	0	0.5	0.7	1.8528	0.086728				0.06	0.066	0.3986	0.30172	1
BIOCARTA_RHODOPSIN_PATHWAY	missense	0	0	0.5	0.4	3.2423	0.035881	0	0	0.5	1	1.0121	0.1572	0	0	0.5	0.150792	1
BIOCARTA_RHODOPSIN_PATHWAY	neutral	0	0	0.5	0	0	0.5	0	0	0.5	0.2	0.0327	0.42824	0	0	0.5	0.702483	1
BIOCARTA_RHODOPSIN_PATHWAY	synonymous	0	0	0.5	0	0	0.5	0	0	0.5	0	0	0.5	0.8	5.3203	0.010539	0.145332	1
BIOCARTA_RNA_PATHWAY	damaging	0	0	0.5	1	0.6497	0.21011	0	0	0.5	0.5	0.0973	0.37758				0.449176	1
BIOCARTA_RNA_PATHWAY	damaging_missense	0	0	0.5	1	0.6497	0.21011	0	0	0.5	0.5	0.0973	0.37758				0.449176	1
BIOCARTA_RNA_PATHWAY	LoF	0.2	0.5701	0.2251				0	0	0.5							0.358399	1
BIOCARTA_RNA_PATHWAY	missense	0	0	0.5	0.06	0.3701	0.27148	0	0	0.5	0	0	0.5	0	0	0.5	0.613904	1
BIOCARTA_RNA_PATHWAY	neutral	0	0	0.5	0	0	0.5	0	0	0.5	0.9	0.0367	0.42407	0	0	0.5	0.700607	1
BIOCARTA_RNA_PATHWAY	synonymous	0	0	0.5	0	0	0.5	0	0	0.5	0	0	0.5	0	0	0.5	0.731898	1
BIOCARTA_RNAPOL3_PATHWAY	damaging	0	0	0.5	1	1.8232	0.088465	1	0.9622	0.16331	0	0	0.5	0	0	0.5	0.244898	1
BIOCARTA_RNAPOL3_PATHWAY	damaging_missense	0	0	0.5	1	1.0815	0.14918	1	1.3348	0.12397	0	0	0.5	0	0	0.5	0.275828	1
BIOCARTA_RNAPOL3_PATHWAY	LoF	0	0	0.5	1	0.5058	0.23849	1	0.7797	0.18862	1	0.9792	0.1612	0.6	0.014	0.45296	0.233719	1
BIOCARTA_RNAPOL3_PATHWAY	missense	0	0	0.5	0.8	1.6618	0.09868	0.8	3.522	0.03028	0	0	0.5	0	0	0.5	0.10595	1
BIOCARTA_RNAPOL3_PATHWAY	neutral	0	0	0.5	0	0	0.5	0.7	0.2508	0.30827	1	1.477	0.11213	0.2	0.0496	0.41188	0.336394	1
BIOCARTA_RNAPOL3_PATHWAY	synonymous	0	0	0.5	0	0	0.5	0	0	0.5	0.2	0.2727	0.30077	0	0	0.5	0.633917	1
BIOCARTA_S1P_PATHWAY	damaging	0.2	57.847	1.4166e-14	0	0	0.5	0.06	0.4236	0.25757	0	0	0.5	0	0	0.5	3.32394e-11	9.97182e-09
BIOCARTA_S1P_PATHWAY	damaging_missense	0.2	55.4528	4.7864e-14	0	0	0.5	0.3	0.5989	0.2195	0	0	0.5	0	0	0.5	8.50651e-11	2.55195e-08
BIOCARTA_S1P_PATHWAY	LoF	0	0	0.5	0.5	0.0157	0.45011	0	0	0.5	0.06	0.0247	0.43759				0.644761	1
BIOCARTA_S1P_PATHWAY	missense	0.06	42.4945	3.5442e-11	0.2	0.6619	0.20795	0	0	0.5	0	0	0.5	0.06	0.1434	0.35246	1.94482e-08	5.83446e-06
BIOCARTA_S1P_PATHWAY	neutral	0	0	0.5	1	5.1519	0.01161	0	0	0.5	1	0.5482	0.22953	0.06	0.0991	0.37647	0.0841491	1
BIOCARTA_S1P_PATHWAY	synonymous	0	0	0.5	0.06	0.3228	0.28496	0.06	0.2989	0.29228	0.2	0.4155	0.25961	0	0	0.5	0.402721	1
BIOCARTA_SALMONELLA_PATHWAY	damaging	0	0	0.5	0	0	0.5	0.9	0.0075	0.46554	0.06	0.0647	0.39959	0.06	0.0436	0.41725	0.64012	1
BIOCARTA_SALMONELLA_PATHWAY	damaging_missense	0	0	0.5	1	0.0039	0.47507	0.9	0.0075	0.46554							0.622178	1
BIOCARTA_SALMONELLA_PATHWAY	LoF	0	0	0.5	0	0	0.5				0.06	0.0647	0.39959	0.06	0.0436	0.41725	0.607492	1
BIOCARTA_SALMONELLA_PATHWAY	missense	0	0	0.5	1	0.0039	0.47507	0.9	0.0075	0.46554							0.622178	1
BIOCARTA_SALMONELLA_PATHWAY	neutral	0	0	0.5													0.5	1
BIOCARTA_SALMONELLA_PATHWAY	synonymous	0	0	0.5	1	3.9647	0.023233	0	0	0.5	0.8	0.0255	0.43658	0.06	0.1789	0.33614	0.166924	1
BIOCARTA_SAM68_PATHWAY	damaging	0.2	0.9682	0.16257	1	0.3538	0.276	1	0.0073	0.46596				0.6	0.0252	0.43695	0.310378	1
BIOCARTA_SAM68_PATHWAY	damaging_missense	0.2	0.9632	0.16319	1	0.3538	0.276							0.6	0.0252	0.43695	0.248824	1
BIOCARTA_SAM68_PATHWAY	LoF	0	0	0.5				1	0.0073	0.46596							0.572386	1
BIOCARTA_SAM68_PATHWAY	missense	0	0	0.5	1	1.0021	0.1584	1	1.6786	0.097558	0	0	0.5	0	0	0.5	0.253061	1
BIOCARTA_SAM68_PATHWAY	neutral	0	0	0.5	1	0.1782	0.33646	1	1.6786	0.097558	0	0	0.5	0.7	0.0217	0.4415	0.339059	1
BIOCARTA_SAM68_PATHWAY	synonymous	0	0	0.5	0	0	0.5	0	0	0.5	0	0	0.5	0	0	0.5	0.731898	1
BIOCARTA_SARS_PATHWAY	damaging	0	0	0.5	0.06	0.4003	0.26347	0	0	0.5	0	0	0.5	0	0	0.5	0.608059	1
BIOCARTA_SARS_PATHWAY	damaging_missense	0	0	0.5	0.6	1.1001	0.14712	0	0	0.5	0	0	0.5	0	0	0.5	0.496627	1
BIOCARTA_SARS_PATHWAY	LoF	0	0	0.5	0	0	0.5	0	0	0.5	0.8	0.0444	0.41658				0.657286	1
BIOCARTA_SARS_PATHWAY	missense	0	0	0.5	0.6	1.1832	0.13836	0	0	0.5	0.2	0.009	0.46216	0	0	0.5	0.47096	1
BIOCARTA_SARS_PATHWAY	neutral	0	0	0.5	0.9	0.0086	0.46298	0	0	0.5	0.5	0.0143	0.45243	0	0	0.5	0.698267	1
BIOCARTA_SARS_PATHWAY	synonymous	0	0	0.5	0	0	0.5	0	0	0.5	1	2.3201	0.063854	0	0	0.5	0.35383	1
BIOCARTA_SET_PATHWAY	damaging	0	0	0.5	0	0	0.5	1	1.3227	0.12505	0.7	0.5799	0.22317	0	0	0.5	0.333389	1
BIOCARTA_SET_PATHWAY	damaging_missense	0	0	0.5	0	0	0.5	1	0.8463	0.1788	0.7	0.5799	0.22317	0	0	0.5	0.389395	1
BIOCARTA_SET_PATHWAY	LoF	0.06	0.5641	0.22631	0	0	0.5	0.9	0.0095	0.46121				0	0	0.5	0.505471	1
BIOCARTA_SET_PATHWAY	missense	0	0	0.5	0	0	0.5	0	0	0.5	0	0	0.5	0	0	0.5	0.731898	1
BIOCARTA_SET_PATHWAY	neutral	0	0	0.5	0.3	0.2527	0.30758	0	0	0.5	0	0	0.5				0.589531	1
BIOCARTA_SET_PATHWAY	synonymous	0	0	0.5	0	0	0.5	0	0	0.5	0	0	0.5	1	2.7867	0.047524	0.309999	1
BIOCARTA_SHH_PATHWAY	damaging	0	0	0.5	0	0	0.5	0.9	2.3193	0.063887	0	0	0.5	0	0	0.5	0.35391	1
BIOCARTA_SHH_PATHWAY	damaging_missense	0	0	0.5	0	0	0.5	0.7	1.7333	0.093997	0	0	0.5	0.6	0.2028	0.32625	0.347629	1
BIOCARTA_SHH_PATHWAY	LoF	0	0	0.5	0.3	0.5973	0.21981	0	0	0.5	0.8	0.0098	0.46066	0	0	0.5	0.557034	1
BIOCARTA_SHH_PATHWAY	missense	0	0	0.5	0.06	0.0157	0.45014	0.9	3.4985	0.030713	0.5	0.7202	0.19803	0.3	0.2521	0.30779	0.113446	1
BIOCARTA_SHH_PATHWAY	neutral	0	0	0.5	0.6	1.7628	0.092138	0.2	0.0708	0.39512	0.4	0.2151	0.3214	0	0	0.5	0.307834	1
BIOCARTA_SHH_PATHWAY	synonymous	0	0	0.5	0	0	0.5	0	0	0.5	0	0	0.5	0	0	0.5	0.731898	1
BIOCARTA_SKP2E2F_PATHWAY	damaging	0	0	0.5	0.6	0.7666	0.19063	0	0	0.5	0	0	0.5	0.9	0.0203	0.44329	0.522566	1
BIOCARTA_SKP2E2F_PATHWAY	damaging_missense	0	0	0.5	0.6	0.7666	0.19063	0	0	0.5	0	0	0.5	0.9	0.0203	0.44329	0.522566	1
BIOCARTA_SKP2E2F_PATHWAY	LoF	0	0	0.5				0	0	0.5	0.5	0.0044	0.47344				0.640452	1
BIOCARTA_SKP2E2F_PATHWAY	missense	0	0	0.5	0	0	0.5	0	0	0.5	0	0	0.5	0	0	0.5	0.731898	1
BIOCARTA_SKP2E2F_PATHWAY	neutral	0	0	0.5	0.9	0.0428	0.41805	0	0	0.5	0.4	0.0287	0.43269	0.5	0.003	0.47823	0.66126	1
BIOCARTA_SKP2E2F_PATHWAY	synonymous	0	0	0.5	0.06	3.5081	0.030535	0	0	0.5	0	0	0.5	0	0	0.5	0.25158	1
BIOCARTA_SLRP_PATHWAY	damaging	0	0	0.5	0	0	0.5	0.6	0.3188	0.28617	0.9	0.0221	0.44091	0.3	0.0306	0.43055	0.570618	1
BIOCARTA_SLRP_PATHWAY	damaging_missense	0	0	0.5	0	0	0.5	0.6	0.784	0.18796	0.9	0.0221	0.44091	0.3	0.0306	0.43055	0.491022	1
BIOCARTA_SLRP_PATHWAY	LoF	0	0	0.5				0.06	0.0205	0.44301							0.555382	1
BIOCARTA_SLRP_PATHWAY	missense	0	0	0.5	0	0	0.5	0.3	0.2178	0.32037	0.9	0.0221	0.44091	0.3	0.0306	0.43055	0.592515	1
BIOCARTA_SLRP_PATHWAY	neutral	0	0	0.5	0	0	0.5	0	0	0.5							0.655185	1
BIOCARTA_SLRP_PATHWAY	synonymous	0	0	0.5	0	0	0.5	0	0	0.5	0	0	0.5	0	0	0.5	0.731898	1
BIOCARTA_SM_PATHWAY	damaging	0	0	0.5				0.06	0.6359	0.2126	0	0	0.5	0	0	0.5	0.509327	1
BIOCARTA_SM_PATHWAY	damaging_missense	0	0	0.5				0	0	0.5	0	0	0.5	0.8	0.0143	0.45247	0.675776	1
BIOCARTA_SM_PATHWAY	LoF	0	0	0.5				0.06	0.7313	0.19622				0	0	0.5	0.41988	1
BIOCARTA_SM_PATHWAY	missense	0	0	0.5	0.6	0.0071	0.46643	0	0	0.5	0	0	0.5	1	0.1947	0.32953	0.638179	1
BIOCARTA_SM_PATHWAY	neutral	0	0	0.5	0.6	0.0071	0.46643	0.6	0.0071	0.46643				0.9	0.0172	0.4478	0.642337	1
BIOCARTA_SM_PATHWAY	synonymous	0	0	0.5	0.2	0.0559	0.40657	0	0	0.5	0.9	2.1799	0.069912	0	0	0.5	0.33613	1
BIOCARTA_SODD_PATHWAY	damaging	0	0	0.5	0	0	0.5	0.4	0.4774	0.24481	0	0	0.5	0.2	0.0104	0.45937	0.577286	1
BIOCARTA_SODD_PATHWAY	damaging_missense	0	0	0.5	0.9	1.4101	0.11752	0.9	0.748	0.19355	0.06	0.007	0.46673	0.2	0.0104	0.45937	0.282865	1
BIOCARTA_SODD_PATHWAY	LoF	0.8	5.0053	0.012635	0	0	0.5	0	0	0.5	1	0.2858	0.29646				0.0831615	1
BIOCARTA_SODD_PATHWAY	missense	0	0	0.5	0.8	0.8716	0.17525	0.9	2.6245	0.052613	0.06	0.1098	0.37018	0	0	0.5	0.16702	1
BIOCARTA_SODD_PATHWAY	neutral	0	0	0.5	0	0	0.5	0.06	0.372	0.27094	0.06	0.0118	0.45678	0	0	0.5	0.595887	1
BIOCARTA_SODD_PATHWAY	synonymous	0	0	0.5	0.06	2.3858	0.061223	0	0	0.5	1	2.4438	0.058994	0	0	0.5	0.117946	1
BIOCARTA_SPPA_PATHWAY	damaging	0	0	0.5	0	0	0.5	0	0	0.5	0.2	0.019	0.44519	0.3	0.4174	0.25911	0.582214	1
BIOCARTA_SPPA_PATHWAY	damaging_missense	0	0	0.5	0.8	0.5553	0.22807	0	0	0.5	0.06	0.0191	0.44497	1	0.1097	0.37022	0.500577	1
BIOCARTA_SPPA_PATHWAY	LoF	0	0	0.5	0	0	0.5	0.06	0.0041	0.47438	1	0.0191	0.44497	0.2	0.0669	0.39797	0.655548	1
BIOCARTA_SPPA_PATHWAY	missense	0	0	0.5	1	3.6089	0.028736	0	0	0.5	0.9	0.3642	0.2731	0	0	0.5	0.179759	1
BIOCARTA_SPPA_PATHWAY	neutral	0	0	0.5	0.3	0.5039	0.2389	0.8	0.209	0.32378	1	0.3248	0.28437	0.06	0.2073	0.32446	0.33678	1
BIOCARTA_SPPA_PATHWAY	synonymous	0	0	0.5	0	0	0.5	0	0	0.5	0	0	0.5	0	0	0.5	0.731898	1
BIOCARTA_SPRY_PATHWAY	damaging	0	0	0.5	0	0	0.5	0	0	0.5	0	0	0.5	0.7	0.4291	0.25622	0.602617	1
BIOCARTA_SPRY_PATHWAY	damaging_missense	0	0	0.5	0	0	0.5	0	0	0.5	0	0	0.5	1	2.2521	0.066718	0.360663	1
BIOCARTA_SPRY_PATHWAY	LoF	0	0	0.5	0	0	0.5	0	0	0.5	0.8	0.0181	0.44643	0	0	0.5	0.710438	1
BIOCARTA_SPRY_PATHWAY	missense	0	0	0.5	0.06	0.4386	0.25391	0	0	0.5	0	0	0.5	0.4	0.5264	0.23406	0.457784	1
BIOCARTA_SPRY_PATHWAY	neutral	0	0	0.5	0.06	0.3487	0.27742	0.4	1.2478	0.13199	0	0	0.5	0	0	0.5	0.375444	1
BIOCARTA_SPRY_PATHWAY	synonymous	0	0	0.5	0	0	0.5	0	0	0.5	0	0	0.5	0	0	0.5	0.731898	1
BIOCARTA_SRCRPTP_PATHWAY	damaging	0	0	0.5	0	0	0.5	0	0	0.5	0	0	0.5	1	0.189	0.33187	0.653125	1
BIOCARTA_SRCRPTP_PATHWAY	damaging_missense	0	0	0.5	0.5	0.6653	0.20735	0	0	0.5	0	0	0.5	1	0.1644	0.34257	0.490166	1
BIOCARTA_SRCRPTP_PATHWAY	LoF	0	0	0.5	0	0	0.5	0	0	0.5	1	0.261	0.30473	0.2	0.0084	0.46343	0.621634	1
BIOCARTA_SRCRPTP_PATHWAY	missense	0	0	0.5	0.06	0.3138	0.28769	0	0	0.5	0	0	0.5	0.7	0.476	0.24511	0.488823	1
BIOCARTA_SRCRPTP_PATHWAY	neutral	0	0	0.5	0	0	0.5	0	0	0.5	0	0	0.5	0.06	0.0454	0.41564	0.696751	1
BIOCARTA_SRCRPTP_PATHWAY	synonymous	0	0	0.5	0	0	0.5	0	0	0.5	0	0	0.5	0.06	0.4224	0.25786	0.603861	1
BIOCARTA_STAT3_PATHWAY	damaging	0	0	0.5	0	0	0.5	0	0	0.5	0	0	0.5	0	0	0.5	0.731898	1
BIOCARTA_STAT3_PATHWAY	damaging_missense	0	0	0.5	0	0	0.5	0	0	0.5	0	0	0.5	0.06	0.0997	0.37607	0.677437	1
BIOCARTA_STAT3_PATHWAY	LoF	0	0	0.5	0	0	0.5	0	0	0.5	0.9	0.0373	0.42338	0	0	0.5	0.700295	1
BIOCARTA_STAT3_PATHWAY	missense	0	0	0.5	0.8	2.2796	0.065544	0.06	0.7506	0.19314	0	0	0.5	0	0	0.5	0.229452	1
BIOCARTA_STAT3_PATHWAY	neutral	0	0	0.5	1	4.5319	0.016634	0.3	1.0039	0.15818	1	1.5112	0.10948	0	0	0.5	0.0392921	1
BIOCARTA_STAT3_PATHWAY	synonymous	0	0	0.5	0	0	0.5	0	0	0.5	0.7	2.5181	0.056274	0	0	0.5	0.334611	1
BIOCARTA_STATHMIN_PATHWAY	damaging	0	0	0.5	0	0	0.5	0	0	0.5	0	0	0.5	0	0	0.5	0.731898	1
BIOCARTA_STATHMIN_PATHWAY	damaging_missense	0	0	0.5	1	2.3711	0.061799	0	0	0.5	0.8	0.039	0.42175	0	0	0.5	0.323308	1
BIOCARTA_STATHMIN_PATHWAY	LoF	0	0	0.5	0	0	0.5	0	0	0.5	0	0	0.5				0.69803	1
BIOCARTA_STATHMIN_PATHWAY	missense	0	0	0.5	0	0	0.5	0	0	0.5	0	0	0.5	0	0	0.5	0.731898	1
BIOCARTA_STATHMIN_PATHWAY	neutral	0	0	0.5	0	0	0.5	0	0	0.5	0	0	0.5	0	0	0.5	0.731898	1
BIOCARTA_STATHMIN_PATHWAY	synonymous	0	0	0.5	0	0	0.5	0	0	0.5	0.8	1.2604	0.13078	0	0	0.5	0.475017	1
BIOCARTA_STEM_PATHWAY	damaging	0	0	0.5	0	0	0.5	0	0	0.5	1	0.9175	0.16906	0	0	0.5	0.522623	1
BIOCARTA_STEM_PATHWAY	damaging_missense	0	0	0.5	0.8	2.1308	0.072181	0	0	0.5	0.3	0.0102	0.45974	0.4	0.016	0.4496	0.34346	1
BIOCARTA_STEM_PATHWAY	LoF	0	0	0.5	0	0	0.5	0	0	0.5	1	0.7486	0.19346	0	0	0.5	0.548257	1
BIOCARTA_STEM_PATHWAY	missense	0	0	0.5	0.8	0.9002	0.17136	0	0	0.5	0	0	0.5	0	0	0.5	0.525175	1
BIOCARTA_STEM_PATHWAY	neutral	0	0	0.5	0	0	0.5	0.9	0.5263	0.23409	0	0	0.5	1	0.0972	0.37759	0.531072	1
BIOCARTA_STEM_PATHWAY	synonymous	0	0	0.5	0	0	0.5	0.5	0.6671	0.20703	0	0	0.5	0	0	0.5	0.561277	1
BIOCARTA_STRESS_PATHWAY	damaging	0	0	0.5	0	0	0.5	0	0	0.5	0	0	0.5	0.3	0.4541	0.2502	0.597984	1
BIOCARTA_STRESS_PATHWAY	damaging_missense	0	0	0.5	0.06	0.1165	0.36642	0	0	0.5	1	1.055	0.15218	0	0	0.5	0.44646	1
BIOCARTA_STRESS_PATHWAY	LoF	0	0	0.5	0	0	0.5	0	0	0.5	1	0.5917	0.22089	0.8	0.3749	0.27017	0.458527	1
BIOCARTA_STRESS_PATHWAY	missense	0	0	0.5	0.06	0.1188	0.36517	0	0	0.5	0.06	0.2922	0.29439	0	0	0.5	0.568567	1
BIOCARTA_STRESS_PATHWAY	neutral	0	0	0.5	0	0	0.5	0.06	0.4008	0.26333	0.8	0.3148	0.28738	0	0	0.5	0.50189	1
BIOCARTA_STRESS_PATHWAY	synonymous	0	0	0.5	0	0	0.5	0.06	0.6215	0.21525	0.5	3.1579	0.03778	0.2	0.3795	0.26894	0.131226	1
BIOCARTA_SUMO_PATHWAY	damaging	0	0	0.5	0.4	0.0168	0.44841	0	0	0.5	0.4	0.0143	0.45243				0.651385	1
BIOCARTA_SUMO_PATHWAY	damaging_missense	0	0	0.5				0	0	0.5	0.4	0.0143	0.45243				0.628238	1
BIOCARTA_SUMO_PATHWAY	LoF	0	0	0.5	0.4	0.0168	0.44841	0.3	0.4155	0.2596							0.459077	1
BIOCARTA_SUMO_PATHWAY	missense	0	0	0.5	0	0	0.5	0.06	0.2674	0.30253	0.4	0.0143	0.45243	0.8	0.0104	0.45937	0.598996	1
BIOCARTA_SUMO_PATHWAY	neutral	0.06	1.5471	0.10678	0	0	0.5	1	1.4138	0.11721				0.8	0.0104	0.45937	0.164925	1
BIOCARTA_SUMO_PATHWAY	synonymous	0	0	0.5	0	0	0.5	0.4	1.2155	0.13513	0.9	0.7385	0.19507	0.2	0.0065	0.46775	0.315291	1
BIOCARTA_TALL1_PATHWAY	damaging	0	0	0.5	1	0.5726	0.22461	0	0	0.5	1	1.6451	0.099817				0.240128	1
BIOCARTA_TALL1_PATHWAY	damaging_missense	0	0	0.5	1	0.191	0.33106	0	0	0.5	1	1.6451	0.099817				0.294812	1
BIOCARTA_TALL1_PATHWAY	LoF	0	0	0.5	1	0.1631	0.34318	0	0	0.5							0.555202	1
BIOCARTA_TALL1_PATHWAY	missense	0	0	0.5	0.8	2.6956	0.050314	0	0	0.5	1	0.9006	0.17132	0	0	0.5	0.188765	1
BIOCARTA_TALL1_PATHWAY	neutral	0	0	0.5	0.8	1.8984	0.084128	0	0	0.5	0.06	0.0803	0.38842	0	0	0.5	0.357436	1
BIOCARTA_TALL1_PATHWAY	synonymous	0	0	0.5	0.06	1.0676	0.15075	0.06	1.2765	0.12927	0.7	1.97	0.080223	0.06	0.2326	0.3148	0.083212	1
BIOCARTA_TCAPOPTOSIS_PATHWAY	damaging	0	0	0.5	0.4	1.2551	0.13129	0	0	0.5	1	0.2906	0.29492	0	0	0.5	0.384476	1
BIOCARTA_TCAPOPTOSIS_PATHWAY	damaging_missense	0	0	0.5	1	0.6296	0.21376	0	0	0.5	1	0.2906	0.29492	0.9	0.0166	0.4487	0.449018	1
BIOCARTA_TCAPOPTOSIS_PATHWAY	LoF	0	0	0.5	1	2.7166	0.049656	0	0	0.5				0	0	0.5	0.253693	1
BIOCARTA_TCAPOPTOSIS_PATHWAY	missense	0	0	0.5	0.06	0.511	0.23736	0	0	0.5	0.7	0.2926	0.29429	0	0	0.5	0.487086	1
BIOCARTA_TCAPOPTOSIS_PATHWAY	neutral	0	0	0.5	0	0	0.5	0.06	0.0308	0.43035	0.7	0.0053	0.47105	0	0	0.5	0.691966	1
BIOCARTA_TCAPOPTOSIS_PATHWAY	synonymous	0	0	0.5	0	0	0.5	0	0	0.5	0	0	0.5	0	0	0.5	0.731898	1
BIOCARTA_TCR_PATHWAY	damaging	0	0	0.5	0.06	0.9988	0.15881	0	0	0.5	0	0	0.5	0	0	0.5	0.510866	1
BIOCARTA_TCR_PATHWAY	damaging_missense	0	0	0.5	0.06	0.5085	0.2379	0	0	0.5	0	0	0.5	0	0	0.5	0.588176	1
BIOCARTA_TCR_PATHWAY	LoF	0	0	0.5	0	0	0.5	0	0	0.5	0.6	0.6988	0.20159	0	0	0.5	0.556154	1
BIOCARTA_TCR_PATHWAY	missense	0	0	0.5	1	2.0975	0.073768	0	0	0.5	0	0	0.5	0	0	0.5	0.376613	1
BIOCARTA_TCR_PATHWAY	neutral	0	0	0.5	0.7	1.246	0.13216	0.9	2.9183	0.04379	0	0	0.5	0	0	0.5	0.152898	1
BIOCARTA_TCR_PATHWAY	synonymous	0	0	0.5	0	0	0.5	0	0	0.5	0	0	0.5	0	0	0.5	0.731898	1
BIOCARTA_TCRA_PATHWAY	damaging	0	0	0.5	1	0.3489	0.27736	0	0	0.5	0	0	0.5	0	0	0.5	0.618088	1
BIOCARTA_TCRA_PATHWAY	damaging_missense	0	0	0.5	1	1.0622	0.15136	0.5	0.2732	0.3006	0	0	0.5	0.9	0.1922	0.33053	0.344668	1
BIOCARTA_TCRA_PATHWAY	LoF	0	0	0.5	0.9	0.044	0.41695	0	0	0.5				0	0	0.5	0.657485	1
BIOCARTA_TCRA_PATHWAY	missense	0	0	0.5	0.2	0.1959	0.32903	0.9	0.2387	0.31256	0	0	0.5	0.2	0.0188	0.44544	0.537892	1
BIOCARTA_TCRA_PATHWAY	neutral	0	0	0.5	0	0	0.5	1	0.1942	0.32972	0.8	0.0105	0.45912	0	0	0.5	0.635206	1
BIOCARTA_TCRA_PATHWAY	synonymous	0	0	0.5	0	0	0.5	0	0	0.5	0	0	0.5	0	0	0.5	0.731898	1
BIOCARTA_TCYTOTOXIC_PATHWAY	damaging	0	0	0.5	0	0	0.5	0	0	0.5	0	0	0.5	0.8	0.4059	0.26202	0.606982	1
BIOCARTA_TCYTOTOXIC_PATHWAY	damaging_missense	0	0	0.5	0.8	1.4031	0.1181	0	0	0.5	0	0	0.5	0	0	0.5	0.456637	1
BIOCARTA_TCYTOTOXIC_PATHWAY	LoF	0	0	0.5	0	0	0.5	0	0	0.5	0.8	0.0115	0.45726	0.8	0.1683	0.34081	0.640875	1
BIOCARTA_TCYTOTOXIC_PATHWAY	missense	0	0	0.5	0.8	3.1007	0.03913	0	0	0.5	0	0	0.5	0.6	0.2443	0.31055	0.224824	1
BIOCARTA_TCYTOTOXIC_PATHWAY	neutral	0	0	0.5	0.8	0.4144	0.25987	0	0	0.5	1	0.7366	0.19538	0.06	0.0645	0.39976	0.39222	1
BIOCARTA_TCYTOTOXIC_PATHWAY	synonymous	0	0	0.5	0	0	0.5	0	0	0.5	0	0	0.5	0	0	0.5	0.731898	1
BIOCARTA_TEL_PATHWAY	damaging	0	0	0.5	0	0	0.5	0	0	0.5	0	0	0.5	0	0	0.5	0.731898	1
BIOCARTA_TEL_PATHWAY	damaging_missense	0	0	0.5	0.06	0.8823	0.17378	0	0	0.5	0	0	0.5	0	0	0.5	0.527828	1
BIOCARTA_TEL_PATHWAY	LoF	0	0	0.5	1	1.3867	0.11948	0	0	0.5	1	0.4819	0.24378	0	0	0.5	0.339801	1
BIOCARTA_TEL_PATHWAY	missense	0	0	0.5	0.4	5.7472	0.0082576	0	0	0.5	0	0	0.5	0	0	0.5	0.127096	1
BIOCARTA_TEL_PATHWAY	neutral	0	0	0.5	1	5.1575	0.011573	0	0	0.5	0.9	1.4636	0.11318	0	0	0.5	0.0652838	1
BIOCARTA_TEL_PATHWAY	synonymous	0	0	0.5	0	0	0.5	0	0	0.5	0	0	0.5	0	0	0.5	0.731898	1
BIOCARTA_TERC_PATHWAY	damaging	0	0	0.5	0	0	0.5	0	0	0.5	0.06	0.0282	0.43327	0.8	0.0063	0.46849	0.692219	1
BIOCARTA_TERC_PATHWAY	damaging_missense	0	0	0.5	0	0	0.5	0	0	0.5	0.06	0.0282	0.43327	0.8	0.0063	0.46849	0.692219	1
BIOCARTA_TERC_PATHWAY	LoF	0.06	1.7668	0.09189													0.09189	1
BIOCARTA_TERC_PATHWAY	missense	0	0	0.5	0	0	0.5	0	0	0.5	0.06	0.0282	0.43327	0.8	0.0063	0.46849	0.692219	1
BIOCARTA_TERC_PATHWAY	neutral	0	0	0.5	1	0.5735	0.22445	0.9	0.1108	0.36959							0.383545	1
BIOCARTA_TERC_PATHWAY	synonymous	0	0	0.5	0	0	0.5	0	0	0.5	1	1.5687	0.1052	0	0	0.5	0.436208	1
BIOCARTA_TERT_PATHWAY	damaging	0	0	0.5	1	1.4448	0.11468	0	0	0.5	0	0	0.5	0.06	0.0319	0.42907	0.424642	1
BIOCARTA_TERT_PATHWAY	damaging_missense	0	0	0.5	1	1.4448	0.11468	0	0	0.5	0	0	0.5	0.06	0.0319	0.42907	0.424642	1
BIOCARTA_TERT_PATHWAY	LoF	0.4	2.1436	0.071582													0.071582	1
BIOCARTA_TERT_PATHWAY	missense	0	0	0.5	0.4	1.2979	0.1273	0	0	0.5	0	0	0.5	0.06	0.0321	0.42895	0.442766	1
BIOCARTA_TERT_PATHWAY	neutral	0	0	0.5	0	0	0.5	0	0	0.5	0.6	0.0168	0.44841	0.6	0.0113	0.45767	0.694333	1
BIOCARTA_TERT_PATHWAY	synonymous	0	0	0.5	0	0	0.5	0	0	0.5	0	0	0.5				0.69803	1
BIOCARTA_TFF_PATHWAY	damaging	0	0	0.5	0	0	0.5	0.4	2.6131	0.052992	0	0	0.5	0	0	0.5	0.325716	1
BIOCARTA_TFF_PATHWAY	damaging_missense	0	0	0.5	0	0	0.5	0.7	5.2386	0.011045	0	0	0.5	0	0	0.5	0.149078	1
BIOCARTA_TFF_PATHWAY	LoF	0	0	0.5	0.2	0.4064	0.2619	0	0	0.5	0.06	0.063	0.40091	0	0	0.5	0.564019	1
BIOCARTA_TFF_PATHWAY	missense	0	0	0.5	0	0	0.5	0.3	1.5036	0.11006	0	0	0.5	0	0	0.5	0.44413	1
BIOCARTA_TFF_PATHWAY	neutral	0	0	0.5	0	0	0.5	0	0	0.5	0	0	0.5	0	0	0.5	0.731898	1
BIOCARTA_TFF_PATHWAY	synonymous	0	0	0.5	0	0	0.5	0	0	0.5	0	0	0.5	0	0	0.5	0.731898	1
BIOCARTA_TGFB_PATHWAY	damaging	0	0	0.5	0.06	0.2063	0.32483	1	0.8569	0.17731	0	0	0.5	0.2	0.1301	0.35918	0.395364	1
BIOCARTA_TGFB_PATHWAY	damaging_missense	0	0	0.5	0	0	0.5	1	1.4356	0.11543	0	0	0.5	0.3	0.1906	0.3312	0.382407	1
BIOCARTA_TGFB_PATHWAY	LoF	0	0	0.5	0.06	0.1282	0.36016	0.9	0.3728	0.27075				0.2	0.0116	0.45712	0.472723	1
BIOCARTA_TGFB_PATHWAY	missense	0	0	0.5	0.06	0.2763	0.29958	0	0	0.5	0	0	0.5	0.2	0.6931	0.20256	0.46152	1
BIOCARTA_TGFB_PATHWAY	neutral	0	0	0.5	0.3	1.7385	0.093663	0	0	0.5	1	1.0033	0.15825	0.9	1.1739	0.1393	0.127107	1
BIOCARTA_TGFB_PATHWAY	synonymous	0	0	0.5	0	0	0.5	0	0	0.5	0	0	0.5	0	0	0.5	0.731898	1
BIOCARTA_TH1TH2_PATHWAY	damaging	0	0	0.5	0	0	0.5	0.06	0.504	0.23887	0.8	0.451	0.25094	0.8	3.1574	0.037792	0.133797	1
BIOCARTA_TH1TH2_PATHWAY	damaging_missense	0	0	0.5	0	0	0.5	0.06	0.1919	0.33068	0.06	0.0053	0.47108	0.8	0.0532	0.40881	0.601482	1
BIOCARTA_TH1TH2_PATHWAY	LoF	0	0	0.5	0	0	0.5	1	0.4398	0.25362	0.06	0.0809	0.38807	1	2.1831	0.069767	0.238883	1
BIOCARTA_TH1TH2_PATHWAY	missense	0	0	0.5	0	0	0.5	0	0	0.5	0.06	0.2121	0.32257	0.9	0.6988	0.20159	0.474005	1
BIOCARTA_TH1TH2_PATHWAY	neutral	0	0	0.5	0	0	0.5	0	0	0.5	0	0	0.5	0.06	0.09	0.38211	0.680523	1
BIOCARTA_TH1TH2_PATHWAY	synonymous	0	0	0.5	0.06	4.3546	0.018454	0	0	0.5	0	0	0.5	0	0	0.5	0.195523	1
BIOCARTA_THELPER_PATHWAY	damaging	0	0	0.5	1	3.4664	0.031314	0	0	0.5	0	0	0.5	0.8	0.1099	0.37013	0.21956	1
BIOCARTA_THELPER_PATHWAY	damaging_missense	0	0	0.5	1	3.6882	0.027399	0	0	0.5	0	0	0.5	0	0	0.5	0.238593	1
BIOCARTA_THELPER_PATHWAY	LoF	0	0	0.5	1	0.0647	0.39958	0	0	0.5				0	0	0.5	0.647953	1
BIOCARTA_THELPER_PATHWAY	missense	0	0	0.5	0.8	5.693	0.0085164	0	0	0.5	0	0	0.5	1	0.1093	0.37045	0.109276	1
BIOCARTA_THELPER_PATHWAY	neutral	0	0	0.5	1	0.1949	0.32945	0	0	0.5	1	0.6971	0.20187	0.06	0.0009	0.48803	0.473689	1
BIOCARTA_THELPER_PATHWAY	synonymous	0	0	0.5	0	0	0.5	0	0	0.5	0	0	0.5	0	0	0.5	0.731898	1
BIOCARTA_TID_PATHWAY	damaging	0	0	0.5	0.06	0.1998	0.32744	0	0	0.5	0	0	0.5	0	0	0.5	0.650504	1
BIOCARTA_TID_PATHWAY	damaging_missense	0	0	0.5	0	0	0.5	0	0	0.5	0	0	0.5	0	0	0.5	0.731898	1
BIOCARTA_TID_PATHWAY	LoF	0	0	0.5	0.3	0.5627	0.22658	1	0.1957	0.32909	0.5	0.0453	0.4157	1	0.0187	0.44562	0.444836	1
BIOCARTA_TID_PATHWAY	missense	0	0	0.5	0	0	0.5	0.06	0.1933	0.33008	0.2	0.2916	0.29461	0	0	0.5	0.549274	1
BIOCARTA_TID_PATHWAY	neutral	0	0	0.5	0	0	0.5	0.6	0.959	0.16372	0.9	0.6212	0.21531	0	0	0.5	0.369368	1
BIOCARTA_TID_PATHWAY	synonymous	0	0	0.5	0	0	0.5	0	0	0.5	0.9	2.8883	0.044612	0.2	2.5679	0.054527	0.0941437	1
BIOCARTA_TNFR1_PATHWAY	damaging	0	0	0.5	0	0	0.5	0.06	1.1487	0.14191	0	0	0.5	0.6	1.0114	0.15728	0.301199	1
BIOCARTA_TNFR1_PATHWAY	damaging_missense	0	0	0.5	0	0	0.5	0.06	0.4889	0.24222	0.2	0.0229	0.43992	0	0	0.5	0.566862	1
BIOCARTA_TNFR1_PATHWAY	LoF	0	0	0.5	0	0	0.5	0	0	0.5	0.06	0.0633	0.40068	1	1.0799	0.14936	0.45903	1
BIOCARTA_TNFR1_PATHWAY	missense	0	0	0.5	0	0	0.5	0	0	0.5	0	0	0.5	0	0	0.5	0.731898	1
BIOCARTA_TNFR1_PATHWAY	neutral	0	0	0.5	0	0	0.5	0	0	0.5	0	0	0.5	0	0	0.5	0.731898	1
BIOCARTA_TNFR1_PATHWAY	synonymous	0	0	0.5	0	0	0.5	0.06	0.4114	0.26062	0.2	1.4965	0.11061	0	0	0.5	0.338243	1
BIOCARTA_TNFR2_PATHWAY	damaging	0	0	0.5	0	0	0.5	0	0	0.5	0.6	2.7421	0.048869	0.06	0.0578	0.40499	0.284796	1
BIOCARTA_TNFR2_PATHWAY	damaging_missense	0	0	0.5	0.06	0.2195	0.31971	0.2	0.2221	0.31871	0.6	3.6213	0.028523	0.06	0.0578	0.40499	0.136656	1
BIOCARTA_TNFR2_PATHWAY	LoF	0	0	0.5	0	0	0.5	0	0	0.5	1	0.0331	0.42777				0.663221	1
BIOCARTA_TNFR2_PATHWAY	missense	0	0	0.5	0.06	0.9054	0.17067	0.06	0.5646	0.2262	0.4	1.973	0.080064	0	0	0.5	0.158415	1
BIOCARTA_TNFR2_PATHWAY	neutral	0	0	0.5	0	0	0.5	0.06	0.9094	0.17014	0.06	0.1988	0.32784	0	0	0.5	0.446514	1
BIOCARTA_TNFR2_PATHWAY	synonymous	0	0	0.5	0	0	0.5	0.06	0.7967	0.18604	1	1.7191	0.094907	0	0	0.5	0.269818	1
BIOCARTA_TOB1_PATHWAY	damaging	0	0	0.5	0	0	0.5	0.9	3.5699	0.029418	0	0	0.5	0.06	0.1079	0.37125	0.213084	1
BIOCARTA_TOB1_PATHWAY	damaging_missense	0	0	0.5	0.6	0.1571	0.34591	0.7	4.1755	0.020507	0	0	0.5	0.06	0.1079	0.37125	0.145294	1
BIOCARTA_TOB1_PATHWAY	LoF	0	0	0.5	0	0	0.5	0	0	0.5							0.655185	1
BIOCARTA_TOB1_PATHWAY	missense	0	0	0.5	0	0	0.5	0.7	2.1636	0.070659	0	0	0.5	0.7	0.2231	0.31835	0.302285	1
BIOCARTA_TOB1_PATHWAY	neutral	0	0	0.5	0	0	0.5	0.06	0.0223	0.44066	0	0	0.5	1	1.237	0.13302	0.455322	1
BIOCARTA_TOB1_PATHWAY	synonymous	0	0	0.5	0	0	0.5	0	0	0.5	0.9	0.8718	0.17523	0	0	0.5	0.529402	1
BIOCARTA_TOLL_PATHWAY	damaging	0	0	0.5	0	0	0.5	0	0	0.5	0	0	0.5	0	0	0.5	0.731898	1
BIOCARTA_TOLL_PATHWAY	damaging_missense	0	0	0.5	0	0	0.5	0	0	0.5	0.4	0.2953	0.29342	0	0	0.5	0.629083	1
BIOCARTA_TOLL_PATHWAY	LoF	0	0	0.5	0	0	0.5	0	0	0.5	0.2	0.0135	0.45369				0.676378	1
BIOCARTA_TOLL_PATHWAY	missense	0	0	0.5	0.3	0.767	0.19057	0	0	0.5	0.06	0.5233	0.23471	0	0	0.5	0.408387	1
BIOCARTA_TOLL_PATHWAY	neutral	0	0	0.5	0	0	0.5	0.6	2.4224	0.059807	1	0.8123	0.18373	0	0	0.5	0.213742	1
BIOCARTA_TOLL_PATHWAY	synonymous	0	0	0.5	0	0	0.5	0	0	0.5	0.8	3.536	0.030024	0.06	0.2485	0.30906	0.196091	1
BIOCARTA_TPO_PATHWAY	damaging	0	0	0.5	0	0	0.5	0	0	0.5	0.06	0.0454	0.41559	0	0	0.5	0.696728	1
BIOCARTA_TPO_PATHWAY	damaging_missense	0	0	0.5	0	0	0.5	0	0	0.5	0	0	0.5	0	0	0.5	0.731898	1
BIOCARTA_TPO_PATHWAY	LoF	0	0	0.5	0	0	0.5	0	0	0.5	0.6	0.2352	0.31384	0	0	0.5	0.642225	1
BIOCARTA_TPO_PATHWAY	missense	0	0	0.5	0.3	0.6043	0.21848	0	0	0.5	0	0	0.5	0	0	0.5	0.571666	1
BIOCARTA_TPO_PATHWAY	neutral	0	0	0.5	1	4.4133	0.01783	0.8	1.8899	0.084604	0	0	0.5	0	0	0.5	0.0710638	1
BIOCARTA_TPO_PATHWAY	synonymous	0	0	0.5	0	0	0.5	0	0	0.5	0	0	0.5	0	0	0.5	0.731898	1
BIOCARTA_TRKA_PATHWAY	damaging	0	0	0.5	0	0	0.5	0	0	0.5	0	0	0.5	0	0	0.5	0.731898	1
BIOCARTA_TRKA_PATHWAY	damaging_missense	0	0	0.5	0	0	0.5	0	0	0.5	0	0	0.5	0.06	0.0483	0.41303	0.69554	1
BIOCARTA_TRKA_PATHWAY	LoF	0	0	0.5	0	0	0.5	0	0	0.5	1	0.7843	0.18791	0	0	0.5	0.542692	1
BIOCARTA_TRKA_PATHWAY	missense	0	0	0.5	0	0	0.5	0	0	0.5	0	0	0.5	0.9	2.1434	0.071593	0.371817	1
BIOCARTA_TRKA_PATHWAY	neutral	0	0	0.5	0.3	1.3715	0.12077	0	0	0.5	0.2	0.1573	0.34582	0.8	1.6286	0.10095	0.186623	1
BIOCARTA_TRKA_PATHWAY	synonymous	0	0	0.5	0	0	0.5	0	0	0.5	0	0	0.5	0	0	0.5	0.731898	1
BIOCARTA_TSP1_PATHWAY	damaging	0	0	0.5	0	0	0.5	0.7	2.3127	0.06416	0	0	0.5	0	0	0.5	0.354571	1
BIOCARTA_TSP1_PATHWAY	damaging_missense	0	0	0.5	0.06	0.0111	0.45813	1	4.149	0.020829	0	0	0.5	0.9	0.2481	0.30921	0.154512	1
BIOCARTA_TSP1_PATHWAY	LoF	0	0	0.5	0	0	0.5	0	0	0.5	0	0	0.5	0	0	0.5	0.731898	1
BIOCARTA_TSP1_PATHWAY	missense	0	0	0.5	0	0	0.5	0.9	7.2514	0.0035423	0	0	0.5	0	0	0.5	0.078185	1
BIOCARTA_TSP1_PATHWAY	neutral	0	0	0.5	0	0	0.5	0.9	1.3779	0.12023	1	0.4195	0.25859	0	0	0.5	0.349734	1
BIOCARTA_TSP1_PATHWAY	synonymous	0	0	0.5	0	0	0.5	0	0	0.5	0	0	0.5	0.06	0.2602	0.305	0.636645	1
BIOCARTA_TUBBY_PATHWAY	damaging	0	0	0.5	0.8	0.6337	0.213	0.06	0.1199	0.3646	0	0	0.5	1	0.181	0.33526	0.43445	1
BIOCARTA_TUBBY_PATHWAY	damaging_missense	0	0	0.5	0.9	0.241	0.31176	0	0	0.5	1	0.7445	0.19412	1	0.181	0.33526	0.392158	1
BIOCARTA_TUBBY_PATHWAY	LoF	0	0	0.5	0.9	0.0857	0.38488	0.06	0.0217	0.4415	0.06	0.0184	0.44605				0.586338	1
BIOCARTA_TUBBY_PATHWAY	missense	0	0	0.5	0.3	0.9064	0.17054	0	0	0.5	0	0	0.5	1	0.181	0.33526	0.450893	1
BIOCARTA_TUBBY_PATHWAY	neutral	0	0	0.5	0	0	0.5	0.9	0.8527	0.1779	0.6	0.0309	0.4302				0.442047	1
BIOCARTA_TUBBY_PATHWAY	synonymous	0	0	0.5	0.06	1.1314	0.14374	0	0	0.5	0.7	1.0503	0.15271	0.06	1.1881	0.13786	0.156624	1
BIOCARTA_UCALPAIN_PATHWAY	damaging	0	0	0.5	0	0	0.5	0	0	0.5	0	0	0.5	0	0	0.5	0.731898	1
BIOCARTA_UCALPAIN_PATHWAY	damaging_missense	0	0	0.5	0.3	1.2287	0.13383	0	0	0.5	0	0	0.5	1	1.4967	0.11059	0.247803	1
BIOCARTA_UCALPAIN_PATHWAY	LoF	0	0	0.5	0	0	0.5	0.8	1.644	0.099888	0	0	0.5	0	0	0.5	0.42721	1
BIOCARTA_UCALPAIN_PATHWAY	missense	0	0	0.5	0.2	2.7406	0.048914	0	0	0.5	0	0	0.5	0.7	2.5788	0.054152	0.0988852	1
BIOCARTA_UCALPAIN_PATHWAY	neutral	0	0	0.5	0	0	0.5	0	0	0.5	0	0	0.5	0	0	0.5	0.731898	1
BIOCARTA_UCALPAIN_PATHWAY	synonymous	0	0	0.5	0	0	0.5	0	0	0.5	0	0	0.5	0	0	0.5	0.731898	1
BIOCARTA_VDR_PATHWAY	damaging	0	0	0.5	0.8	9.3989	0.0010856	0.7	2.4601	0.058385	0	0	0.5	0	0	0.5	0.00907071	1
BIOCARTA_VDR_PATHWAY	damaging_missense	0	0	0.5	0.4	1.8758	0.085407	0.06	1.7342	0.093939	0	0	0.5	0	0	0.5	0.181847	1
BIOCARTA_VDR_PATHWAY	LoF	0	0	0.5	1	6.8103	0.0045317	0.6	2.9308	0.043452	0	0	0.5	0	0	0.5	0.0195821	1
BIOCARTA_VDR_PATHWAY	missense	0	0	0.5	0	0	0.5	0.4	2.9568	0.042758	0	0	0.5	0	0	0.5	0.29525	1
BIOCARTA_VDR_PATHWAY	neutral	0	0	0.5	0	0	0.5	0.9	7.1357	0.0037782	0.9	0.223	0.3184	0.9	0.2031	0.32612	0.0476902	1
BIOCARTA_VDR_PATHWAY	synonymous	0	0	0.5	0	0	0.5	0	0	0.5	0	0	0.5	0	0	0.5	0.731898	1
BIOCARTA_VEGF_PATHWAY	damaging	0	0	0.5	0	0	0.5	0	0	0.5	0.9	0.255	0.3068	0	0	0.5	0.637794	1
BIOCARTA_VEGF_PATHWAY	damaging_missense	0	0	0.5	0	0	0.5	0	0	0.5	0.8	1.0826	0.14906	0.06	0.0024	0.4806	0.491733	1
BIOCARTA_VEGF_PATHWAY	LoF	0	0	0.5	0	0	0.5	0	0	0.5	0	0	0.5	0	0	0.5	0.731898	1
BIOCARTA_VEGF_PATHWAY	missense	0	0	0.5	0	0	0.5	0	0	0.5	0	0	0.5	0.06	0.4881	0.2424	0.591819	1
BIOCARTA_VEGF_PATHWAY	neutral	0	0	0.5	0.3	1.3956	0.11873	0	0	0.5	0	0	0.5	0	0	0.5	0.457587	1
BIOCARTA_VEGF_PATHWAY	synonymous	0	0	0.5	0	0	0.5	0	0	0.5	0.06	0.5779	0.22357	0	0	0.5	0.576123	1
BIOCARTA_VIP_PATHWAY	damaging	0	0	0.5	0.06	0.052	0.40979	0	0	0.5	0	0	0.5	0	0	0.5	0.694025	1
BIOCARTA_VIP_PATHWAY	damaging_missense	0	0	0.5	0.06	1.3924	0.119	0	0	0.5	0	0	0.5	0	0	0.5	0.457994	1
BIOCARTA_VIP_PATHWAY	LoF	0	0	0.5	0	0	0.5	0	0	0.5	0.4	0.0646	0.39971	0.9	0.3953	0.26477	0.565543	1
BIOCARTA_VIP_PATHWAY	missense	0	0	0.5	0.2	1.3216	0.12515	0	0	0.5	0.06	0.0315	0.42958	0	0	0.5	0.440032	1
BIOCARTA_VIP_PATHWAY	neutral	0	0	0.5	0.7	1.5989	0.10303	0.06	0.5779	0.22356	0.06	0.3075	0.28961	0	0	0.5	0.235497	1
BIOCARTA_VIP_PATHWAY	synonymous	0	0	0.5	0	0	0.5	0	0	0.5	0.7	1.6513	0.099389	0	0	0.5	0.426345	1
BIOCARTA_VITCB_PATHWAY	damaging	0	0	0.5	0	0	0.5	0.06	0.1324	0.35797	0	0	0.5	0	0	0.5	0.667864	1
BIOCARTA_VITCB_PATHWAY	damaging_missense	0	0	0.5	1	1.0149	0.15686	0.7	0.9508	0.16476	0	0	0.5	0	0	0.5	0.322075	1
BIOCARTA_VITCB_PATHWAY	LoF	0	0	0.5	0	0	0.5	0	0	0.5	0.06	0.2103	0.32326	0.06	0.0357	0.42503	0.61627	1
BIOCARTA_VITCB_PATHWAY	missense	0	0	0.5	0	0	0.5	0.06	1.0677	0.15073	0	0	0.5	0	0	0.5	0.501125	1
BIOCARTA_VITCB_PATHWAY	neutral	0	0	0.5	0	0	0.5	0	0	0.5	0	0	0.5	0	0	0.5	0.731898	1
BIOCARTA_VITCB_PATHWAY	synonymous	0	0	0.5	0	0	0.5	0	0	0.5	0	0	0.5	0	0	0.5	0.731898	1
BIOCARTA_VOBESITY_PATHWAY	damaging	0	0	0.5	0	0	0.5	0	0	0.5	0	0	0.5	0	0	0.5	0.731898	1
BIOCARTA_VOBESITY_PATHWAY	damaging_missense	0	0	0.5	0	0	0.5	0.4	0.4267	0.2568	0.5	0.0098	0.4606	1	0.049	0.41242	0.549901	1
BIOCARTA_VOBESITY_PATHWAY	LoF	0	0	0.5	0.06	0.1427	0.35282	0	0	0.5	0	0	0.5	0	0	0.5	0.665047	1
BIOCARTA_VOBESITY_PATHWAY	missense	0	0	0.5	0	0	0.5	0.8	2.4559	0.058541	0.06	0.0206	0.44294	0	0	0.5	0.322559	1
BIOCARTA_VOBESITY_PATHWAY	neutral	0	0	0.5	0	0	0.5	0.9	1.4083	0.11767	0.06	0.0715	0.39457	0	0	0.5	0.414703	1
BIOCARTA_VOBESITY_PATHWAY	synonymous	0	0	0.5	0.2	0.5127	0.23699	0.06	1.2445	0.1323	0.3	0.7008	0.20126	0.06	0.0119	0.45649	0.218913	1
BIOCARTA_WNT_LRP6_PATHWAY	damaging	0	0	0.5	1	0.2696	0.30181	1	1.8891	0.084654	1	0.0322	0.42883	1	0.3862	0.26715	0.220676	1
BIOCARTA_WNT_LRP6_PATHWAY	damaging_missense	0.06	0.2277	0.31663	1	0.2696	0.30181	1	1.8891	0.084654	1	0.0322	0.42883	1	0.3862	0.26715	0.174474	1
BIOCARTA_WNT_LRP6_PATHWAY	LoF	0.2	7.643	0.0028496													0.0028496	0.85488
BIOCARTA_WNT_LRP6_PATHWAY	missense	0	0	0.5	0.8	0.978	0.16135	1	1.8211	0.088593	0	0	0.5	1	0.3862	0.26715	0.177218	1
BIOCARTA_WNT_LRP6_PATHWAY	neutral	0	0	0.5	1	0.9981	0.15888	0	0	0.5	0.7	0.0304	0.43075				0.420275	1
BIOCARTA_WNT_LRP6_PATHWAY	synonymous	0	0	0.5	0	0	0.5	0.06	0.789	0.1872	0.2	0.037	0.42374	0	0	0.5	0.510676	1
BIOCARTA_WNT_PATHWAY	damaging	0	0	0.5	0	0	0.5	0	0	0.5	0	0	0.5	0.9	0.5549	0.22817	0.580069	1
BIOCARTA_WNT_PATHWAY	damaging_missense	0	0	0.5	0.4	0.9749	0.16173	0	0	0.5	0	0	0.5	0.9	0.5549	0.22817	0.376691	1
BIOCARTA_WNT_PATHWAY	LoF	0	0	0.5	0.7	0.7761	0.18918	1	0.43	0.25599	0.7	0.0544	0.40776				0.322797	1
BIOCARTA_WNT_PATHWAY	missense	0	0	0.5	0.9	2.8238	0.046438	0	0	0.5	0	0	0.5	0.8	1.5106	0.10952	0.142552	1
BIOCARTA_WNT_PATHWAY	neutral	0	0	0.5	0.06	1.013	0.15709	0.9	2.2855	0.065293	1	1.8263	0.088282	0	0	0.5	0.0792204	1
BIOCARTA_WNT_PATHWAY	synonymous	0	0	0.5	0	0	0.5	0	0	0.5	0	0	0.5	0.06	1.0772	0.14966	0.499801	1
HDL_core	damaging	0.06	0.3854	0.26737	0	0	0.5	0	0	0.5	0	0	0.5	0.8	0.8379	0.17999	0.420823	1
HDL_core	damaging_missense	0	0	0.5	0.4	0.7742	0.18946	0	0	0.5	0	0	0.5	0.8	0.8597	0.17691	0.361406	1
HDL_core	LoF	0	0	0.5	0	0	0.5	0.06	0.0207	0.44275	0	0	0.5	1	0.0159	0.44985	0.688564	1
HDL_core	missense	0	0	0.5	0	0	0.5	0	0	0.5	0	0	0.5	1	3.606	0.028786	0.244448	1
HDL_core	neutral	0	0	0.5	0.2	0.2619	0.3044	0	0	0.5	0	0	0.5	1	1.0164	0.15669	0.419295	1
HDL_core	synonymous	0	0	0.5	0	0	0.5	0	0	0.5	0	0	0.5	0	0	0.5	0.731898	1
KEGG_CHOLESTEROL_METABOLISM	damaging	0	0	0.5	0	0	0.5	0	0	0.5	0	0	0.5	0	0	0.5	0.731898	1
KEGG_CHOLESTEROL_METABOLISM	damaging_missense	0	0	0.5	0.06	0.2589	0.30545	0.06	1.3588	0.12188	0	0	0.5	0	0	0.5	0.378109	1
KEGG_CHOLESTEROL_METABOLISM	LoF	0.06	86.7794	6.0663e-21	0	0	0.5	0	0	0.5	0	0	0.5	0	0	0.5	1.01567e-16	3.04701e-14
KEGG_CHOLESTEROL_METABOLISM	missense	0	0	0.5	0	0	0.5	0	0	0.5	0	0	0.5	0.06	1.9289	0.082439	0.394743	1
KEGG_CHOLESTEROL_METABOLISM	neutral	0	0	0.5	0	0	0.5	0	0	0.5	0.06	0.55	0.22917	1	2.8491	0.045712	0.208634	1
KEGG_CHOLESTEROL_METABOLISM	synonymous	0	0	0.5	0	0	0.5	0	0	0.5	0	0	0.5	0	0	0.5	0.731898	1
KEGG_DNA_REPLICATION	damaging	0	0	0.5	0.3	2.2116	0.068489	0	0	0.5	0	0	0.5	0	0	0.5	0.364782	1
KEGG_DNA_REPLICATION	damaging_missense	0	0	0.5	0.3	1.8243	0.0884	0	0	0.5	0.5	1.9909	0.079125	0	0	0.5	0.16919	1
KEGG_DNA_REPLICATION	LoF	0	0	0.5	0	0	0.5	0	0	0.5	0	0	0.5	0	0	0.5	0.731898	1
KEGG_DNA_REPLICATION	missense	0	0	0.5	0.06	1.762	0.092185	0	0	0.5	0	0	0.5	0	0	0.5	0.413467	1
KEGG_DNA_REPLICATION	neutral	0	0	0.5	0	0	0.5	0	0	0.5	0.6	0.3168	0.28678	0	0	0.5	0.624612	1
KEGG_DNA_REPLICATION	synonymous	0	0	0.5	0	0	0.5	0.06	1.5414	0.1072	0.06	0.2813	0.29793	0	0	0.5	0.353884	1
KEGG_MISMATCH_REPAIR	damaging	0	0	0.5	0	0	0.5	0	0	0.5	0	0	0.5	0	0	0.5	0.731898	1
KEGG_MISMATCH_REPAIR	damaging_missense	0	0	0.5	0	0	0.5	0	0	0.5	0	0	0.5	0	0	0.5	0.731898	1
KEGG_MISMATCH_REPAIR	LoF	0	0	0.5	0	0	0.5	0	0	0.5	0	0	0.5	0	0	0.5	0.731898	1
KEGG_MISMATCH_REPAIR	missense	0	0	0.5	0	0	0.5	0	0	0.5	0	0	0.5	0	0	0.5	0.731898	1
KEGG_MISMATCH_REPAIR	neutral	0	0	0.5	0	0	0.5	0	0	0.5	0	0	0.5	0	0	0.5	0.731898	1
KEGG_MISMATCH_REPAIR	synonymous	0	0	0.5	0	0	0.5	0	0	0.5	0	0	0.5	0	0	0.5	0.731898	1
KEGG_NUCLEOTIDE_EXCISION_REPAIR	damaging	0	0	0.5	0	0	0.5	0	0	0.5	0	0	0.5	0	0	0.5	0.731898	1
KEGG_NUCLEOTIDE_EXCISION_REPAIR	damaging_missense	0	0	0.5	0.06	0.1442	0.35209	0	0	0.5	0	0	0.5	0	0	0.5	0.664644	1
KEGG_NUCLEOTIDE_EXCISION_REPAIR	LoF	0	0	0.5	0	0	0.5	0	0	0.5	0	0	0.5	0	0	0.5	0.731898	1
KEGG_NUCLEOTIDE_EXCISION_REPAIR	missense	0	0	0.5	0	0	0.5	0	0	0.5	0	0	0.5	0	0	0.5	0.731898	1
KEGG_NUCLEOTIDE_EXCISION_REPAIR	neutral	0	0	0.5	0	0	0.5	0.06	3.0722	0.03982	0	0	0.5	0	0	0.5	0.285596	1
KEGG_NUCLEOTIDE_EXCISION_REPAIR	synonymous	0	0	0.5	0	0	0.5	0	0	0.5	0.9	3.8599	0.024726	0	0	0.5	0.226764	1
LDL_core	damaging	0.6	235.158	2.2359e-53	0	0	0.5	0.06	0.7262	0.19705	0.06	0.0043	0.47382	0	0	0.5	5.48125e-48	1.64437e-45
LDL_core	damaging_missense	0.6	128.865	3.6296e-30	0	0	0.5	0.3	1.0021	0.1584	0.06	0.0043	0.47382	0	0	0.5	7.96398e-26	2.38919e-23
LDL_core	LoF	0.9	150.108	8.2102e-35	0	0	0.5	0	0	0.5							6.71305e-32	2.01392e-29
LDL_core	missense	0.06	81.9481	6.9855e-20	0	0	0.5	0	0	0.5	0	0	0.5	0	0	0.5	9.58665e-16	2.87599e-13
LDL_core	neutral	0	0	0.5	0	0	0.5	0	0	0.5	0	0	0.5	1	0.8546	0.17763	0.531982	1
LDL_core	synonymous	0	0	0.5	0.06	2.286	0.065274	0	0	0.5	0	0	0.5	0	0	0.5	0.357245	1
REACTOME_APOPTOSIS_INDUCED_DNA_FRAGMENTATION	damaging	0	0	0.5	0.06	0.3802	0.26874	0	0	0.5	1	0.5822	0.22273	0.9	1.4796	0.11192	0.235992	1
REACTOME_APOPTOSIS_INDUCED_DNA_FRAGMENTATION	damaging_missense	0	0	0.5	0	0	0.5	0.6	0.1643	0.34263	1	0.5822	0.22273	1	1.1344	0.14342	0.298503	1
REACTOME_APOPTOSIS_INDUCED_DNA_FRAGMENTATION	LoF	0	0	0.5	1	0.3928	0.26542	0	0	0.5				0.9	0.3671	0.2723	0.43082	1
REACTOME_APOPTOSIS_INDUCED_DNA_FRAGMENTATION	missense	0	0	0.5	0	0	0.5	0.06	0.3069	0.2898	0.7	0.8092	0.18418	0.2	0.3783	0.26927	0.337813	1
REACTOME_APOPTOSIS_INDUCED_DNA_FRAGMENTATION	neutral	0	0	0.5	0	0	0.5	0	0	0.5	0.8	0.0256	0.43645	0	0	0.5	0.706119	1
REACTOME_APOPTOSIS_INDUCED_DNA_FRAGMENTATION	synonymous	0	0	0.5	0	0	0.5	0	0	0.5	0	0	0.5	0	0	0.5	0.731898	1
REACTOME_CHYLOMICRON_CLEARANCE	damaging	0.06	73.9963	3.9131e-18	0	0	0.5	0	0	0.5	0	0	0.5	0	0	0.5	3.7814e-14	1.13442e-11
REACTOME_CHYLOMICRON_CLEARANCE	damaging_missense	0.3	66.6759	1.6001e-16	0	0	0.5	0	0	0.5	0.06	0.016	0.44968	0	0	0.5	9.8735e-13	2.96205e-10
REACTOME_CHYLOMICRON_CLEARANCE	LoF	1	35.8009	1.0927e-09	0	0	0.5	0.06	0.0543	0.40789	0.4	0.0113	0.45775				2.36464e-07	7.09392e-05
REACTOME_CHYLOMICRON_CLEARANCE	missense	0.06	50.2439	6.789e-13	0	0	0.5	0	0	0.5	0	0	0.5	0.06	0.0581	0.40476	1.51032e-09	4.53095e-07
REACTOME_CHYLOMICRON_CLEARANCE	neutral	0	0	0.5	0	0	0.5	0	0	0.5	0	0	0.5	1	1.2212	0.13456	0.48021	1
REACTOME_CHYLOMICRON_CLEARANCE	synonymous	0	0	0.5	0	0	0.5	0	0	0.5	0	0	0.5	0.06	0.2357	0.31367	0.642119	1
REACTOME_LDL_CLEARANCE	damaging	0.06	136.197	9.0333e-32	0.06	0.4936	0.24115	0	0	0.5	0	0	0.5	0	0	0.5	3.78591e-27	1.13577e-24
REACTOME_LDL_CLEARANCE	damaging_missense	0.06	69.5663	3.6944e-17	0.06	0.4324	0.25541	0.06	0.3107	0.28864	0	0	0.5	0	0	0.5	9.57985e-14	2.87395e-11
REACTOME_LDL_CLEARANCE	LoF	0.3	114.326	5.5273e-27	0	0	0.5	0	0	0.5	0.8	0.7439	0.1942	0	0	0.5	1.01042e-22	3.03126e-20
REACTOME_LDL_CLEARANCE	missense	0.06	9.4659	0.0010466	0	0	0.5	0	0	0.5	0	0	0.5	0.06	0.6926	0.20265	0.0205708	1
REACTOME_LDL_CLEARANCE	neutral	0	0	0.5	0	0	0.5	0	0	0.5	0	0	0.5	1	1.1311	0.14377	0.492368	1
REACTOME_LDL_CLEARANCE	synonymous	0	0	0.5	0	0	0.5	0	0	0.5	0	0	0.5	0	0	0.5	0.731898	1
REACTOME_PLASMA_LIPOPROTEIN_CLEARANCE	damaging	0	0	0.5	0	0	0.5	0	0	0.5	0.2	0.5564	0.22785	0	0	0.5	0.579797	1
REACTOME_PLASMA_LIPOPROTEIN_CLEARANCE	damaging_missense	0	0	0.5	0.2	0.5969	0.21989	0	0	0.5	0.5	2.044	0.076404	0	0	0.5	0.263478	1
REACTOME_PLASMA_LIPOPROTEIN_CLEARANCE	LoF	0.06	59.5031	6.1051e-15	0	0	0.5	0	0	0.5	0.9	0.7661	0.19072	0	0	0.5	1.20022e-11	3.60065e-09
REACTOME_PLASMA_LIPOPROTEIN_CLEARANCE	missense	0	0	0.5	0	0	0.5	0	0	0.5	0	0	0.5	0	0	0.5	0.731898	1
REACTOME_PLASMA_LIPOPROTEIN_CLEARANCE	neutral	0	0	0.5	0	0	0.5	0	0	0.5	0	0	0.5	0	0	0.5	0.731898	1
REACTOME_PLASMA_LIPOPROTEIN_CLEARANCE	synonymous	0	0	0.5	0	0	0.5	0	0	0.5	0	0	0.5	0	0	0.5	0.731898	1
REACTOME_VLDL_CLEARANCE	damaging	0	0	0.5	0	0	0.5	0	0	0.5	0	0	0.5	0	0	0.5	0.731898	1
REACTOME_VLDL_CLEARANCE	damaging_missense	0	0	0.5	0	0	0.5	0	0	0.5	0	0	0.5	0	0	0.5	0.731898	1
REACTOME_VLDL_CLEARANCE	LoF	0.06	30.8467	1.3962e-08	0	0	0.5	0.9	0.7522	0.1929							3.09766e-07	9.29297e-05
REACTOME_VLDL_CLEARANCE	missense	0	0	0.5	0	0	0.5	0	0	0.5	0	0	0.5	0	0	0.5	0.731898	1
REACTOME_VLDL_CLEARANCE	neutral	0	0	0.5	0	0	0.5	0	0	0.5	0	0	0.5	1	0.9105	0.17	0.52367	1
REACTOME_VLDL_CLEARANCE	synonymous	0	0	0.5	0	0	0.5	0	0	0.5	0	0	0.5	0	0	0.5	0.731898	1
REACTOME_VLDLR_INTERNALISATION_AND_DEGRADATION	damaging	0.5	145.504	8.3336e-34	0.2	2.62	0.052763	0	0	0.5	1	0.2043	0.32565	1	0.6761	0.20546	2.98314e-30	8.94941e-28
REACTOME_VLDLR_INTERNALISATION_AND_DEGRADATION	damaging_missense	0.06	46.8495	3.8325e-12	0.5	2.5794	0.054131	0.5	1.8528	0.086729	1	0.7666	0.19064	1	0.3916	0.26574	6.15193e-11	1.84558e-08
REACTOME_VLDLR_INTERNALISATION_AND_DEGRADATION	LoF	0.2	108.762	9.1481e-26	0	0	0.5	0	0	0.5	0.3	0.0071	0.46647	0	0	0.5	3.18372e-21	9.55117e-19
REACTOME_VLDLR_INTERNALISATION_AND_DEGRADATION	missense	0.06	12.337	0.00022203	0.06	0.1997	0.32747	0.2	0.1425	0.35292	1	1.0352	0.15447	1	0.6576	0.2087	0.00179836	0.539509
REACTOME_VLDLR_INTERNALISATION_AND_DEGRADATION	neutral	0	0	0.5	0	0	0.5	0	0	0.5	0.4	0.0284	0.43314	0	0	0.5	0.704662	1
REACTOME_VLDLR_INTERNALISATION_AND_DEGRADATION	synonymous	0	0	0.5	0	0	0.5	0	0	0.5	0	0	0.5	0	0	0.5	0.731898	1
WP_COMPOSITION_OF_LIPID_PARTICLES	damaging	0.06	77.8729	5.4946e-19	0	0	0.5	0	0	0.5	0.06	0.0459	0.41518	0	0	0.5	5.3372e-15	1.60116e-12
WP_COMPOSITION_OF_LIPID_PARTICLES	damaging_missense	0.06	65.3809	3.0866e-16	0	0	0.5	0	0	0.5	0.06	0.0459	0.41518	0	0	0.5	1.65995e-12	4.97985e-10
WP_COMPOSITION_OF_LIPID_PARTICLES	LoF	0.06	38.0113	3.5169e-10	0	0	0.5	0	0	0.5				0.7	0.0215	0.44171	1.0129e-07	3.03871e-05
WP_COMPOSITION_OF_LIPID_PARTICLES	missense	0.06	47.5346	2.702e-12	0	0	0.5	0	0	0.5	0	0	0.5	0.06	0.4338	0.25507	3.3723e-09	1.01169e-06
WP_COMPOSITION_OF_LIPID_PARTICLES	neutral	0	0	0.5	0	0	0.5	0	0	0.5	0	0	0.5	1	1.8504	0.086866	0.403448	1
WP_COMPOSITION_OF_LIPID_PARTICLES	synonymous	0	0	0.5	0	0	0.5	0	0	0.5	0	0	0.5	0	0	0.5	0.731898	1
WP_DNA_MISMATCH_REPAIR	damaging	0	0	0.5	0	0	0.5	0	0	0.5	0	0	0.5	0	0	0.5	0.731898	1
WP_DNA_MISMATCH_REPAIR	damaging_missense	0	0	0.5	0	0	0.5	0	0	0.5	0	0	0.5	0	0	0.5	0.731898	1
WP_DNA_MISMATCH_REPAIR	LoF	0	0	0.5	0	0	0.5	0	0	0.5	0	0	0.5	0	0	0.5	0.731898	1
WP_DNA_MISMATCH_REPAIR	missense	0	0	0.5	0	0	0.5	0	0	0.5	0	0	0.5	0	0	0.5	0.731898	1
WP_DNA_MISMATCH_REPAIR	neutral	0	0	0.5	0	0	0.5	0	0	0.5	0.06	0.1642	0.34267	0	0	0.5	0.659365	1
WP_DNA_MISMATCH_REPAIR	synonymous	0	0	0.5	0	0	0.5	0	0	0.5	0.06	1.2441	0.13234	0	0	0.5	0.477175	1
WP_DNA_REPLICATION	damaging	0	0	0.5	0.06	0.214	0.32182	0	0	0.5	0	0	0.5	0	0	0.5	0.647126	1
WP_DNA_REPLICATION	damaging_missense	0	0	0.5	0.06	0.8933	0.17229	0	0	0.5	0.4	1.6675	0.098295	0	0	0.5	0.26449	1
WP_DNA_REPLICATION	LoF	0	0	0.5	0	0	0.5	0	0	0.5	0	0	0.5	0	0	0.5	0.731898	1
WP_DNA_REPLICATION	missense	0	0	0.5	0.06	1.1113	0.1459	0	0	0.5	0	0	0.5	0.2	0.2514	0.30803	0.409187	1
WP_DNA_REPLICATION	neutral	0	0	0.5	0	0	0.5	0	0	0.5	0.06	0.2924	0.29434	0.2	0.4997	0.23982	0.489013	1
WP_DNA_REPLICATION	synonymous	0	0	0.5	0	0	0.5	0.06	2.1105	0.073147	0	0	0.5	0	0	0.5	0.375254	1
WP_METABOLIC_PATHWAY_OF_LDL_HDL_AND_TG_INCLUDING_DISEASES	damaging	0.06	174.009	4.9264e-40	0	0	0.5	0.2	1.5651	0.10546	0	0	0.5	0.3	0.3057	0.29015	1.35592e-35	4.06776e-33
WP_METABOLIC_PATHWAY_OF_LDL_HDL_AND_TG_INCLUDING_DISEASES	damaging_missense	0.2	86.5535	6.8005e-21	0.2	0.5274	0.23385	0.2	1.4914	0.111	0.5	0.1138	0.3679	0.3	0.1714	0.33944	7.35632e-18	2.2069e-15
WP_METABOLIC_PATHWAY_OF_LDL_HDL_AND_TG_INCLUDING_DISEASES	LoF	0.3	137.801	4.0282e-32	0	0	0.5	0	0	0.5	0	0	0.5	0.3	0.0233	0.4393	3.10922e-27	9.32767e-25
WP_METABOLIC_PATHWAY_OF_LDL_HDL_AND_TG_INCLUDING_DISEASES	missense	0.2	8.2615	0.0020247	0	0	0.5	0	0	0.5	0	0	0.5	0.5	2.9594	0.04269	0.0112324	1
WP_METABOLIC_PATHWAY_OF_LDL_HDL_AND_TG_INCLUDING_DISEASES	neutral	0	0	0.5	0	0	0.5	0	0	0.5	0	0	0.5	0.9	1.801	0.089796	0.409024	1
WP_METABOLIC_PATHWAY_OF_LDL_HDL_AND_TG_INCLUDING_DISEASES	synonymous	0	0	0.5	0	0	0.5	0	0	0.5	0	0	0.5	0.06	0.4015	0.26316	0.607829	1
WP_SREBF_AND_MIR33_IN_CHOLESTEROL_AND_LIPID_HOMEOSTASIS	damaging	0.06	42.6975	3.1947e-11	0	0	0.5	0	0	0.5	0	0	0.5	0.7	2.5546	0.054986	7.60938e-09	2.28281e-06
WP_SREBF_AND_MIR33_IN_CHOLESTEROL_AND_LIPID_HOMEOSTASIS	damaging_missense	0.06	30.2514	1.8975e-08	0.7	0.9649	0.16298	0	0	0.5	0	0	0.5	0.7	2.5546	0.054986	6.85816e-07	0.000205745
WP_SREBF_AND_MIR33_IN_CHOLESTEROL_AND_LIPID_HOMEOSTASIS	LoF	0	0	0.5	0	0	0.5	0	0	0.5	0	0	0.5				0.69803	1
WP_SREBF_AND_MIR33_IN_CHOLESTEROL_AND_LIPID_HOMEOSTASIS	missense	0.06	1.8542	0.086647	0.2	1.7749	0.091387	0	0	0.5	0.2	0.9499	0.16487	0.2	1.159	0.14084	0.0458061	1
WP_SREBF_AND_MIR33_IN_CHOLESTEROL_AND_LIPID_HOMEOSTASIS	neutral	0	0	0.5	0.6	2.0694	0.07514	0	0	0.5	1	1.423	0.11646	0	0	0.5	0.190246	1
WP_SREBF_AND_MIR33_IN_CHOLESTEROL_AND_LIPID_HOMEOSTASIS	synonymous	0	0	0.5	0	0	0.5	0	0	0.5	0	0	0.5	0	0	0.5	0.731898	1
WP_STATIN_PATHWAY	damaging	0	0	0.5	0	0	0.5	0	0	0.5	0	0	0.5	0	0	0.5	0.731898	1
WP_STATIN_PATHWAY	damaging_missense	0	0	0.5	0	0	0.5	0	0	0.5	0	0	0.5	0.06	0.0674	0.39761	0.688209	1
WP_STATIN_PATHWAY	LoF	0.06	35.3464	1.3799e-09	0	0	0.5	0	0	0.5	0	0	0.5	0	0	0.5	1.24048e-06	0.000372144
WP_STATIN_PATHWAY	missense	0	0	0.5	0	0	0.5	0	0	0.5	0	0	0.5	0.6	3.1065	0.03899	0.282782	1
WP_STATIN_PATHWAY	neutral	0	0	0.5	0.06	0.121	0.36395	0	0	0.5	0	0	0.5	0.9	2.0117	0.078045	0.336026	1
WP_STATIN_PATHWAY	synonymous	0	0	0.5	0	0	0.5	0	0	0.5	0	0	0.5	0	0	0.5	0.731898	1
