# Supplementary material for: NERINE reveals rare variant associations in gene networks across phenotypes and implicates an SNCA-PRL-LRRK2 subnetwork in Parkinson’s disease
Source: Cell Genom. 2026 Jun 22;6(7):101284. doi: 10.1016/j.xgen.2026.101284 (PMC13347950; doi:10.1016/j.xgen.2026.101284)
Supplement: Table S3. Competitively selecting network topologies from different data sources with NERINE, related to Figure 3 and STAR Methods — Network topologies were constructed from three data sources: (1) high-confidence experimentally derived physical and genetic interactions of proteins from canonical databases, (2) gene-gene co-expression in liver tissue in GTEx (v8), and (3) co-essentiality of genes in liver cell lines in DepMap (v2023Q2) for lipid-related pathways (STAR Methods). Each topology was tested with NERINE for two UKBB phenotypes: (1) high LDL-C vs. low LDL-C, and (2) low HDL-C vs. high HDL-C. For each pathway, the most significant p value is highlighted in boldface. [file mmc3.xlsx]

## Sheet: Table_S3
Table S3. Competitively selecting network topologies from different data sources with NERINE, related to Figure 3 and STAR Methods. Network topologies were constructed from three data sources: (i) high-confidence experimentally derived physical and genetic interactions of proteins from canonical databases, (ii) gene-gene co-expression in liver tissue in GTEx (v8), and (iii) co-essentiality of gen…
Phenotype	Pathway	NERINE theta_hat			NERINE p-value			Bonf. adjp
		Physical/Genetic	Co-expression	Co-essentiality	Physical/Genetic	Co-expression	Co-essentiality	Physical/Genetic	Co-expression	Co-essentiality
High LDL-C vs Low LDL-C	BIOCARTA FXR PATHWAY	0.2	0.06	0.06	4.9045e-19	1.5394e-18	7.7187e-19	1.47135e-16	4.6182e-16	2.31561e-16
	BIOCARTA LDL PATHWAY	0.06	0.06	0.06	9.201e-18	6.0729e-18	1.0637e-17	2.7603e-15	1.82187e-15	3.1911e-15
	BIOCARTA S1P PATHWAY	0.3	0.6	0.3	2.4137e-14	1.182e-15	6.5422e-16	7.2411e-12	3.546e-13	1.96266e-13
	HDL core	0.06	0.06	0.06	0.26737	0.037035	0.025066	1	1	1
	KEGG CHOLESTEROL METABOLISM	0	0	0	0.5	0.5	0.5	1	1	1
	LDL core	0.6	0.3	0.5	2.2359e-53	1.4073e-53	1.2279e-53	6.7077e-51	4.2219e-51	3.6837e-51
	REACTOME CHYLOMICRON CLEARANCE	0.06	0.06	0.06	3.9131e-18	2.2832e-18	2.6075e-18	1.17393e-15	6.8496e-16	7.8225e-16
	REACTOME LDL CLEARANCE	0.06	0.06	0.2	9.0333e-32	1.1303e-39	2.7848e-36	2.70999e-29	3.3909e-37	8.3544e-34
	REACTOME PLASMA LIPOPROTEIN CLEARANCE	0	0.06	0.06	0.5	0.5	0.5	1	1	1
	REACTOME VLDL CLEARANCE	0	0	0	0.5	0.5	0.5	1	1	1
	REACTOME VLDLR INTERNALISATION AND DEGRADATION	0.5	0.06	0.06	8.3336e-34	5.8985e-32	6.0509e-32	2.50008e-31	1.76955e-29	1.81527e-29
	WP COMPOSITION OF LIPID PARTICLES	0.06	0.2	0.06	5.4946e-19	1.7781e-18	4.1877e-18	1.64838e-16	5.3343e-16	1.25631e-15
	WP METABOLIC PATHWAY OF LDL HDL AND TG INCLUDING DISEASES	0.06	0.06	0.06	4.9264e-40	1.2573e-45	5.2526e-49	1.47792e-37	3.7719e-43	1.57578e-46
	WP SREBF AND MIR33 IN CHOLESTEROL AND LIPID HOMEOSTASIS	0.06	0.06	0.06	3.1947e-11	7.1129e-10	2.501e-10	9.5841e-09	2.13387e-07	7.503e-08
	WP STATIN PATHWAY	0	0	0	0.5	0.5	0.5	1	1	1
Low HDL-C vs High HDL-C	BIOCARTA FXR PATHWAY	0.06	0.06	0.06	1.8303e-22	4.4895e-22	1.0146e-21	5.4909e-20	1.34685e-19	3.0438e-19
	BIOCARTA LDL PATHWAY	0.8	0.06	0.3	1.9535e-21	3.7227e-21	4.8768e-21	5.8605e-19	1.11681e-18	1.46304e-18
	BIOCARTA S1P PATHWAY	0	0	0	0.5	0.5	0.5	1	1	1
	HDL core	0.5	0.8	0.06	6.12e-74	4.4782e-76	6.7532e-69	1.836e-71	1.34346e-73	2.02596e-66
	KEGG CHOLESTEROL METABOLISM	0.06	0.06	0	4.5805e-19	0.0001823	0.5	1.37415e-16	0.05469	1
	LDL core	0.06	0.2	0.2	2.8562e-20	1.6219e-19	2.6526e-19	8.5686e-18	4.8657e-17	7.9578e-17
	REACTOME CHYLOMICRON CLEARANCE	0.06	0.06	0.06	6.2821e-06	7.6146e-06	8.4341e-06	0.00188463	0.00228438	0.00253023
	REACTOME LDL CLEARANCE	0	0	0	0.5	0.5	0.5	1	1	1
	REACTOME PLASMA LIPOPROTEIN CLEARANCE	0	0	0	0.5	0.5	0.5	1	1	1
	REACTOME VLDL CLEARANCE	0	0	0	0.5	0.5	0.5	1	1	1
	REACTOME VLDLR INTERNALISATION AND DEGRADATION	0	0	0	0.5	0.5	0.5	1	1	1
	WP COMPOSITION OF LIPID PARTICLES	0.3	0.3	0.5	1.0072e-46	1.6145e-46	3.2393e-45	3.0216e-44	4.8435e-44	9.7179e-43
	WP METABOLIC PATHWAY OF LDL HDL AND TG INCLUDING DISEASES	0.7	0.2	0.06	4.387e-73	5.8493e-65	9.8257e-60	1.3161e-70	1.75479e-62	2.94771e-57
	WP SREBF AND MIR33 IN CHOLESTEROL AND LIPID HOMEOSTASIS	0.06	0.06	0.06	6.1074e-18	6.8755e-15	1.9962e-15	1.83222e-15	2.06265e-12	5.9886e-13
	WP STATIN PATHWAY	0.06	0.06	0.06	1.9796e-35	1.1013e-45	2.1858e-20	5.9388e-33	3.3039e-43	6.5574e-18
