# Supplementary material for: NERINE reveals rare variant associations in gene networks across phenotypes and implicates an SNCA-PRL-LRRK2 subnetwork in Parkinson’s disease
Source: Cell Genom. 2026 Jun 22;6(7):101284. doi: 10.1016/j.xgen.2026.101284 (PMC13347950; doi:10.1016/j.xgen.2026.101284)
Supplement: Table S5. Database-wide significant pathways identified by NERINE in the meta-analysis of UKBB and MGBBB cohorts for breast cancer, type 2 diabetes, coronary artery disease, and early-onset myocardial infarction, related to Figure 4 — Results for variant categories—LoF, damaging, and damaging missense are shown. Bonferroni correction was applied on the Fisher’s combined test p values. [file mmc4.xlsx]

## Sheet: Table_S5
Table S5. Database-wide significant pathways identified by NERINE in the meta-analysis of UKBB and MGBBB cohorts for breast cancer (BRCA), type II diabetes (T2D), coronary artery disease (CAD), and early-onset myocardial infarction (MI), related to Figure 4. Results for variant categories—LoF, damaging, and damaging missense are shown. Bonferroni correction was applied on the Fisher's combined te…
Phenotype	Pathway	Pathway description	Category	UKBB_theta_hat	UKBB_pvalue	MGBBB_theta_hat	MGBBB_pvalue	Avg. theta_hat	Fisher_combo_p	Bonf_adjp
BRCA	BIOCARTA_ATRBRCA_PATHWAY	Role of BRCA1, BRCA2 and ATR in cancer susceptibility	LoF	0.5	1.27e-21	0.3	1.82e-08	0.4	1.54718e-27	4.64155e-25
BRCA	BIOCARTA_G2_PATHWAY	Cell cycle: the G2/M DNA damage checkpoint	LoF	0.3	1.85e-09	0.9	0.000164	0.6	9.04852e-12	2.71456e-09
BRCA	BIOCARTA_ATM_PATHWAY	Ataxia telangiectasia-mutated gene (ATM) signaling pathway	LoF	0.3	1.4e-08	0.4	0.000914	0.35	3.33744e-10	1.00123e-07
BRCA	BIOCARTA_BARD1_PATHWAY	BRCA1-dependent ubiquitin ligase activity	LoF	0.9	5.37e-06	0.9	0.000653	0.9	7.17755e-08	2.15326e-05
BRCA	BIOCARTA_CARM_ER_PATHWAY	CARM1 and regulation of the estrogen receptor	LoF	0.6	5.78e-06	0.06	0.00319	0.33	3.46801e-07	0.00010404
BRCA	BIOCARTA_P53HYPOXIA_PATHWAY	Hypoxic stress-induced p53 accumulation and p53-dependent apoptosis	LoF	0.6	2.61e-05	0	0.5	0.3	0.00015982	0.0479459
BRCA	BIOCARTA_PLK3_PATHWAY	Regulation of cell cycle progression by Plk3	LoF	1	0.000111	0.06	0.226	0.53	0.000290827	0.0872481
BRCA	BIOCARTA_PLK3_PATHWAY	Regulation of cell cycle progression by Plk3	damaging_missense	0.5	2.49e-08	0	0.5	0.25	2.39059e-07	7.17178e-05
BRCA	BIOCARTA_G2_PATHWAY	Cell cycle: the G2/M DNA damage checkpoint	damaging_missense	0.06	1.38e-06	0	0.5	0.03	1.04787e-05	0.00314362
BRCA	BIOCARTA_ATRBRCA_PATHWAY	Role of BRCA1, BRCA2 and ATR in cancer susceptibility	damaging_missense	0.06	2.99e-06	0	0.5	0.03	2.1548e-05	0.0064644
BRCA	BIOCARTA_ATM_PATHWAY	Ataxia telangiectasia-mutated gene (ATM) signaling pathway	damaging_missense	0.2	3.04e-06	0	0.5	0.1	2.18831e-05	0.00656494
BRCA	BIOCARTA_P53HYPOXIA_PATHWAY	Hypoxic stress-induced p53 accumulation and p53-dependent apoptosis	damaging_missense	0.06	0.0932	0	0.5	0.03	0.189483	1
BRCA	BIOCARTA_BARD1_PATHWAY	BRCA1-dependent ubiquitin ligase activity	damaging_missense	0	0.5	0	0.5	0	0.596574	1
BRCA	BIOCARTA_CARM_ER_PATHWAY	CARM1 and regulation of the estrogen receptor	damaging_missense	0	0.5	0	0.5	0	0.596574	1
BRCA	BIOCARTA_ATRBRCA_PATHWAY	Role of BRCA1, BRCA2 and ATR in cancer susceptibility	damaging	0.2	7.32e-14	0.06	0.03	0.13	7.63157e-14	2.28947e-11
BRCA	BIOCARTA_PLK3_PATHWAY	Regulation of cell cycle progression by Plk3	damaging	0.06	1.67e-10	0.06	0.126	0.06	5.38349e-10	1.61505e-07
BRCA	BIOCARTA_ATM_PATHWAY	Ataxia telangiectasia-mutated gene (ATM) signaling pathway	damaging	0.2	5.61e-11	0	0.5	0.1	7.09582e-10	2.12875e-07
BRCA	BIOCARTA_G2_PATHWAY	Cell cycle: the G2/M DNA damage checkpoint	damaging	0.06	7.25e-11	0	0.5	0.03	9.07721e-10	2.72316e-07
BRCA	BIOCARTA_P53HYPOXIA_PATHWAY	Hypoxic stress-induced p53 accumulation and p53-dependent apoptosis	damaging	0.2	0.00059	0	0.5	0.1	0.00269292	0.807875
BRCA	BIOCARTA_BARD1_PATHWAY	BRCA1-dependent ubiquitin ligase activity	damaging	0.06	0.0256	0	0.5	0.03	0.0685864	1
BRCA	BIOCARTA_CARM_ER_PATHWAY	CARM1 and regulation of the estrogen receptor	damaging	0	0.5	0	0.5	0	0.596574	1
T2D	BIOCARTA_VOBESITY_PATHWAY	Adipogenesis related to visceral fat deposits	LoF	0.06	0.205	0	0.5	0.03	0.335984	1
T2D	BIOCARTA_VOBESITY_PATHWAY	Adipogenesis related to visceral fat deposits	damaging_missense	0.06	5.01e-05	0.3	0.00228	0.18	1.94017e-06	0.000582051
T2D	BIOCARTA_VOBESITY_PATHWAY	Adipogenesis related to visceral fat deposits	damaging	0.06	0.000326	0.3	0.00146	0.18	7.40495e-06	0.00222149
CAD	BIOCARTA_ALTERNATIVE_PATHWAY	Alternative complement pathway	LoF	0	0.5	0.06	9.7701e-06	0.03	6.46259e-05	0.0193878
CAD	BIOCARTA_CLASSIC_PATHWAY	Classical complement pathway	LoF	0	0.5	0.06	3.023e-05	0.03	0.000182889	0.0548666
CAD	REACTOME_PLASMA_LIPOPROTEIN_CLEARANCE	Plasma lipoprotein clearance	LoF	0.06	0.15934	0	0.5	0.03	0.281224	1
CAD	BIOCARTA_S1P_PATHWAY	SREBP control of lipid synthesis	LoF	0	0.5	0.06	0.38463	0.03	0.509369	1
CAD	BIOCARTA_S1P_PATHWAY	SREBP control of lipid synthesis	damaging_missense	0.2	0.0021308	0.06	0.014297	0.13	0.000347259	0.104178
CAD	REACTOME_PLASMA_LIPOPROTEIN_CLEARANCE	Plasma lipoprotein clearance	damaging_missense	0.06	0.0010024	0	0.5	0.03	0.00430957	1
CAD	BIOCARTA_ALTERNATIVE_PATHWAY	Alternative complement pathway	damaging_missense	0	0.5	0	0.5	0	0.596574	1
CAD	BIOCARTA_CLASSIC_PATHWAY	Classical complement pathway	damaging_missense	0	0.5	0	0.5	0	0.596574	1
CAD	REACTOME_PLASMA_LIPOPROTEIN_CLEARANCE	Plasma lipoprotein clearance	damaging	0.06	1.7234e-05	0	0.5	0.03	0.000109107	0.032732
CAD	BIOCARTA_S1P_PATHWAY	SREBP control of lipid synthesis	damaging	0.06	0.0059085	0.06	0.0024042	0.06	0.000172762	0.0518287
CAD	BIOCARTA_ALTERNATIVE_PATHWAY	Alternative complement pathway	damaging	0	0.5	0.06	0.00053464	0.03	0.00246658	0.739974
CAD	BIOCARTA_CLASSIC_PATHWAY	Classical complement pathway	damaging	0	0.5	0.06	0.017045	0.03	0.0491326	1
MI	BIOCARTA_ALTERNATIVE_PATHWAY	Alternative complement pathway	LoF	0	0.5	0.6	3.5845e-14	0.3	5.85218e-13	1.75566e-10
MI	BIOCARTA_CLASSIC_PATHWAY	Classical complement pathway	LoF	0	0.5	1	1.9397e-13	0.5	3.00306e-12	9.00919e-10
MI	BIOCARTA_COMP_PATHWAY	Complement Pathway	LoF	0	0.5	0.7	3.69e-13	0.35	5.59425e-12	1.67827e-09
MI	BIOCARTA_LAIR_PATHWAY	Local acute inflammatory response pathway	LoF	0	0.5	0.2	8.5453e-13	0.1	1.25964e-11	3.77891e-09
MI	BIOCARTA_LECTIN_PATHWAY	Lectin-induced complement pathway	LoF	0	0.5	0.2	1.1804e-12	0.1	1.72092e-11	5.16277e-09
MI	BIOCARTA_NPP1_PATHWAY	Integrin cell surface interactions with extracellular matrix (ECM)	LoF	0	0.5	0.8	3.9627e-12	0.4	5.53733e-11	1.6612e-08
MI	BIOCARTA_PML_PATHWAY	Regulation of transcriptional activity by PML nuclear bodies	LoF	0	0.5	0.2	2.8771e-10	0.1	3.40393e-09	1.02118e-06
MI	BIOCARTA_AMI_PATHWAY	Acute myocardial infarction pathway	LoF	0.3	0.0023147	0.06	2.5221e-06	0.18	1.16518e-07	3.49554e-05
MI	BIOCARTA_ACE2_PATHWAY	Angiotensin-converting enzyme 2 (ACE2) regulation of heart function	LoF	0.5	0.094257	0.3	1.1093e-06	0.4	1.78519e-06	0.000535558
MI	BIOCARTA_INTRINSIC_PATHWAY	Intrinsic prothrombin activation pathway	LoF	0.8	0.0050625	0.06	2.3797e-05	0.43	2.03982e-06	0.000611946
MI	BIOCARTA_FMLP_PATHWAY	fMLP-induced Map kinase pathway activation	LoF	0	0.5	0.4	5.4793e-07	0.2	4.41365e-06	0.00132409
MI	BIOCARTA_VITCB_PATHWAY	Vitamin C-mediated collagen modification	LoF	0.2	0.10792	0.06	3.1957e-06	0.13	5.47672e-06	0.00164302
MI	BIOCARTA_PLATELETAPP_PATHWAY	Platelet amyloid precursor protein pathway	LoF	0.06	0.065723	0.06	6.6742e-06	0.06	6.86027e-06	0.00205808
MI	BIOCARTA_PML_PATHWAY	Regulation of transcriptional activity by PML nuclear bodies	damaging_missense	0.06	0.013066	0	0.5	0.03	0.0393998	1
MI	BIOCARTA_AMI_PATHWAY	Acute myocardial infarction pathway	damaging_missense	0.06	0.096267	0	0.5	0.03	0.19416	1
MI	BIOCARTA_ACE2_PATHWAY	Angiotensin-converting enzyme 2 (ACE2) regulation of heart function	damaging_missense	0.06	0.16431	0	0.5	0.03	0.287472	1
MI	BIOCARTA_ALTERNATIVE_PATHWAY	Alternative complement pathway	damaging_missense	0	0.5	0	0.5	0	0.596574	1
MI	BIOCARTA_CLASSIC_PATHWAY	Classical complement pathway	damaging_missense	0	0.5	0	0.5	0	0.596574	1
MI	BIOCARTA_COMP_PATHWAY	Complement Pathway	damaging_missense	0	0.5	0	0.5	0	0.596574	1
MI	BIOCARTA_FMLP_PATHWAY	fMLP-induced Map kinase pathway activation	damaging_missense	0	0.5	0	0.5	0	0.596574	1
MI	BIOCARTA_INTRINSIC_PATHWAY	Intrinsic prothrombin activation pathway	damaging_missense	0	0.5	0	0.5	0	0.596574	1
MI	BIOCARTA_LAIR_PATHWAY	Local acute inflammatory response pathway	damaging_missense	0	0.5	0	0.5	0	0.596574	1
MI	BIOCARTA_LECTIN_PATHWAY	Lectin-induced complement pathway	damaging_missense	0	0.5	0	0.5	0	0.596574	1
MI	BIOCARTA_NPP1_PATHWAY	Integrin cell surface interactions with extracellular matrix (ECM)	damaging_missense	0	0.5	0	0.5	0	0.596574	1
MI	BIOCARTA_PLATELETAPP_PATHWAY	Platelet amyloid precursor protein pathway	damaging_missense	0	0.5	0	0.5	0	0.596574	1
MI	BIOCARTA_VITCB_PATHWAY	Vitamin C-mediated collagen modification	damaging_missense	0	0.5	0	0.5	0	0.596574	1
MI	BIOCARTA_ALTERNATIVE_PATHWAY	Alternative complement pathway	damaging	0	0.5	0.06	5.0309e-09	0.03	5.23234e-08	1.5697e-05
MI	BIOCARTA_PML_PATHWAY	Regulation of transcriptional activity by PML nuclear bodies	damaging	0.06	0.042478	0.06	3.1184e-07	0.06	2.53529e-07	7.60587e-05
MI	BIOCARTA_LAIR_PATHWAY	Local acute inflammatory response pathway	damaging	0	0.5	0.06	4.9039e-08	0.03	4.54194e-07	0.000136258
MI	BIOCARTA_NPP1_PATHWAY	Integrin cell surface interactions with extracellular matrix (ECM)	damaging	0	0.5	0.06	4.9529e-08	0.03	4.58486e-07	0.000137546
MI	BIOCARTA_LECTIN_PATHWAY	Lectin-induced complement pathway	damaging	0	0.5	0.2	7.6605e-08	0.1	6.92423e-07	0.000207727
MI	BIOCARTA_CLASSIC_PATHWAY	Classical complement pathway	damaging	0	0.5	0.06	3.7134e-07	0.03	3.06342e-06	0.000919027
MI	BIOCARTA_COMP_PATHWAY	Complement Pathway	damaging	0	0.5	0.2	2.2154e-05	0.1	0.000137473	0.0412418
MI	BIOCARTA_AMI_PATHWAY	Acute myocardial infarction pathway	damaging	0.2	0.0067138	0.06	0.0020609	0.13	0.000168642	0.0505925
MI	BIOCARTA_FMLP_PATHWAY	fMLP-induced Map kinase pathway activation	damaging	0	0.5	0.06	0.00052465	0.03	0.00242544	0.727631
MI	BIOCARTA_VITCB_PATHWAY	Vitamin C-mediated collagen modification	damaging	0	0.5	0.06	0.0023995	0.03	0.00926884	1
MI	BIOCARTA_PLATELETAPP_PATHWAY	Platelet amyloid precursor protein pathway	damaging	0.4	0.32385	0.06	0.022782	0.23	0.0435982	1
MI	BIOCARTA_INTRINSIC_PATHWAY	Intrinsic prothrombin activation pathway	damaging	0	0.5	0.06	0.091978	0.03	0.187605	1
MI	BIOCARTA_ACE2_PATHWAY	Angiotensin-converting enzyme 2 (ACE2) regulation of heart function	damaging	0.4	0.15776	0	0.5	0.2	0.279222	1
