# Supplementary material for: NERINE reveals rare variant associations in gene networks across phenotypes and implicates an SNCA-PRL-LRRK2 subnetwork in Parkinson’s disease
Source: Cell Genom. 2026 Jun 22;6(7):101284. doi: 10.1016/j.xgen.2026.101284 (PMC13347950; doi:10.1016/j.xgen.2026.101284)
Supplement: Table S7. Pairwise Jaccard similarity and overlap between NERINE-identified database-wide significant pathways for early-onset myocardial infarction, related to Figure 4 — The upper triangle shows the number of overlapping genes for each pair of pathways. The lower triangle shows the corresponding Jaccard indices. Number of genes per pathway is shown in parentheses. [file mmc5.xlsx]

## Sheet: Table_S7
Table S7. Pairwise Jaccard similarity and overlap between NERINE-identified database-wide significant pathways for early-onset myocardial infarction (MI), related to Figure 4. The upper triangle shows the number of overlapping genes for each pair of pathways. The lower triangle shows the corresponding Jaccard indices. Number of genes per pathway is shown in parentheses.
	BIOCARTA_ALTERNATIVE_PATHWAY	BIOCARTA_CLASSIC_PATHWAY	BIOCARTA_COMP_PATHWAY	BIOCARTA_LAIR_PATHWAY	BIOCARTA_LECTIN_PATHWAY	BIOCARTA_AMI_PATHWAY	BIOCARTA_INTRINSIC_PATHWAY	BIOCARTA_NPP1_PATHWAY	BIOCARTA_ACE2_PATHWAY	BIOCARTA_VITCB_PATHWAY	BIOCARTA_PLATELETAPP_PATHWAY	BIOCARTA_PML_PATHWAY	BIOCARTA_FMLP_PATHWAY	Group
BIOCARTA_ALTERNATIVE_PATHWAY (8)		6	8	4	6	0	0	0	0	0	0	0	0	Inflammatory response
BIOCARTA_CLASSIC_PATHWAY (14)	0.333333		14	4	9	0	0	0	0	0	0	0	0	Inflammatory response
BIOCARTA_COMP_PATHWAY (19)	0.380952	0.75		4	12	0	0	0	0	0	0	0	0	Inflammatory response
BIOCARTA_LAIR_PATHWAY (17)	0.181818	0.142857	0.121212		4	0	1	0	0	0	0	1	0	Inflammatory response
BIOCARTA_LECTIN_PATHWAY (12)	0.375	0.555556	0.65	0.153846		0	0	0	0	0	0	0	0	Inflammatory response
BIOCARTA_AMI_PATHWAY (18)	0	0	0	0	0		13	4	4	4	7	0	0	Extracellular matrix proteins and coagulation
BIOCARTA_INTRINSIC_PATHWAY (19)	0	0	0	0.025641	0	0.535714		4	4	4	6	0	0	Extracellular matrix proteins and coagulation
BIOCARTA_NPP1_PATHWAY (8)	0	0	0	0	0	0.25	0.222222		4	4	4	0	0	Extracellular matrix proteins and coagulation
BIOCARTA_ACE2_PATHWAY (9)	0	0	0	0	0	0.222222	0.2	0.352941		4	4	0	0	Extracellular matrix proteins and coagulation
BIOCARTA_VITCB_PATHWAY (9)	0	0	0	0	0	0.24	0.214286	0.4	0.333333		4	0	0	Extracellular matrix proteins and coagulation
BIOCARTA_PLATELETAPP_PATHWAY (11)	0	0	0	0	0	0.36	0.321429	0.333333	0.285714	0.315789		0	0	Extracellular matrix proteins and coagulation
BIOCARTA_PML_PATHWAY (17)	0	0	0	0.030303	0	0	0	0	0	0	0		1	Regulation of transcriptional activity
BIOCARTA_FMLP_PATHWAY (33)	0	0	0	0	0	0	0	0	0	0	0	0.02		MAPK signaling cascade
