# Supplementary material for: NERINE reveals rare variant associations in gene networks across phenotypes and implicates an SNCA-PRL-LRRK2 subnetwork in Parkinson’s disease
Source: Cell Genom. 2026 Jun 22;6(7):101284. doi: 10.1016/j.xgen.2026.101284 (PMC13347950; doi:10.1016/j.xgen.2026.101284)
Supplement: Table S8. NERINE-predicted gene effects across each significant pathway for breast cancer in UKBB and MGBBB, related to Figure 4 — Relative gene effects range from −4 and 4. Here, 0 indicates no effect on the trait. Positive values indicate varying degrees of trait-increasing effects, and negative values indicate varying degrees of trait-decreasing effects. For each pathway, gene effects in only the categories where significant network-level p values were observed are shown. Average effects are used for visualizing the networks. Relative proportions of cases and controls carrying the qualifying mutations in the genes within each cohort are also shown. Relative proportions of cases with variant alleles for gene x are calculated as (kcase/Ncase)/(kcase/Ncase+kcontrol/Ncontrol), where kg denotes the number of individuals carrying qualifying variant alleles in group g. Relative proportions in controls are calculated analogously. Information sources: GWAS catalog (https://www.ebi.ac.uk/gwas/); COSMIC (https://cancer.sanger.ac.uk/cosmic); and DGIdb (https://dgidb.org). [file mmc6.xlsx]

## Sheet: Table_S8
Table S8. NERINE-predicted gene effects across each significant pathway for breast cancer (BRCA) in UKBB and MGBBB, related to Figure 4. Relative gene effects range from -4 and 4. Here, 0 indicates no effect on the trait. Positive values indicate varying degrees of trait-increasing effects and negative values indicate varying degrees of trait-decreasing effects. For each pathway, gene effects in …
Gene	Pathway	Category	Relative_Effect_UKBB	Relative_Effect_MGBBB	Avg_Relative_Effect	GWAS_hit	COSMIC_annotation	Drug_name	Approved	Immunotherapy	Anti_neoplastic	Relative_Prop_Cases_with_Allele_UKBB	Relative_Prop_Controls_with_Allele_UKBB	Relative_Prop_Cases_with_Allele_MGBBB	Relative_Prop_Controls_with_Allele_MGBBB
CHEK1	BIOCARTA_ATM_PATHWAY	LoF	-2	2	0	No	None	CHEMBL:CHEMBL578061	FALSE	FALSE	FALSE	0.22339	0.77661	0.524867	0.475133
GADD45A	BIOCARTA_ATM_PATHWAY	LoF	4	4	4	No	None	DOXORUBICIN HYDROCHLORIDE	TRUE	FALSE	TRUE	0	1	0	0
NFKBIA	BIOCARTA_ATM_PATHWAY	LoF	1	1	1	No	None	PEPEROMIN E	FALSE	FALSE	FALSE	0	0	1	0
MAPK8	BIOCARTA_ATM_PATHWAY	LoF	-1	1	0	No	None	PICTILISIB	FALSE	FALSE	TRUE	0	1	0.68841	0.31159
TP73	BIOCARTA_ATM_PATHWAY	LoF	3	3	3	No	None	N/A	N/A	N/A	N/A	0.621742	0.378258	0.524867	0.475133
MRE11	BIOCARTA_ATM_PATHWAY	LoF	-3	-2	-3	No	None	N/A	N/A	N/A	N/A	0.22339	0.77661	0.524867	0.475133
BRCA1	BIOCARTA_ATM_PATHWAY	LoF	4	4	4	No	TSG	OLAPARIB	TRUE	FALSE	TRUE	0.868171	0.131829	0.888314	0.111686
CHEK2	BIOCARTA_ATM_PATHWAY	LoF	2	4	3	Yes	TSG	GW441756X	FALSE	FALSE	FALSE	0.644051	0.355949	0.752343	0.247657
ATM	BIOCARTA_ATM_PATHWAY	LoF	2	0	1	No	TSG	PARP/TANKYRASE INHIBITOR 2X-121	FALSE	FALSE	TRUE	0.663912	0.336088	0.408431	0.591569
CDKN1A	BIOCARTA_ATM_PATHWAY	LoF	4	4	4	Yes	oncogene, TSG	RECOMBINANT HUMAN STEM CELL FACTOR	FALSE	FALSE	FALSE	0	1	0	1
ABL1	BIOCARTA_ATM_PATHWAY	LoF	1	0	1	No	oncogene, fusion	NILOTINIB	TRUE	FALSE	TRUE	0.455072	0.544928	0.469141	0.530859
TP53	BIOCARTA_ATM_PATHWAY	LoF	1	4	3	Yes	oncogene, TSG, fusion	CHEMBL:CHEMBL408850	FALSE	FALSE	FALSE	0	1	0	1
MDM2	BIOCARTA_ATM_PATHWAY	LoF	4	3	4	No	oncogene	GAMBOGIC ACID	FALSE	FALSE	FALSE	0	1	0	0
NBN	BIOCARTA_ATM_PATHWAY	LoF	-2	2	0	No	TSG	N/A	N/A	N/A	N/A	0.443381	0.556619	0.768197	0.231803
RELA	BIOCARTA_ATM_PATHWAY	LoF	3	-1	1	No	None	VORICONAZOLE	TRUE	FALSE	FALSE	0.398967	0.601033	0.524867	0.475133
RBBP8	BIOCARTA_ATM_PATHWAY	LoF	-3	0	-2	Yes	None	N/A	N/A	N/A	N/A	0.268583	0.731417	0	1
NFKB1	BIOCARTA_ATM_PATHWAY	LoF	3	-1	1	No	None	CHEMBL:CHEMBL84010	FALSE	FALSE	FALSE	0.518925	0.481075	0.35581	0.64419
RAD51	BIOCARTA_ATM_PATHWAY	LoF	-1	-2	-2	No	None	AMUVATINIB	FALSE	FALSE	TRUE	0	1	0	0
RAD50	BIOCARTA_ATM_PATHWAY	LoF	0	0	0	No	TSG	N/A	N/A	N/A	N/A	0.436835	0.563165	0.50106	0.49894
JUN	BIOCARTA_ATM_PATHWAY	LoF	3	2	3	No	oncogene	BENZENETHIOL	FALSE	FALSE	FALSE	0	0	0	0
CHEK1	BIOCARTA_ATM_PATHWAY	damaging	0	0	0	No	None	CHEMBL:CHEMBL578061	FALSE	FALSE	FALSE	0.48949	0.51051	0.469141	0.530859
GADD45A	BIOCARTA_ATM_PATHWAY	damaging	-1	0	-1	No	None	DOXORUBICIN HYDROCHLORIDE	TRUE	FALSE	TRUE	0	1	0	0
NFKBIA	BIOCARTA_ATM_PATHWAY	damaging	1	0	1	No	None	PEPEROMIN E	FALSE	FALSE	FALSE	0.485815	0.514185	0.68841	0.31159
MAPK8	BIOCARTA_ATM_PATHWAY	damaging	2	0	1	No	None	PICTILISIB	FALSE	FALSE	TRUE	0.603621	0.396379	0.524867	0.475133
TP73	BIOCARTA_ATM_PATHWAY	damaging	2	0	1	No	None	N/A	N/A	N/A	N/A	0.618332	0.381668	0.424112	0.575888
MRE11	BIOCARTA_ATM_PATHWAY	damaging	0	0	0	No	None	N/A	N/A	N/A	N/A	0.44034	0.55966	0.603005	0.396995
BRCA1	BIOCARTA_ATM_PATHWAY	damaging	1	0	1	No	TSG	OLAPARIB	TRUE	FALSE	TRUE	0.592842	0.407158	0.5851	0.4149
CHEK2	BIOCARTA_ATM_PATHWAY	damaging	2	0	1	Yes	TSG	GW441756X	FALSE	FALSE	FALSE	0.663912	0.336088	0.667608	0.332392
ATM	BIOCARTA_ATM_PATHWAY	damaging	2	0	1	No	TSG	PARP/TANKYRASE INHIBITOR 2X-121	FALSE	FALSE	TRUE	0.61568	0.38432	0.524867	0.475133
CDKN1A	BIOCARTA_ATM_PATHWAY	damaging	1	0	1	Yes	oncogene, TSG	RECOMBINANT HUMAN STEM CELL FACTOR	FALSE	FALSE	FALSE	0.414758	0.585242	0.524867	0.475133
ABL1	BIOCARTA_ATM_PATHWAY	damaging	1	0	1	No	oncogene, fusion	NILOTINIB	TRUE	FALSE	TRUE	0.433724	0.566276	0.548561	0.451439
TP53	BIOCARTA_ATM_PATHWAY	damaging	2	0	1	Yes	oncogene, TSG, fusion	CHEMBL:CHEMBL408850	FALSE	FALSE	FALSE	0.415429	0.584571	0.616387	0.383613
MDM2	BIOCARTA_ATM_PATHWAY	damaging	0	0	0	No	oncogene	GAMBOGIC ACID	FALSE	FALSE	FALSE	0.579208	0.420792	0.375994	0.624006
NBN	BIOCARTA_ATM_PATHWAY	damaging	0	0	0	No	TSG	N/A	N/A	N/A	N/A	0.426929	0.573071	0.570005	0.429995
RELA	BIOCARTA_ATM_PATHWAY	damaging	1	0	1	No	None	VORICONAZOLE	TRUE	FALSE	FALSE	0.545479	0.454521	0.486353	0.513647
RBBP8	BIOCARTA_ATM_PATHWAY	damaging	-1	0	-1	Yes	None	N/A	N/A	N/A	N/A	0.532856	0.467144	0.555943	0.444057
NFKB1	BIOCARTA_ATM_PATHWAY	damaging	0	0	0	No	None	CHEMBL:CHEMBL84010	FALSE	FALSE	FALSE	0.454672	0.545328	0.486353	0.513647
RAD51	BIOCARTA_ATM_PATHWAY	damaging	0	0	0	No	None	AMUVATINIB	FALSE	FALSE	TRUE	0.721357	0.278643	0.551049	0.448951
RAD50	BIOCARTA_ATM_PATHWAY	damaging	1	0	1	No	TSG	N/A	N/A	N/A	N/A	0.548616	0.451384	0.537639	0.462361
JUN	BIOCARTA_ATM_PATHWAY	damaging	1	0	1	No	oncogene	BENZENETHIOL	FALSE	FALSE	FALSE	0.518925	0.481075	0.35581	0.64419
CHEK1	BIOCARTA_ATM_PATHWAY	damaging_missense	0	0	0	No	None	CHEMBL:CHEMBL578061	FALSE	FALSE	FALSE	0.665709	0.334291	0.424112	0.575888
GADD45A	BIOCARTA_ATM_PATHWAY	damaging_missense	-1	0	-1	No	None	DOXORUBICIN HYDROCHLORIDE	TRUE	FALSE	TRUE	0	1	0	0
NFKBIA	BIOCARTA_ATM_PATHWAY	damaging_missense	1	0	1	No	None	PEPEROMIN E	FALSE	FALSE	FALSE	0.485815	0.514185	0.595616	0.404384
MAPK8	BIOCARTA_ATM_PATHWAY	damaging_missense	2	0	1	No	None	PICTILISIB	FALSE	FALSE	TRUE	0.649019	0.350981	0	1
TP73	BIOCARTA_ATM_PATHWAY	damaging_missense	2	0	1	No	None	N/A	N/A	N/A	N/A	0.618031	0.381969	0.398606	0.601394
MRE11	BIOCARTA_ATM_PATHWAY	damaging_missense	0	0	0	No	None	N/A	N/A	N/A	N/A	0.47195	0.52805	0.623637	0.376363
BRCA1	BIOCARTA_ATM_PATHWAY	damaging_missense	1	0	1	No	TSG	OLAPARIB	TRUE	FALSE	TRUE	0.531714	0.468286	0.38697	0.61303
CHEK2	BIOCARTA_ATM_PATHWAY	damaging_missense	2	0	1	Yes	TSG	GW441756X	FALSE	FALSE	FALSE	0.667173	0.332827	0.626741	0.373259
ATM	BIOCARTA_ATM_PATHWAY	damaging_missense	2	0	1	No	TSG	PARP/TANKYRASE INHIBITOR 2X-121	FALSE	FALSE	TRUE	0.600869	0.399131	0.54715	0.45285
CDKN1A	BIOCARTA_ATM_PATHWAY	damaging_missense	1	0	1	Yes	oncogene, TSG	RECOMBINANT HUMAN STEM CELL FACTOR	FALSE	FALSE	FALSE	0.417117	0.582883	0.595616	0.404384
ABL1	BIOCARTA_ATM_PATHWAY	damaging_missense	1	0	1	No	oncogene, fusion	NILOTINIB	TRUE	FALSE	TRUE	0.428697	0.571303	0.570005	0.429995
TP53	BIOCARTA_ATM_PATHWAY	damaging_missense	2	0	1	Yes	oncogene, TSG, fusion	CHEMBL:CHEMBL408850	FALSE	FALSE	FALSE	0.433309	0.566691	0.662602	0.337398
MDM2	BIOCARTA_ATM_PATHWAY	damaging_missense	0	0	0	No	oncogene	GAMBOGIC ACID	FALSE	FALSE	FALSE	0.599321	0.400679	0.375994	0.624006
NBN	BIOCARTA_ATM_PATHWAY	damaging_missense	0	0	0	No	TSG	N/A	N/A	N/A	N/A	0.419153	0.580847	0.504876	0.495124
RELA	BIOCARTA_ATM_PATHWAY	damaging_missense	1	0	1	No	None	VORICONAZOLE	TRUE	FALSE	FALSE	0.581041	0.418959	0.469141	0.530859
RBBP8	BIOCARTA_ATM_PATHWAY	damaging_missense	-1	0	-1	Yes	None	N/A	N/A	N/A	N/A	0.557804	0.442196	0.564295	0.435705
NFKB1	BIOCARTA_ATM_PATHWAY	damaging_missense	0	0	0	No	None	CHEMBL:CHEMBL84010	FALSE	FALSE	FALSE	0.441021	0.558979	0.543305	0.456695
RAD51	BIOCARTA_ATM_PATHWAY	damaging_missense	0	0	0	No	None	AMUVATINIB	FALSE	FALSE	TRUE	0.79931	0.20069	0.551049	0.448951
RAD50	BIOCARTA_ATM_PATHWAY	damaging_missense	1	0	1	No	TSG	N/A	N/A	N/A	N/A	0.567349	0.432651	0.551049	0.448951
JUN	BIOCARTA_ATM_PATHWAY	damaging_missense	1	0	1	No	oncogene	BENZENETHIOL	FALSE	FALSE	FALSE	0.518925	0.481075	0.35581	0.64419
RAD17	BIOCARTA_ATRBRCA_PATHWAY	LoF	2	-2	0	No	TSG	N/A	N/A	N/A	N/A	0.3367	0.6633	0.424112	0.575888
CHEK1	BIOCARTA_ATRBRCA_PATHWAY	LoF	1	2	2	No	None	CHEMBL:CHEMBL578061	FALSE	FALSE	FALSE	0.22339	0.77661	0.524867	0.475133
BRCA2	BIOCARTA_ATRBRCA_PATHWAY	LoF	4	4	4	Yes	TSG	N/A	N/A	N/A	N/A	0.819856	0.180144	0.868905	0.131095
RAD1	BIOCARTA_ATRBRCA_PATHWAY	LoF	0	-3	-2	No	None	N/A	N/A	N/A	N/A	0.456218	0.543782	0.145262	0.854738
HUS1	BIOCARTA_ATRBRCA_PATHWAY	LoF	-1	-1	-1	No	None	CAMPTOTHECIN	TRUE	FALSE	TRUE	0	1	0	1
MRE11	BIOCARTA_ATRBRCA_PATHWAY	LoF	-3	2	-1	No	None	N/A	N/A	N/A	N/A	0.22339	0.77661	0.524867	0.475133
BRCA1	BIOCARTA_ATRBRCA_PATHWAY	LoF	3	4	4	No	TSG	OLAPARIB	TRUE	FALSE	TRUE	0.868171	0.131829	0.888314	0.111686
FANCD2	BIOCARTA_ATRBRCA_PATHWAY	LoF	2	-1	1	No	TSG	DOXORUBICIN HYDROCHLORIDE	TRUE	FALSE	TRUE	0.633146	0.366854	0.424112	0.575888
ATR	BIOCARTA_ATRBRCA_PATHWAY	LoF	3	-1	1	No	TSG	TEMOZOLOMIDE	TRUE	FALSE	TRUE	0.62762	0.37238	0.269126	0.730874
FANCA	BIOCARTA_ATRBRCA_PATHWAY	LoF	0	2	1	No	TSG	OLAPARIB	TRUE	FALSE	TRUE	0.517096	0.482904	0.486353	0.513647
CHEK2	BIOCARTA_ATRBRCA_PATHWAY	LoF	4	4	4	Yes	TSG	GW441756X	FALSE	FALSE	FALSE	0.644051	0.355949	0.752343	0.247657
FANCE	BIOCARTA_ATRBRCA_PATHWAY	LoF	-2	1	-1	No	TSG	N/A	N/A	N/A	N/A	0.245646	0.754354	0.57998	0.42002
ATM	BIOCARTA_ATRBRCA_PATHWAY	LoF	3	-2	1	No	TSG	PARP/TANKYRASE INHIBITOR 2X-121	FALSE	FALSE	TRUE	0.663912	0.336088	0.408431	0.591569
TP53	BIOCARTA_ATRBRCA_PATHWAY	LoF	1	2	2	Yes	oncogene, TSG, fusion	CHEMBL:CHEMBL408850	FALSE	FALSE	FALSE	0	1	0	1
NBN	BIOCARTA_ATRBRCA_PATHWAY	LoF	0	4	2	No	TSG	N/A	N/A	N/A	N/A	0.443381	0.556619	0.768197	0.231803
FANCC	BIOCARTA_ATRBRCA_PATHWAY	LoF	-1	-3	-2	No	TSG	MELPHALAN	TRUE	FALSE	TRUE	0.496531	0.503469	0.595616	0.404384
FANCG	BIOCARTA_ATRBRCA_PATHWAY	LoF	3	0	2	No	TSG	N/A	N/A	N/A	N/A	0.41429	0.58571	0.35581	0.64419
RAD51	BIOCARTA_ATRBRCA_PATHWAY	LoF	2	1	2	No	None	AMUVATINIB	FALSE	FALSE	TRUE	0	1	0	0
FANCF	BIOCARTA_ATRBRCA_PATHWAY	LoF	-1	-2	-2	No	TSG	N/A	N/A	N/A	N/A	0.43644	0.56356	0.815453	0.184547
RAD50	BIOCARTA_ATRBRCA_PATHWAY	LoF	3	0	2	No	TSG	N/A	N/A	N/A	N/A	0.436835	0.563165	0.50106	0.49894
RAD9A	BIOCARTA_ATRBRCA_PATHWAY	LoF	0	1	1	No	None	N/A	N/A	N/A	N/A	0.411655	0.588345	0.495441	0.504559
TREX1	BIOCARTA_ATRBRCA_PATHWAY	LoF	1	-2	-1	No	None	N/A	N/A	N/A	N/A	0.518925	0.481075	0	1
RAD17	BIOCARTA_ATRBRCA_PATHWAY	damaging	1	1	1	No	TSG	N/A	N/A	N/A	N/A	0.600123	0.399877	0.459386	0.540614
CHEK1	BIOCARTA_ATRBRCA_PATHWAY	damaging	1	1	1	No	None	CHEMBL:CHEMBL578061	FALSE	FALSE	FALSE	0.48949	0.51051	0.469141	0.530859
BRCA2	BIOCARTA_ATRBRCA_PATHWAY	damaging	2	2	2	Yes	TSG	N/A	N/A	N/A	N/A	0.603971	0.396029	0.619473	0.380527
RAD1	BIOCARTA_ATRBRCA_PATHWAY	damaging	1	-3	-1	No	None	N/A	N/A	N/A	N/A	0.454724	0.545276	0.084296	0.915704
HUS1	BIOCARTA_ATRBRCA_PATHWAY	damaging	0	-1	-1	No	None	CAMPTOTHECIN	TRUE	FALSE	TRUE	0.472436	0.527564	0	1
MRE11	BIOCARTA_ATRBRCA_PATHWAY	damaging	-2	1	-1	No	None	N/A	N/A	N/A	N/A	0.44034	0.55966	0.603005	0.396995
BRCA1	BIOCARTA_ATRBRCA_PATHWAY	damaging	2	1	2	No	TSG	OLAPARIB	TRUE	FALSE	TRUE	0.592842	0.407158	0.5851	0.4149
FANCD2	BIOCARTA_ATRBRCA_PATHWAY	damaging	1	0	1	No	TSG	DOXORUBICIN HYDROCHLORIDE	TRUE	FALSE	TRUE	0.511638	0.488362	0.553019	0.446981
ATR	BIOCARTA_ATRBRCA_PATHWAY	damaging	1	0	1	No	TSG	TEMOZOLOMIDE	TRUE	FALSE	TRUE	0.529539	0.470461	0.40469	0.59531
FANCA	BIOCARTA_ATRBRCA_PATHWAY	damaging	-1	1	0	No	TSG	OLAPARIB	TRUE	FALSE	TRUE	0.455511	0.544489	0.484575	0.515425
CHEK2	BIOCARTA_ATRBRCA_PATHWAY	damaging	2	1	2	Yes	TSG	GW441756X	FALSE	FALSE	FALSE	0.663912	0.336088	0.667608	0.332392
FANCE	BIOCARTA_ATRBRCA_PATHWAY	damaging	-2	2	0	No	TSG	N/A	N/A	N/A	N/A	0.414954	0.585046	0.524867	0.475133
ATM	BIOCARTA_ATRBRCA_PATHWAY	damaging	2	0	1	No	TSG	PARP/TANKYRASE INHIBITOR 2X-121	FALSE	FALSE	TRUE	0.61568	0.38432	0.524867	0.475133
TP53	BIOCARTA_ATRBRCA_PATHWAY	damaging	1	-1	0	Yes	oncogene, TSG, fusion	CHEMBL:CHEMBL408850	FALSE	FALSE	FALSE	0.415429	0.584571	0.616387	0.383613
NBN	BIOCARTA_ATRBRCA_PATHWAY	damaging	0	0	0	No	TSG	N/A	N/A	N/A	N/A	0.426929	0.573071	0.570005	0.429995
FANCC	BIOCARTA_ATRBRCA_PATHWAY	damaging	1	-2	-1	No	TSG	MELPHALAN	TRUE	FALSE	TRUE	0.548471	0.451529	0.524867	0.475133
FANCG	BIOCARTA_ATRBRCA_PATHWAY	damaging	3	1	2	No	TSG	N/A	N/A	N/A	N/A	0.48949	0.51051	0.68841	0.31159
RAD51	BIOCARTA_ATRBRCA_PATHWAY	damaging	3	0	2	No	None	AMUVATINIB	FALSE	FALSE	TRUE	0.721357	0.278643	0.551049	0.448951
FANCF	BIOCARTA_ATRBRCA_PATHWAY	damaging	2	0	1	No	TSG	N/A	N/A	N/A	N/A	0.463214	0.536786	0.832525	0.167475
RAD50	BIOCARTA_ATRBRCA_PATHWAY	damaging	1	0	1	No	TSG	N/A	N/A	N/A	N/A	0.548616	0.451384	0.537639	0.462361
RAD9A	BIOCARTA_ATRBRCA_PATHWAY	damaging	3	0	2	No	None	N/A	N/A	N/A	N/A	0.492594	0.507406	0.491505	0.508495
TREX1	BIOCARTA_ATRBRCA_PATHWAY	damaging	2	-1	1	No	None	N/A	N/A	N/A	N/A	0.498923	0.501077	0.424112	0.575888
RAD17	BIOCARTA_ATRBRCA_PATHWAY	damaging_missense	1	0	1	No	TSG	N/A	N/A	N/A	N/A	0.611244	0.388756	0.469141	0.530859
CHEK1	BIOCARTA_ATRBRCA_PATHWAY	damaging_missense	2	0	1	No	None	CHEMBL:CHEMBL578061	FALSE	FALSE	FALSE	0.665709	0.334291	0.424112	0.575888
BRCA2	BIOCARTA_ATRBRCA_PATHWAY	damaging_missense	0	0	0	Yes	TSG	N/A	N/A	N/A	N/A	0.486533	0.513467	0.524867	0.475133
RAD1	BIOCARTA_ATRBRCA_PATHWAY	damaging_missense	1	0	1	No	None	N/A	N/A	N/A	N/A	0.452421	0.547579	0	1
HUS1	BIOCARTA_ATRBRCA_PATHWAY	damaging_missense	2	0	1	No	None	CAMPTOTHECIN	TRUE	FALSE	TRUE	0.484493	0.515507	0	1
MRE11	BIOCARTA_ATRBRCA_PATHWAY	damaging_missense	0	0	0	No	None	N/A	N/A	N/A	N/A	0.47195	0.52805	0.623637	0.376363
BRCA1	BIOCARTA_ATRBRCA_PATHWAY	damaging_missense	1	0	1	No	TSG	OLAPARIB	TRUE	FALSE	TRUE	0.531714	0.468286	0.38697	0.61303
FANCD2	BIOCARTA_ATRBRCA_PATHWAY	damaging_missense	0	0	0	No	TSG	DOXORUBICIN HYDROCHLORIDE	TRUE	FALSE	TRUE	0.482878	0.517122	0.566259	0.433741
ATR	BIOCARTA_ATRBRCA_PATHWAY	damaging_missense	1	0	1	No	TSG	TEMOZOLOMIDE	TRUE	FALSE	TRUE	0.498149	0.501851	0.424112	0.575888
FANCA	BIOCARTA_ATRBRCA_PATHWAY	damaging_missense	-1	0	-1	No	TSG	OLAPARIB	TRUE	FALSE	TRUE	0.439616	0.560384	0.48313	0.51687
CHEK2	BIOCARTA_ATRBRCA_PATHWAY	damaging_missense	2	0	1	Yes	TSG	GW441756X	FALSE	FALSE	FALSE	0.667173	0.332827	0.626741	0.373259
FANCE	BIOCARTA_ATRBRCA_PATHWAY	damaging_missense	-1	0	-1	No	TSG	N/A	N/A	N/A	N/A	0.432488	0.567512	0.424112	0.575888
ATM	BIOCARTA_ATRBRCA_PATHWAY	damaging_missense	3	0	2	No	TSG	PARP/TANKYRASE INHIBITOR 2X-121	FALSE	FALSE	TRUE	0.600869	0.399131	0.54715	0.45285
TP53	BIOCARTA_ATRBRCA_PATHWAY	damaging_missense	2	0	1	Yes	oncogene, TSG, fusion	CHEMBL:CHEMBL408850	FALSE	FALSE	FALSE	0.433309	0.566691	0.662602	0.337398
NBN	BIOCARTA_ATRBRCA_PATHWAY	damaging_missense	1	0	1	No	TSG	N/A	N/A	N/A	N/A	0.419153	0.580847	0.504876	0.495124
FANCC	BIOCARTA_ATRBRCA_PATHWAY	damaging_missense	1	0	1	No	TSG	MELPHALAN	TRUE	FALSE	TRUE	0.578741	0.421259	0.495441	0.504559
FANCG	BIOCARTA_ATRBRCA_PATHWAY	damaging_missense	0	0	0	No	TSG	N/A	N/A	N/A	N/A	0.529539	0.470461	0.815453	0.184547
RAD51	BIOCARTA_ATRBRCA_PATHWAY	damaging_missense	1	0	1	No	None	AMUVATINIB	FALSE	FALSE	TRUE	0.79931	0.20069	0.551049	0.448951
FANCF	BIOCARTA_ATRBRCA_PATHWAY	damaging_missense	2	0	1	No	TSG	N/A	N/A	N/A	N/A	0.480406	0.519594	0.868905	0.131095
RAD50	BIOCARTA_ATRBRCA_PATHWAY	damaging_missense	2	0	1	No	TSG	N/A	N/A	N/A	N/A	0.567349	0.432651	0.551049	0.448951
RAD9A	BIOCARTA_ATRBRCA_PATHWAY	damaging_missense	3	0	2	No	None	N/A	N/A	N/A	N/A	0.512758	0.487242	0.486353	0.513647
TREX1	BIOCARTA_ATRBRCA_PATHWAY	damaging_missense	2	0	1	No	None	N/A	N/A	N/A	N/A	0.48949	0.51051	0.524867	0.475133
BRCA1	BIOCARTA_BARD1_PATHWAY	LoF	4	4	4	No	TSG	OLAPARIB	TRUE	FALSE	TRUE	0.868171	0.131829	0.888314	0.111686
FANCD2	BIOCARTA_BARD1_PATHWAY	LoF	3	-2	1	No	TSG	DOXORUBICIN HYDROCHLORIDE	TRUE	FALSE	TRUE	0.633146	0.366854	0.424112	0.575888
FANCA	BIOCARTA_BARD1_PATHWAY	LoF	1	0	1	No	TSG	OLAPARIB	TRUE	FALSE	TRUE	0.517096	0.482904	0.486353	0.513647
FANCE	BIOCARTA_BARD1_PATHWAY	LoF	-3	1	-1	No	TSG	N/A	N/A	N/A	N/A	0.245646	0.754354	0.57998	0.42002
FANCC	BIOCARTA_BARD1_PATHWAY	LoF	-1	3	1	No	TSG	MELPHALAN	TRUE	FALSE	TRUE	0.496531	0.503469	0.595616	0.404384
FANCG	BIOCARTA_BARD1_PATHWAY	LoF	-2	-3	-3	No	TSG	N/A	N/A	N/A	N/A	0.41429	0.58571	0.35581	0.64419
BARD1	BIOCARTA_BARD1_PATHWAY	LoF	3	-2	1	No	TSG	OLAPARIB	TRUE	FALSE	TRUE	0.564159	0.435841	0.469141	0.530859
FANCF	BIOCARTA_BARD1_PATHWAY	LoF	0	4	2	No	TSG	N/A	N/A	N/A	N/A	0.43644	0.56356	0.815453	0.184547
HDAC2	BIOCARTA_CARM_ER_PATHWAY	LoF	-1	2	1	No	None	MOCETINOSTAT	FALSE	FALSE	TRUE	0	1	0.68841	0.31159
HDAC4	BIOCARTA_CARM_ER_PATHWAY	LoF	2	0	1	No	None	CHEMBL:CHEMBL117487	FALSE	FALSE	FALSE	0.550366	0.449634	0.563087	0.436913
HDAC1	BIOCARTA_CARM_ER_PATHWAY	LoF	3	0	2	No	None	TUBASTATIN A	FALSE	FALSE	FALSE	0.508727	0.491273	0	1
NCOR2	BIOCARTA_CARM_ER_PATHWAY	LoF	3	-2	1	No	TSG	BENZBROMARONE	TRUE	FALSE	FALSE	0.614033	0.385967	0.292912	0.707088
NRIP1	BIOCARTA_CARM_ER_PATHWAY	LoF	0	-2	-1	Yes	None	TRETINOIN	TRUE	FALSE	TRUE	0.22339	0.77661	0	1
BRCA1	BIOCARTA_CARM_ER_PATHWAY	LoF	4	3	4	No	TSG	OLAPARIB	TRUE	FALSE	TRUE	0.868171	0.131829	0.888314	0.111686
ESR1	BIOCARTA_CARM_ER_PATHWAY	LoF	4	1	3	Yes	oncogene, TSG, fusion	TAMOXIFEN	TRUE	FALSE	TRUE	0	1	0	1
CARM1	BIOCARTA_CARM_ER_PATHWAY	LoF	3	0	2	No	None	EOSIN	FALSE	FALSE	FALSE	0.672076	0.327924	0.524867	0.475133
HDAC5	BIOCARTA_CARM_ER_PATHWAY	LoF	-1	0	-1	No	None	BUTYRIC ACID	FALSE	FALSE	FALSE	0.545151	0.454849	0.38697	0.61303
CREBBP	BIOCARTA_CARM_ER_PATHWAY	LoF	3	1	2	No	oncogene, TSG, fusion	CHEMBL:CHEMBL1530911	FALSE	FALSE	FALSE	0.508727	0.491273	0.524867	0.475133
PHB2	BIOCARTA_CARM_ER_PATHWAY	LoF	2	2	2	No	None	THERAPEUTIC STEROID HORMONE	FALSE	FALSE	FALSE	0.365198	0.634802	0	1
GRIP1	BIOCARTA_CARM_ER_PATHWAY	LoF	4	1	3	No	None	N/A	N/A	N/A	N/A	0.47599	0.52401	0.570005	0.429995
EP300	BIOCARTA_CARM_ER_PATHWAY	LoF	2	1	2	No	TSG, fusion	CHEMBL:CHEMBL404916	FALSE	FALSE	FALSE	0.484905	0.515095	0.306456	0.693544
HDAC3	BIOCARTA_CARM_ER_PATHWAY	LoF	-1	1	0	No	None	FIMEPINOSTAT	FALSE	FALSE	FALSE	0.193357	0.806643	0	1
CCND1	BIOCARTA_CARM_ER_PATHWAY	LoF	0	3	2	Yes	oncogene, fusion	ALVOCIDIB	FALSE	FALSE	TRUE	0	0	0.68841	0.31159
PPARGC1A	BIOCARTA_CARM_ER_PATHWAY	LoF	1	0	1	No	None	N/A	N/A	N/A	N/A	0.47599	0.52401	0.768197	0.231803
SPEN	BIOCARTA_CARM_ER_PATHWAY	LoF	3	-2	1	No	TSG	N/A	N/A	N/A	N/A	0	1	0	1
TBP	BIOCARTA_CARM_ER_PATHWAY	LoF	1	2	2	No	None	ETOPOSIDE	TRUE	FALSE	TRUE	0.570373	0.429627	0.68841	0.31159
GTF2A1	BIOCARTA_CARM_ER_PATHWAY	LoF	4	2	3	No	None	N/A	N/A	N/A	N/A	0	0	0	0
MED1	BIOCARTA_CARM_ER_PATHWAY	LoF	4	-1	2	No	None	N/A	N/A	N/A	N/A	0.811843	0.188157	0	1
H3C14	BIOCARTA_CARM_ER_PATHWAY	LoF	3	2	3	No	None	N/A	N/A	N/A	N/A	0	0	0	0
MEF2C	BIOCARTA_CARM_ER_PATHWAY	LoF	2	2	2	No	None	N/A	N/A	N/A	N/A	0	0	0	0
SRA1	BIOCARTA_CARM_ER_PATHWAY	LoF	1	-2	-1	No	None	N/A	N/A	N/A	N/A	0.249193	0.750807	0.68841	0.31159
PELP1	BIOCARTA_CARM_ER_PATHWAY	LoF	0	0	0	No	None	N/A	N/A	N/A	N/A	0.564159	0.435841	0.424112	0.575888
CDC25C	BIOCARTA_G2_PATHWAY	LoF	0	0	0	No	None	FLUOROURACIL	TRUE	FALSE	TRUE	0.633146	0.366854	0.424112	0.575888
CCNB1	BIOCARTA_G2_PATHWAY	LoF	-2	1	-1	No	None	SELICICLIB	FALSE	FALSE	TRUE	0.552127	0.447873	0.595616	0.404384
CHEK1	BIOCARTA_G2_PATHWAY	LoF	-2	-1	-2	No	None	CHEMBL:CHEMBL578061	FALSE	FALSE	FALSE	0.22339	0.77661	0.524867	0.475133
YWHAQ	BIOCARTA_G2_PATHWAY	LoF	-3	-4	-4	No	None	N/A	N/A	N/A	N/A	0.589867	0.410133	0	1
GADD45A	BIOCARTA_G2_PATHWAY	LoF	1	-4	-2	No	None	DOXORUBICIN HYDROCHLORIDE	TRUE	FALSE	TRUE	0	1	0	0
RPS6KA1	BIOCARTA_G2_PATHWAY	LoF	0	3	2	No	None	CEP-1347	FALSE	FALSE	FALSE	0	1	0.424112	0.575888
CDC25B	BIOCARTA_G2_PATHWAY	LoF	-3	2	-1	No	None	CHEMBL:CHEMBL507159	FALSE	FALSE	FALSE	0.272829	0.727171	0	1
BRCA1	BIOCARTA_G2_PATHWAY	LoF	4	3	4	No	TSG	OLAPARIB	TRUE	FALSE	TRUE	0.868171	0.131829	0.888314	0.111686
YWHAH	BIOCARTA_G2_PATHWAY	LoF	-4	-2	-3	No	None	N/A	N/A	N/A	N/A	0	1	0	0
WEE1	BIOCARTA_G2_PATHWAY	LoF	-2	4	1	No	None	PROTOAPIGENONE	FALSE	FALSE	FALSE	0	1	0.815453	0.184547
ATR	BIOCARTA_G2_PATHWAY	LoF	3	-3	0	No	TSG	TEMOZOLOMIDE	TRUE	FALSE	TRUE	0.62762	0.37238	0.269126	0.730874
MYT1	BIOCARTA_G2_PATHWAY	LoF	-1	-1	-1	No	None	N/A	N/A	N/A	N/A	0.518925	0.481075	0	1
CHEK2	BIOCARTA_G2_PATHWAY	LoF	2	2	2	Yes	TSG	GW441756X	FALSE	FALSE	FALSE	0.644051	0.355949	0.752343	0.247657
ATM	BIOCARTA_G2_PATHWAY	LoF	4	1	3	No	TSG	PARP/TANKYRASE INHIBITOR 2X-121	FALSE	FALSE	TRUE	0.663912	0.336088	0.408431	0.591569
CDKN1A	BIOCARTA_G2_PATHWAY	LoF	0	-4	-2	Yes	oncogene, TSG	RECOMBINANT HUMAN STEM CELL FACTOR	FALSE	FALSE	FALSE	0	1	0	1
CDKN2D	BIOCARTA_G2_PATHWAY	LoF	2	0	1	No	None	TRICHOSTATIN A	FALSE	FALSE	TRUE	0	0	0	0
TP53	BIOCARTA_G2_PATHWAY	LoF	2	-4	-1	Yes	oncogene, TSG, fusion	CHEMBL:CHEMBL408850	FALSE	FALSE	FALSE	0	1	0	1
CDC25A	BIOCARTA_G2_PATHWAY	LoF	0	3	2	No	None	P6949	FALSE	FALSE	FALSE	0	0	0	0
MDM2	BIOCARTA_G2_PATHWAY	LoF	1	-4	-2	No	oncogene	GAMBOGIC ACID	FALSE	FALSE	FALSE	0	1	0	0
PRKDC	BIOCARTA_G2_PATHWAY	LoF	0	-2	-1	No	None	CC-115	FALSE	FALSE	FALSE	0.483713	0.516287	0.344707	0.655293
CDC34	BIOCARTA_G2_PATHWAY	LoF	-1	1	0	No	None	N/A	N/A	N/A	N/A	0.301418	0.698582	0.469141	0.530859
EP300	BIOCARTA_G2_PATHWAY	LoF	3	-2	1	No	TSG, fusion	CHEMBL:CHEMBL404916	FALSE	FALSE	FALSE	0.484905	0.515095	0.306456	0.693544
PLK1	BIOCARTA_G2_PATHWAY	LoF	3	4	4	No	None	MYRICETIN	FALSE	FALSE	FALSE	0	0	0	0
CDK1	BIOCARTA_G2_PATHWAY	LoF	0	0	0	No	None	RGB-286638	FALSE	FALSE	FALSE	0.518925	0.481075	0	1
CDC25C	BIOCARTA_G2_PATHWAY	damaging	1	0	1	No	None	FLUOROURACIL	TRUE	FALSE	TRUE	0.50712	0.49288	0.167256	0.832744
CCNB1	BIOCARTA_G2_PATHWAY	damaging	0	0	0	No	None	SELICICLIB	FALSE	FALSE	TRUE	0.502649	0.497351	0.28658	0.71342
CHEK1	BIOCARTA_G2_PATHWAY	damaging	1	0	1	No	None	CHEMBL:CHEMBL578061	FALSE	FALSE	FALSE	0.48949	0.51051	0.469141	0.530859
YWHAQ	BIOCARTA_G2_PATHWAY	damaging	0	0	0	No	None	N/A	N/A	N/A	N/A	0.387037	0.612963	0	1
GADD45A	BIOCARTA_G2_PATHWAY	damaging	1	0	1	No	None	DOXORUBICIN HYDROCHLORIDE	TRUE	FALSE	TRUE	0	1	0	0
RPS6KA1	BIOCARTA_G2_PATHWAY	damaging	-2	0	-1	No	None	CEP-1347	FALSE	FALSE	FALSE	0.348601	0.651399	0.239902	0.760098
CDC25B	BIOCARTA_G2_PATHWAY	damaging	0	0	0	No	None	CHEMBL:CHEMBL507159	FALSE	FALSE	FALSE	0.53414	0.46586	0.570005	0.429995
BRCA1	BIOCARTA_G2_PATHWAY	damaging	2	0	1	No	TSG	OLAPARIB	TRUE	FALSE	TRUE	0.592842	0.407158	0.5851	0.4149
YWHAH	BIOCARTA_G2_PATHWAY	damaging	0	0	0	No	None	N/A	N/A	N/A	N/A	0	1	0.68841	0.31159
WEE1	BIOCARTA_G2_PATHWAY	damaging	0	0	0	No	None	PROTOAPIGENONE	FALSE	FALSE	FALSE	0.561102	0.438898	0.68841	0.31159
ATR	BIOCARTA_G2_PATHWAY	damaging	1	0	1	No	TSG	TEMOZOLOMIDE	TRUE	FALSE	TRUE	0.529539	0.470461	0.40469	0.59531
MYT1	BIOCARTA_G2_PATHWAY	damaging	0	0	0	No	None	N/A	N/A	N/A	N/A	0.529539	0.470461	0.324458	0.675542
CHEK2	BIOCARTA_G2_PATHWAY	damaging	3	0	2	Yes	TSG	GW441756X	FALSE	FALSE	FALSE	0.663912	0.336088	0.667608	0.332392
ATM	BIOCARTA_G2_PATHWAY	damaging	1	0	1	No	TSG	PARP/TANKYRASE INHIBITOR 2X-121	FALSE	FALSE	TRUE	0.61568	0.38432	0.524867	0.475133
CDKN1A	BIOCARTA_G2_PATHWAY	damaging	0	0	0	Yes	oncogene, TSG	RECOMBINANT HUMAN STEM CELL FACTOR	FALSE	FALSE	FALSE	0.414758	0.585242	0.524867	0.475133
CDKN2D	BIOCARTA_G2_PATHWAY	damaging	2	0	1	No	None	TRICHOSTATIN A	FALSE	FALSE	TRUE	0.435183	0.564817	0.68841	0.31159
TP53	BIOCARTA_G2_PATHWAY	damaging	2	0	1	Yes	oncogene, TSG, fusion	CHEMBL:CHEMBL408850	FALSE	FALSE	FALSE	0.415429	0.584571	0.616387	0.383613
CDC25A	BIOCARTA_G2_PATHWAY	damaging	0	0	0	No	None	P6949	FALSE	FALSE	FALSE	0.563214	0.436786	0.746565	0.253435
MDM2	BIOCARTA_G2_PATHWAY	damaging	4	0	2	No	oncogene	GAMBOGIC ACID	FALSE	FALSE	FALSE	0.579208	0.420792	0.375994	0.624006
PRKDC	BIOCARTA_G2_PATHWAY	damaging	1	0	1	No	None	CC-115	FALSE	FALSE	FALSE	0.506848	0.493152	0.424112	0.575888
CDC34	BIOCARTA_G2_PATHWAY	damaging	-2	0	-1	No	None	N/A	N/A	N/A	N/A	0.304073	0.695927	0.28658	0.71342
EP300	BIOCARTA_G2_PATHWAY	damaging	0	0	0	No	TSG, fusion	CHEMBL:CHEMBL404916	FALSE	FALSE	FALSE	0.476212	0.523788	0.509091	0.490909
PLK1	BIOCARTA_G2_PATHWAY	damaging	1	0	1	No	None	MYRICETIN	FALSE	FALSE	FALSE	0.512504	0.487496	0.370736	0.629264
CDK1	BIOCARTA_G2_PATHWAY	damaging	1	0	1	No	None	RGB-286638	FALSE	FALSE	FALSE	0.467924	0.532076	0.524867	0.475133
CDC25C	BIOCARTA_G2_PATHWAY	damaging_missense	1	0	1	No	None	FLUOROURACIL	TRUE	FALSE	TRUE	0.492594	0.507406	0	1
CCNB1	BIOCARTA_G2_PATHWAY	damaging_missense	-1	0	-1	No	None	SELICICLIB	FALSE	FALSE	TRUE	0.498923	0.501077	0	1
CHEK1	BIOCARTA_G2_PATHWAY	damaging_missense	2	0	1	No	None	CHEMBL:CHEMBL578061	FALSE	FALSE	FALSE	0.665709	0.334291	0.424112	0.575888
YWHAQ	BIOCARTA_G2_PATHWAY	damaging_missense	2	0	1	No	None	N/A	N/A	N/A	N/A	0.330257	0.669743	0	1
GADD45A	BIOCARTA_G2_PATHWAY	damaging_missense	-2	0	-1	No	None	DOXORUBICIN HYDROCHLORIDE	TRUE	FALSE	TRUE	0	1	0	0
RPS6KA1	BIOCARTA_G2_PATHWAY	damaging_missense	0	0	0	No	None	CEP-1347	FALSE	FALSE	FALSE	0.355787	0.644213	0.167256	0.832744
CDC25B	BIOCARTA_G2_PATHWAY	damaging_missense	2	0	1	No	None	CHEMBL:CHEMBL507159	FALSE	FALSE	FALSE	0.548334	0.451666	0.586827	0.413173
BRCA1	BIOCARTA_G2_PATHWAY	damaging_missense	0	0	0	No	TSG	OLAPARIB	TRUE	FALSE	TRUE	0.531714	0.468286	0.38697	0.61303
YWHAH	BIOCARTA_G2_PATHWAY	damaging_missense	1	0	1	No	None	N/A	N/A	N/A	N/A	0	1	0.68841	0.31159
WEE1	BIOCARTA_G2_PATHWAY	damaging_missense	0	0	0	No	None	PROTOAPIGENONE	FALSE	FALSE	FALSE	0.579957	0.420043	0.63866	0.36134
ATR	BIOCARTA_G2_PATHWAY	damaging_missense	0	0	0	No	TSG	TEMOZOLOMIDE	TRUE	FALSE	TRUE	0.498149	0.501851	0.424112	0.575888
MYT1	BIOCARTA_G2_PATHWAY	damaging_missense	-1	0	-1	No	None	N/A	N/A	N/A	N/A	0.531292	0.468708	0.334276	0.665724
CHEK2	BIOCARTA_G2_PATHWAY	damaging_missense	2	0	1	Yes	TSG	GW441756X	FALSE	FALSE	FALSE	0.667173	0.332827	0.626741	0.373259
ATM	BIOCARTA_G2_PATHWAY	damaging_missense	2	0	1	No	TSG	PARP/TANKYRASE INHIBITOR 2X-121	FALSE	FALSE	TRUE	0.600869	0.399131	0.54715	0.45285
CDKN1A	BIOCARTA_G2_PATHWAY	damaging_missense	-1	0	-1	Yes	oncogene, TSG	RECOMBINANT HUMAN STEM CELL FACTOR	FALSE	FALSE	FALSE	0.417117	0.582883	0.595616	0.404384
CDKN2D	BIOCARTA_G2_PATHWAY	damaging_missense	-1	0	-1	No	None	TRICHOSTATIN A	FALSE	FALSE	TRUE	0.435183	0.564817	0.68841	0.31159
TP53	BIOCARTA_G2_PATHWAY	damaging_missense	0	0	0	Yes	oncogene, TSG, fusion	CHEMBL:CHEMBL408850	FALSE	FALSE	FALSE	0.433309	0.566691	0.662602	0.337398
CDC25A	BIOCARTA_G2_PATHWAY	damaging_missense	1	0	1	No	None	P6949	FALSE	FALSE	FALSE	0.563214	0.436786	0.746565	0.253435
MDM2	BIOCARTA_G2_PATHWAY	damaging_missense	1	0	1	No	oncogene	GAMBOGIC ACID	FALSE	FALSE	FALSE	0.599321	0.400679	0.375994	0.624006
PRKDC	BIOCARTA_G2_PATHWAY	damaging_missense	1	0	1	No	None	CC-115	FALSE	FALSE	FALSE	0.512198	0.487802	0.450028	0.549972
CDC34	BIOCARTA_G2_PATHWAY	damaging_missense	-2	0	-1	No	None	N/A	N/A	N/A	N/A	0.304969	0.695031	0	1
EP300	BIOCARTA_G2_PATHWAY	damaging_missense	-1	0	-1	No	TSG, fusion	CHEMBL:CHEMBL404916	FALSE	FALSE	FALSE	0.475248	0.524752	0.543305	0.456695
PLK1	BIOCARTA_G2_PATHWAY	damaging_missense	0	0	0	No	None	MYRICETIN	FALSE	FALSE	FALSE	0.512504	0.487496	0.370736	0.629264
CDK1	BIOCARTA_G2_PATHWAY	damaging_missense	-1	0	-1	No	None	RGB-286638	FALSE	FALSE	FALSE	0.464878	0.535122	0.595616	0.404384
NFKBIB	BIOCARTA_P53HYPOXIA_PATHWAY	LoF	4	0	2	No	None	N/A	N/A	N/A	N/A	0.529539	0.470461	0.68841	0.31159
HIC1	BIOCARTA_P53HYPOXIA_PATHWAY	LoF	2	0	1	No	None	N/A	N/A	N/A	N/A	0	0	0	0
GADD45A	BIOCARTA_P53HYPOXIA_PATHWAY	LoF	0	0	0	No	None	DOXORUBICIN HYDROCHLORIDE	TRUE	FALSE	TRUE	0	1	0	0
MAPK8	BIOCARTA_P53HYPOXIA_PATHWAY	LoF	0	0	0	No	None	PICTILISIB	FALSE	FALSE	TRUE	0	1	0.68841	0.31159
HSPA1A	BIOCARTA_P53HYPOXIA_PATHWAY	LoF	-4	0	-2	No	None	CARBAMAZEPINE	TRUE	FALSE	FALSE	0	0	0	0
ATM	BIOCARTA_P53HYPOXIA_PATHWAY	LoF	3	0	2	No	TSG	PARP/TANKYRASE INHIBITOR 2X-121	FALSE	FALSE	TRUE	0.663912	0.336088	0.408431	0.591569
CDKN1A	BIOCARTA_P53HYPOXIA_PATHWAY	LoF	0	0	0	Yes	oncogene, TSG	RECOMBINANT HUMAN STEM CELL FACTOR	FALSE	FALSE	FALSE	0	1	0	1
NQO1	BIOCARTA_P53HYPOXIA_PATHWAY	LoF	4	0	2	No	None	CHEMBL:CHEMBL1287895	FALSE	FALSE	FALSE	0.72812	0.27188	0.469141	0.530859
TP53	BIOCARTA_P53HYPOXIA_PATHWAY	LoF	2	0	1	Yes	oncogene, TSG, fusion	CHEMBL:CHEMBL408850	FALSE	FALSE	FALSE	0	1	0	1
FHL2	BIOCARTA_P53HYPOXIA_PATHWAY	LoF	2	0	1	No	None	GEMCITABINE	TRUE	FALSE	TRUE	0	1	1	0
IGFBP3	BIOCARTA_P53HYPOXIA_PATHWAY	LoF	0	0	0	No	None	CELECOXIB	TRUE	FALSE	TRUE	0.896152	0.103848	0	1
RPA1	BIOCARTA_P53HYPOXIA_PATHWAY	LoF	-4	0	-2	No	None	CHEMBL:CHEMBL1765371	FALSE	FALSE	FALSE	0.256603	0.743397	0.746565	0.253435
MDM2	BIOCARTA_P53HYPOXIA_PATHWAY	LoF	-3	0	-2	No	oncogene	GAMBOGIC ACID	FALSE	FALSE	FALSE	0	1	0	0
ABCB1	BIOCARTA_P53HYPOXIA_PATHWAY	LoF	-4	0	-2	Yes	None	ANTICONVULSANT AGENT	FALSE	FALSE	FALSE	0	1	0.68841	0.31159
DNAJB1	BIOCARTA_P53HYPOXIA_PATHWAY	LoF	-4	0	-2	No	fusion	RECOMBINANT 70-KD HEAT-SHOCK PROTEIN	FALSE	FALSE	FALSE	0	1	0	0
EP300	BIOCARTA_P53HYPOXIA_PATHWAY	LoF	0	0	0	No	TSG, fusion	CHEMBL:CHEMBL404916	FALSE	FALSE	FALSE	0.484905	0.515095	0.306456	0.693544
HSP90AA1	BIOCARTA_P53HYPOXIA_PATHWAY	LoF	1	0	1	No	fusion	CHEMBL:CHEMBL582983	FALSE	FALSE	FALSE	0.787158	0.212842	0.768197	0.231803
AKT1	BIOCARTA_P53HYPOXIA_PATHWAY	LoF	-2	0	-1	No	oncogene	CHEMBL:CHEMBL1086397	FALSE	FALSE	FALSE	0.439616	0.560384	0.524867	0.475133
HIF1A	BIOCARTA_P53HYPOXIA_PATHWAY	LoF	-1	0	-1	No	oncogene	FLUFENAMIC ACID	FALSE	FALSE	FALSE	0.529539	0.470461	0	0
BAX	BIOCARTA_P53HYPOXIA_PATHWAY	LoF	-4	0	-2	No	TSG	NICOTINE POLACRILEX	TRUE	FALSE	FALSE	0	1	0	0
CDC25C	BIOCARTA_PLK3_PATHWAY	LoF	2	0	1	No	None	FLUOROURACIL	TRUE	FALSE	TRUE	0.633146	0.366854	0.424112	0.575888
CHEK1	BIOCARTA_PLK3_PATHWAY	LoF	-3	-1	-2	No	None	CHEMBL:CHEMBL578061	FALSE	FALSE	FALSE	0.22339	0.77661	0.524867	0.475133
YWHAH	BIOCARTA_PLK3_PATHWAY	LoF	3	3	3	No	None	N/A	N/A	N/A	N/A	0	1	0	0
ATR	BIOCARTA_PLK3_PATHWAY	LoF	4	-1	2	No	TSG	TEMOZOLOMIDE	TRUE	FALSE	TRUE	0.62762	0.37238	0.269126	0.730874
CHEK2	BIOCARTA_PLK3_PATHWAY	LoF	4	2	3	Yes	TSG	GW441756X	FALSE	FALSE	FALSE	0.644051	0.355949	0.752343	0.247657
ATM	BIOCARTA_PLK3_PATHWAY	LoF	4	-2	1	No	TSG	PARP/TANKYRASE INHIBITOR 2X-121	FALSE	FALSE	TRUE	0.663912	0.336088	0.408431	0.591569
TP53	BIOCARTA_PLK3_PATHWAY	LoF	-1	-2	-2	Yes	oncogene, TSG, fusion	CHEMBL:CHEMBL408850	FALSE	FALSE	FALSE	0	1	0	1
PLK3	BIOCARTA_PLK3_PATHWAY	LoF	4	1	3	No	None	PHA-767491	FALSE	FALSE	FALSE	0	1	0.68841	0.31159
CDC25C	BIOCARTA_PLK3_PATHWAY	damaging	0	-1	-1	No	None	FLUOROURACIL	TRUE	FALSE	TRUE	0.50712	0.49288	0.167256	0.832744
CHEK1	BIOCARTA_PLK3_PATHWAY	damaging	2	1	2	No	None	CHEMBL:CHEMBL578061	FALSE	FALSE	FALSE	0.48949	0.51051	0.469141	0.530859
YWHAH	BIOCARTA_PLK3_PATHWAY	damaging	1	1	1	No	None	N/A	N/A	N/A	N/A	0	1	0.68841	0.31159
ATR	BIOCARTA_PLK3_PATHWAY	damaging	1	-1	0	No	TSG	TEMOZOLOMIDE	TRUE	FALSE	TRUE	0.529539	0.470461	0.40469	0.59531
CHEK2	BIOCARTA_PLK3_PATHWAY	damaging	3	2	3	Yes	TSG	GW441756X	FALSE	FALSE	FALSE	0.663912	0.336088	0.667608	0.332392
ATM	BIOCARTA_PLK3_PATHWAY	damaging	2	0	1	No	TSG	PARP/TANKYRASE INHIBITOR 2X-121	FALSE	FALSE	TRUE	0.61568	0.38432	0.524867	0.475133
TP53	BIOCARTA_PLK3_PATHWAY	damaging	1	1	1	Yes	oncogene, TSG, fusion	CHEMBL:CHEMBL408850	FALSE	FALSE	FALSE	0.415429	0.584571	0.616387	0.383613
PLK3	BIOCARTA_PLK3_PATHWAY	damaging	0	0	0	No	None	PHA-767491	FALSE	FALSE	FALSE	0.44611	0.55389	0.558008	0.441992
CDC25C	BIOCARTA_PLK3_PATHWAY	damaging_missense	1	0	1	No	None	FLUOROURACIL	TRUE	FALSE	TRUE	0.492594	0.507406	0	1
CHEK1	BIOCARTA_PLK3_PATHWAY	damaging_missense	3	0	2	No	None	CHEMBL:CHEMBL578061	FALSE	FALSE	FALSE	0.665709	0.334291	0.424112	0.575888
YWHAH	BIOCARTA_PLK3_PATHWAY	damaging_missense	1	0	1	No	None	N/A	N/A	N/A	N/A	0	1	0.68841	0.31159
ATR	BIOCARTA_PLK3_PATHWAY	damaging_missense	0	0	0	No	TSG	TEMOZOLOMIDE	TRUE	FALSE	TRUE	0.498149	0.501851	0.424112	0.575888
CHEK2	BIOCARTA_PLK3_PATHWAY	damaging_missense	4	0	2	Yes	TSG	GW441756X	FALSE	FALSE	FALSE	0.667173	0.332827	0.626741	0.373259
ATM	BIOCARTA_PLK3_PATHWAY	damaging_missense	2	0	1	No	TSG	PARP/TANKYRASE INHIBITOR 2X-121	FALSE	FALSE	TRUE	0.600869	0.399131	0.54715	0.45285
TP53	BIOCARTA_PLK3_PATHWAY	damaging_missense	0	0	0	Yes	oncogene, TSG, fusion	CHEMBL:CHEMBL408850	FALSE	FALSE	FALSE	0.433309	0.566691	0.662602	0.337398
PLK3	BIOCARTA_PLK3_PATHWAY	damaging_missense	-1	0	-1	No	None	PHA-767491	FALSE	FALSE	FALSE	0.457369	0.542631	0.50106	0.49894
