# Supplementary material for: NERINE reveals rare variant associations in gene networks across phenotypes and implicates an SNCA-PRL-LRRK2 subnetwork in Parkinson’s disease
Source: Cell Genom. 2026 Jun 22;6(7):101284. doi: 10.1016/j.xgen.2026.101284 (PMC13347950; doi:10.1016/j.xgen.2026.101284)
Supplement: Table S9. NERINE-predicted gene effects across the adipogenesis pathway (BIOCARTA VOBESITY PATHWAY) for type 2 diabetes in UKBB and MGBBB, related to Figure 4 — Relative gene effects range from −4 and 4. Here, 0 indicates no effect on the trait. Positive values indicate varying degrees of trait-increasing effects, and negative values indicate varying degrees of trait-decreasing effects. Gene effects in only the categories where significant network-level p values were observed are shown. Average effects are used for visualizing the networks. Relative proportions of cases and controls carrying the qualifying mutations in the genes within each cohort are also shown. Relative proportions of cases with variant alleles for gene x are calculated as (kcase/Ncase)/(kcase/Ncase+kcontrol/Ncontrol), where kg denotes the number of individuals carrying qualifying variant alleles in group g. Relative proportions in controls are calculated analogously. Information on whether a gene is a GWAS hit is derived from the GWAS catalog (https://www.ebi.ac.uk/gwas/). [file mmc7.xlsx]

## Sheet: Table_S9
Table S9. NERINE-predicted gene effects across the adipogenesis pathway (BIOCARTA VOBESITY PATHWAY) for type II diabetes (T2D) in UKBB and MGBBB, related to Figure 4. Relative gene effects range from -4 and 4. Here, 0 indicates no effect on the trait. Positive values indicate varying degrees of trait-increasing effects and negative values indicate varying degrees of trait-decreasing effects. Gene…
Gene	Category	Relative_Effect_UKBB	Relative_Effect_MGBBB	Avg_Relative_Effect	GWAS_hit	Relative_Prop_Cases_with_Allele_UKBB	Relative_Prop_Controls_with_Allele_UKBB	Relative_Prop_Cases_with_Allele_MGBBB	Relative_Prop_Controls_with_Allele_MGBBB
ADIPOQ	damaging	0	3	2	No	0.482166	0.517834	0.661327	0.338673
NR3C1	damaging	1	3	2	No	0.54353	0.45647	0.650037	0.349963
PPARG	damaging	1	2	2	Yes	0.498831	0.501169	1	0
LPL	damaging	3	3	3	Yes	0.682374	0.317626	0.719331	0.280669
HSD11B1	damaging	-1	-1	-1	No	0.503179	0.496821	0	1
TNF	damaging	0	1	1	No	0	1	0.494017	0.505983
RETN	damaging	1	3	2	No	0.820066	0.179934	0.814594	0.185406
RXRA	damaging	0	-2	-1	No	0.560278	0.439722	0.354504	0.645496
ADIPOQ	damaging_missense	0	3	2	No	0.498325	0.501675	0.668878	0.331122
NR3C1	damaging_missense	1	3	2	No	0.55728	0.44272	0.646725	0.353275
PPARG	damaging_missense	1	2	2	Yes	0.595173	0.404827	0	0
LPL	damaging_missense	3	3	3	Yes	0.687303	0.312697	0.719331	0.280669
HSD11B1	damaging_missense	-1	-1	-1	No	0.520416	0.479584	0	1
TNF	damaging_missense	0	1	1	No	0	1	0.494017	0.505983
RETN	damaging_missense	1	3	2	No	0	0	0.814594	0.185406
RXRA	damaging_missense	0	-2	-1	No	0.546011	0.453989	0.369407	0.630593
