# Supplementary material for: NERINE reveals rare variant associations in gene networks across phenotypes and implicates an SNCA-PRL-LRRK2 subnetwork in Parkinson’s disease
Source: Cell Genom. 2026 Jun 22;6(7):101284. doi: 10.1016/j.xgen.2026.101284 (PMC13347950; doi:10.1016/j.xgen.2026.101284)
Supplement: Table S10. NERINE-predicted gene effects across significant and suggestive pathways for coronary artery disease in UKBB and MGBBB, related to Figure 4 — Relative gene effects range from −4 and 4. Here, 0 indicates no effect on the trait. Positive values indicate varying degrees of trait-increasing effects, and negative values indicate varying degrees of trait-decreasing effects. Gene effects in only the categories where significant network-level p values were observed are shown. Average effects are used for visualizing the networks. Relative proportions of cases and controls carrying the qualifying mutations in the genes within each cohort are also shown. Relative proportions of cases with variant alleles for gene x are calculated as (kcase/Ncase)/(kcase/Ncase+kcontrol/Ncontrol), where kg denotes the number of individuals carrying qualifying variant alleles in group g. Relative proportions in controls are calculated analogously. Information on whether a gene is a GWAS hit is derived from the GWAS catalog (https://www.ebi.ac.uk/gwas/). [file mmc8.xlsx]

## Sheet: Sheet1
Table S10. NERINE-predicted gene effects across significant and suggestive pathways for coronary artery disease (CAD) in UKBB and MGBBB, related to Figure 4. Relative gene effects range from -4 and 4. Here, 0 indicates no effect on the trait. Positive values indicate varying degrees of trait-increasing effects and negative values indicate varying degrees of trait-decreasing effects. Gene effects …
Gene	Pathway	Category	Relative_Effect_UKBB	Relative_Effect_MGBBB	Avg_Relative_Effect	GWAS_hit	Relative_Prop_Cases_with_Allele_UKBB	Relative_Prop_Controls_with_Allele_UKBB	Relative_Prop_Cases_with_Allele_MGBBB	Relative_Prop_Controls_with_Allele_MGBBB
AMN	REACTOME_PLASMA_LIPOPROTEIN_CLEARANCE	damaging	1	0	1	No	0.559792	0.440208	0.388187	0.611813
AP2A1	REACTOME_PLASMA_LIPOPROTEIN_CLEARANCE	damaging	0	0	0	No	0.58423	0.41577	0.291994	0.708006
AP2A2	REACTOME_PLASMA_LIPOPROTEIN_CLEARANCE	damaging	-1	0	-1	No	0.59579	0.40421	0.468035	0.531965
AP2B1	REACTOME_PLASMA_LIPOPROTEIN_CLEARANCE	damaging	-1	0	-1	No	0	1	0.248083	0.751917
AP2M1	REACTOME_PLASMA_LIPOPROTEIN_CLEARANCE	damaging	-2	0	-1	No	0	1	0.58575	0.41425
AP2S1	REACTOME_PLASMA_LIPOPROTEIN_CLEARANCE	damaging	-1	0	-1	No	0	1	0	0
APOA1	REACTOME_PLASMA_LIPOPROTEIN_CLEARANCE	damaging	1	0	1	No	0.35084	0.64916	0.622594	0.377406
APOB	REACTOME_PLASMA_LIPOPROTEIN_CLEARANCE	damaging	0	0	0	No	0.54941	0.45059	0.491068	0.508932
APOBR	REACTOME_PLASMA_LIPOPROTEIN_CLEARANCE	damaging	0	0	0	No	0.510518	0.489482	0.613686	0.386314
APOC1	REACTOME_PLASMA_LIPOPROTEIN_CLEARANCE	damaging	-2	0	-1	No	0	1	0.622594	0.377406
APOC4	REACTOME_PLASMA_LIPOPROTEIN_CLEARANCE	damaging	-1	0	-1	No	0.643049	0.356951	0	0
APOE	REACTOME_PLASMA_LIPOPROTEIN_CLEARANCE	damaging	0	0	0	No	0.197213	0.802787	0.535913	0.464087
CES3	REACTOME_PLASMA_LIPOPROTEIN_CLEARANCE	damaging	2	0	1	No	0.702777	0.297223	0.447625	0.552375
CLTA	REACTOME_PLASMA_LIPOPROTEIN_CLEARANCE	damaging	0	0	0	No	0.473893	0.526107	0.553023	0.446977
CLTC	REACTOME_PLASMA_LIPOPROTEIN_CLEARANCE	damaging	-1	0	-1	No	0.418808	0.581192	0.370739	0.629261
CUBN	REACTOME_PLASMA_LIPOPROTEIN_CLEARANCE	damaging	1	0	1	No	0.552446	0.447554	0.513246	0.486754
HDLBP	REACTOME_PLASMA_LIPOPROTEIN_CLEARANCE	damaging	-1	0	-1	No	0.370058	0.629942	0.474621	0.525379
LDLR	REACTOME_PLASMA_LIPOPROTEIN_CLEARANCE	damaging	1	0	1	Yes	0.647409	0.352591	0.648072	0.351928
LDLRAP1	REACTOME_PLASMA_LIPOPROTEIN_CLEARANCE	damaging	1	0	1	No	0.729895	0.270105	0.622594	0.377406
LIPA	REACTOME_PLASMA_LIPOPROTEIN_CLEARANCE	damaging	0	0	0	No	0.375196	0.624804	0.673425	0.326575
LIPC	REACTOME_PLASMA_LIPOPROTEIN_CLEARANCE	damaging	1	0	1	No	0.586748	0.413252	0.486506	0.513494
LSR	REACTOME_PLASMA_LIPOPROTEIN_CLEARANCE	damaging	-1	0	-1	No	0.353903	0.646097	0.438651	0.561349
MYLIP	REACTOME_PLASMA_LIPOPROTEIN_CLEARANCE	damaging	0	0	0	No	0.473893	0.526107	0.523759	0.476241
NCEH1	REACTOME_PLASMA_LIPOPROTEIN_CLEARANCE	damaging	1	0	1	No	0.729895	0.270105	0.463551	0.536449
NPC1	REACTOME_PLASMA_LIPOPROTEIN_CLEARANCE	damaging	-1	0	-1	No	0.480921	0.519079	0.755688	0.244312
NPC2	REACTOME_PLASMA_LIPOPROTEIN_CLEARANCE	damaging	-3	0	-2	No	0.473893	0.526107	0.412148	0.587852
NR1H2	REACTOME_PLASMA_LIPOPROTEIN_CLEARANCE	damaging	0	0	0	No	0.536632	0.463368	0.225477	0.774523
NR1H3	REACTOME_PLASMA_LIPOPROTEIN_CLEARANCE	damaging	0	0	0	No	0.35084	0.64916	0.547461	0.452539
PCSK9	REACTOME_PLASMA_LIPOPROTEIN_CLEARANCE	damaging	-2	0	-1	No	0.31454	0.68546	0.342515	0.657485
SCARB1	REACTOME_PLASMA_LIPOPROTEIN_CLEARANCE	damaging	1	0	1	No	0.510518	0.489482	0.509486	0.490514
SOAT1	REACTOME_PLASMA_LIPOPROTEIN_CLEARANCE	damaging	-2	0	-1	No	0.555001	0.444999	0.374953	0.625047
SOAT2	REACTOME_PLASMA_LIPOPROTEIN_CLEARANCE	damaging	1	0	1	No	0.574672	0.425328	0.581924	0.418076
VLDLR	REACTOME_PLASMA_LIPOPROTEIN_CLEARANCE	damaging	-2	0	-1	No	0.282154	0.717846	0.534363	0.465637
HMGCS1	BIOCARTA_S1P_PATHWAY	damaging	1	2	2	No	0.729895	0.270105	1	0
LDLR	BIOCARTA_S1P_PATHWAY	damaging	2	2	2	Yes	0.647409	0.352591	0.648072	0.351928
LIMA1	BIOCARTA_S1P_PATHWAY	damaging	-1	-1	-1	No	0.473893	0.526107	0.452005	0.547995
MBTPS1	BIOCARTA_S1P_PATHWAY	damaging	-1	-2	-2	No	0.423402	0.576598	0.361267	0.638733
SCAP	BIOCARTA_S1P_PATHWAY	damaging	-1	1	0	No	0.407529	0.592471	0.49362	0.50638
SREBF1	BIOCARTA_S1P_PATHWAY	damaging	1	1	1	No	0.519439	0.480561	0.573966	0.426034
SREBF2	BIOCARTA_S1P_PATHWAY	damaging	1	2	2	No	0.606941	0.393059	0.614011	0.385989
C1QA	BIOCARTA_CLASSIC_PATHWAY	LoF	0	-2	-1	No	0	0	0	0
C1QB	BIOCARTA_CLASSIC_PATHWAY	LoF	0	1	1	No	1	0	0	0
C1QC	BIOCARTA_CLASSIC_PATHWAY	LoF	0	1	1	No	0.729895	0.270105	0	0
C1R	BIOCARTA_CLASSIC_PATHWAY	LoF	0	0	0	No	0	0	0	1
C1S	BIOCARTA_CLASSIC_PATHWAY	LoF	0	-3	-2	No	1	0	0	0
C2	BIOCARTA_CLASSIC_PATHWAY	LoF	0	1	1	No	1	0	0.331059	0.668941
C3	BIOCARTA_CLASSIC_PATHWAY	LoF	0	0	0	No	0.35084	0.64916	0.642525	0.357475
C4A	BIOCARTA_CLASSIC_PATHWAY	LoF	0	0	0	No	0	0	0.515835	0.484165
C4B	BIOCARTA_CLASSIC_PATHWAY	LoF	0	-3	-2	No	0	0	0	0
C5	BIOCARTA_CLASSIC_PATHWAY	LoF	0	2	1	No	0.264869	0.735131	0.397542	0.602458
C6	BIOCARTA_CLASSIC_PATHWAY	LoF	0	0	0	No	0.310524	0.689476	0.599952	0.400048
C7	BIOCARTA_CLASSIC_PATHWAY	LoF	0	-1	-1	No	0.541755	0.458245	0.553023	0.446977
C8A	BIOCARTA_CLASSIC_PATHWAY	LoF	0	1	1	No	0.729895	0.270105	0.622594	0.377406
C9	BIOCARTA_CLASSIC_PATHWAY	LoF	0	-2	-1	No	0.547789	0.452211	0.687457	0.312543
C3	BIOCARTA_ALTERNATIVE_PATHWAY	LoF	0	2	1	No	0.35084	0.64916	0.642525	0.357475
C5	BIOCARTA_ALTERNATIVE_PATHWAY	LoF	0	0	0	No	0.264869	0.735131	0.397542	0.602458
C6	BIOCARTA_ALTERNATIVE_PATHWAY	LoF	0	2	1	No	0.310524	0.689476	0.599952	0.400048
C7	BIOCARTA_ALTERNATIVE_PATHWAY	LoF	0	1	1	No	0.541755	0.458245	0.553023	0.446977
C8A	BIOCARTA_ALTERNATIVE_PATHWAY	LoF	0	0	0	No	0.729895	0.270105	0.622594	0.377406
C9	BIOCARTA_ALTERNATIVE_PATHWAY	LoF	0	0	0	No	0.547789	0.452211	0.687457	0.312543
CFB	BIOCARTA_ALTERNATIVE_PATHWAY	LoF	0	1	1	No	0	1	0.831905	0.168095
CFD	BIOCARTA_ALTERNATIVE_PATHWAY	LoF	0	2	1	No	0	1	0.622594	0.377406
