# Supplementary material for: NERINE reveals rare variant associations in gene networks across phenotypes and implicates an SNCA-PRL-LRRK2 subnetwork in Parkinson’s disease
Source: Cell Genom. 2026 Jun 22;6(7):101284. doi: 10.1016/j.xgen.2026.101284 (PMC13347950; doi:10.1016/j.xgen.2026.101284)
Supplement: Table S11. NERINE-predicted gene effects across significant pathways for early-onset myocardial infarction in UKBB and MGBBB, related to Figure 4 — Relative gene effects range from −4 and 4. Here, 0 indicates no effect on the trait. Positive values indicate varying degrees of trait-increasing effects, and negative values indicate varying degrees of trait-decreasing effects. Gene effects in only the categories where significant network-level p values were observed are shown. Average effects are used for visualizing the networks. Relative proportions of cases and controls carrying the qualifying mutations in the genes within each cohort are also shown. Relative proportions of cases with variant alleles for gene x are calculated as (kcase/Ncase)/(kcase/Ncase+kcontrol/Ncontrol), where kg denotes the number of individuals carrying qualifying variant alleles in group g. Relative proportions in controls are calculated analogously. Information on whether a gene is a GWAS hit is derived from the GWAS catalog (https://www.ebi.ac.uk/gwas/). [file mmc9.xlsx]

## Sheet: Sheet1
Table S11. NERINE-predicted gene effects across significant pathways for early-onset myocardial infarction (MI) in UKBB and MGBBB. in UKBB and MGBBB, related to Figure 4. Relative gene effects range from -4 and 4. Here, 0 indicates no effect on the trait. Positive values indicate varying degrees of trait-increasing effects and negative values indicate varying degrees of trait-decreasing effects. …
Gene	Pathway	Category	Relative_Effect_UKBB	Relative_Effect_MGBBB	Avg_Relative_Effect	GWAS_hit	Relative_Prop_Cases_with_Allele_UKBB	Relative_Prop_Controls_with_Allele_UKBB	Relative_Prop_Cases_with_Allele_MGBBB	Relative_Prop_Controls_with_Allele_MGBBB
CFB	BIOCARTA_ALTERNATIVE_PATHWAY	LoF	0	4	2	No	0	1	0.926939	0.0730614
C7	BIOCARTA_ALTERNATIVE_PATHWAY	LoF	0	-1	-1	No	0.498508	0.501492	0.559221	0.440779
C8A	BIOCARTA_ALTERNATIVE_PATHWAY	LoF	0	2	1	No	0	0	0.863826	0.136174
CFD	BIOCARTA_ALTERNATIVE_PATHWAY	LoF	0	4	2	No	0	0	0	1
C6	BIOCARTA_ALTERNATIVE_PATHWAY	LoF	0	0	0	No	0.598567	0.401433	0.240801	0.759199
C5	BIOCARTA_ALTERNATIVE_PATHWAY	LoF	0	1	1	No	0.665339	0.334661	0.49391	0.50609
C3	BIOCARTA_ALTERNATIVE_PATHWAY	LoF	0	4	2	No	0	1	0.778966	0.221034
C9	BIOCARTA_ALTERNATIVE_PATHWAY	LoF	0	-1	-1	No	0.511329	0.488671	0	1
CFB	BIOCARTA_ALTERNATIVE_PATHWAY	damaging	0	0	0	No	0.221192	0.778808	0.353528	0.646472
C7	BIOCARTA_ALTERNATIVE_PATHWAY	damaging	0	1	1	No	0.424771	0.575229	0.458232	0.541768
C8A	BIOCARTA_ALTERNATIVE_PATHWAY	damaging	0	1	1	No	0.433317	0.566683	0.601653	0.398347
CFD	BIOCARTA_ALTERNATIVE_PATHWAY	damaging	0	1	1	No	0.332008	0.667992	0	1
C6	BIOCARTA_ALTERNATIVE_PATHWAY	damaging	0	1	1	No	0.512795	0.487205	0.369308	0.630692
C5	BIOCARTA_ALTERNATIVE_PATHWAY	damaging	0	0	0	No	0.609692	0.390308	0.518585	0.481415
C3	BIOCARTA_ALTERNATIVE_PATHWAY	damaging	0	2	1	No	0.442971	0.557029	0.746459	0.253541
C9	BIOCARTA_ALTERNATIVE_PATHWAY	damaging	0	0	0	No	0.498508	0.501492	0.483454	0.516546
CXCL8	BIOCARTA_LAIR_PATHWAY	LoF	0	3	2	Yes	0.332008	0.667992	0.513917	0.486083
IL1A	BIOCARTA_LAIR_PATHWAY	LoF	0	-3	-2	No	0	0	0	1
SELP	BIOCARTA_LAIR_PATHWAY	LoF	0	1	1	No	0.460056	0.539944	0.678923	0.321077
KNG1	BIOCARTA_LAIR_PATHWAY	LoF	0	0	0	No	0.398569	0.601431	0	1
C7	BIOCARTA_LAIR_PATHWAY	LoF	0	-1	-1	No	0.498508	0.501492	0.559221	0.440779
VCAM1	BIOCARTA_LAIR_PATHWAY	LoF	0	0	0	No	0	1	0	0
ITGAL	BIOCARTA_LAIR_PATHWAY	LoF	0	-1	-1	No	0.748879	0.251121	0.413435	0.586565
TNF	BIOCARTA_LAIR_PATHWAY	LoF	0	-1	-1	No	0	0	0	0
ITGB2	BIOCARTA_LAIR_PATHWAY	LoF	0	-1	-1	No	0.498508	0.501492	0.362771	0.637229
ITGA4	BIOCARTA_LAIR_PATHWAY	LoF	0	0	0	No	0	0	0	1
C6	BIOCARTA_LAIR_PATHWAY	LoF	0	1	1	No	0.598567	0.401433	0.240801	0.759199
C5	BIOCARTA_LAIR_PATHWAY	LoF	0	3	2	No	0.665339	0.334661	0.49391	0.50609
C3	BIOCARTA_LAIR_PATHWAY	LoF	0	3	2	No	0	1	0.778966	0.221034
SELPLG	BIOCARTA_LAIR_PATHWAY	LoF	0	-2	-1	No	0.569966	0.430034	0	0
ICAM1	BIOCARTA_LAIR_PATHWAY	LoF	0	1	1	No	0	1	0	1
ITGB1	BIOCARTA_LAIR_PATHWAY	LoF	0	-1	-1	No	0	0	0.439704	0.560296
IL6	BIOCARTA_LAIR_PATHWAY	LoF	0	3	2	No	0	1	0.760294	0.239706
CXCL8	BIOCARTA_LAIR_PATHWAY	damaging	0	1	1	Yes	0.284498	0.715502	0.475402	0.524598
IL1A	BIOCARTA_LAIR_PATHWAY	damaging	0	-1	-1	No	0.748879	0.251121	0.297212	0.702788
SELP	BIOCARTA_LAIR_PATHWAY	damaging	0	2	1	No	0.540891	0.459109	0.601653	0.398347
KNG1	BIOCARTA_LAIR_PATHWAY	damaging	0	0	0	No	0.422785	0.577215	0.70404	0.29596
C7	BIOCARTA_LAIR_PATHWAY	damaging	0	1	1	No	0.424771	0.575229	0.458232	0.541768
VCAM1	BIOCARTA_LAIR_PATHWAY	damaging	0	0	0	No	0.569966	0.430034	0.613286	0.386714
ITGAL	BIOCARTA_LAIR_PATHWAY	damaging	0	-1	-1	No	0.561031	0.438969	0.442258	0.557742
TNF	BIOCARTA_LAIR_PATHWAY	damaging	0	-1	-1	No	0	0	0	1
ITGB2	BIOCARTA_LAIR_PATHWAY	damaging	0	0	0	No	0.362257	0.637743	0.375026	0.624974
ITGA4	BIOCARTA_LAIR_PATHWAY	damaging	0	0	0	No	0.554082	0.445918	0.602692	0.397308
C6	BIOCARTA_LAIR_PATHWAY	damaging	0	2	1	No	0.512795	0.487205	0.369308	0.630692
C5	BIOCARTA_LAIR_PATHWAY	damaging	0	0	0	No	0.609692	0.390308	0.518585	0.481415
C3	BIOCARTA_LAIR_PATHWAY	damaging	0	3	2	No	0.442971	0.557029	0.746459	0.253541
SELPLG	BIOCARTA_LAIR_PATHWAY	damaging	0	-1	-1	No	0.469102	0.530898	0.500403	0.499597
ICAM1	BIOCARTA_LAIR_PATHWAY	damaging	0	0	0	No	0.388825	0.611175	0.503715	0.496285
ITGB1	BIOCARTA_LAIR_PATHWAY	damaging	0	0	0	No	0.284498	0.715502	0.408992	0.591008
IL6	BIOCARTA_LAIR_PATHWAY	damaging	0	1	1	No	0	1	0.760294	0.239706
C1QB	BIOCARTA_CLASSIC_PATHWAY	LoF	0	-4	-2	No	0	0	0	0
C7	BIOCARTA_CLASSIC_PATHWAY	LoF	0	0	0	No	0.498508	0.501492	0.559221	0.440779
C8A	BIOCARTA_CLASSIC_PATHWAY	LoF	0	4	2	No	0	0	0.863826	0.136174
C2	BIOCARTA_CLASSIC_PATHWAY	LoF	0	-1	-1	Yes	0	0	0.43026	0.56974
C1S	BIOCARTA_CLASSIC_PATHWAY	LoF	0	-3	-2	No	0	0	0	0
C1QC	BIOCARTA_CLASSIC_PATHWAY	LoF	0	-3	-2	No	0	0	0	0
C6	BIOCARTA_CLASSIC_PATHWAY	LoF	0	1	1	No	0.598567	0.401433	0.240801	0.759199
C5	BIOCARTA_CLASSIC_PATHWAY	LoF	0	3	2	No	0.665339	0.334661	0.49391	0.50609
C1R	BIOCARTA_CLASSIC_PATHWAY	LoF	0	-4	-2	No	0	0	0	1
C3	BIOCARTA_CLASSIC_PATHWAY	LoF	0	4	2	No	0	1	0.778966	0.221034
C4A	BIOCARTA_CLASSIC_PATHWAY	LoF	0	0	0	No	0	0	0.586811	0.413189
C1QA	BIOCARTA_CLASSIC_PATHWAY	LoF	0	-1	-1	No	0	0	0	0
C9	BIOCARTA_CLASSIC_PATHWAY	LoF	0	4	2	No	0.511329	0.488671	0	1
C4B	BIOCARTA_CLASSIC_PATHWAY	LoF	0	-2	-1	No	0	0	0	0
C1QB	BIOCARTA_CLASSIC_PATHWAY	damaging	0	1	1	No	0.332008	0.667992	0.778966	0.221034
C7	BIOCARTA_CLASSIC_PATHWAY	damaging	0	0	0	No	0.424771	0.575229	0.458232	0.541768
C8A	BIOCARTA_CLASSIC_PATHWAY	damaging	0	0	0	No	0.433317	0.566683	0.601653	0.398347
C2	BIOCARTA_CLASSIC_PATHWAY	damaging	0	-1	-1	Yes	0.489737	0.510263	0.378866	0.621134
C1S	BIOCARTA_CLASSIC_PATHWAY	damaging	0	0	0	No	0.265501	0.734499	0.636357	0.363643
C1QC	BIOCARTA_CLASSIC_PATHWAY	damaging	0	0	0	No	0.708446	0.291554	0.442258	0.557742
C6	BIOCARTA_CLASSIC_PATHWAY	damaging	0	0	0	No	0.512795	0.487205	0.369308	0.630692
C5	BIOCARTA_CLASSIC_PATHWAY	damaging	0	1	1	No	0.609692	0.390308	0.518585	0.481415
C1R	BIOCARTA_CLASSIC_PATHWAY	damaging	0	-1	-1	No	0	0	0.56756	0.43244
C3	BIOCARTA_CLASSIC_PATHWAY	damaging	0	2	1	No	0.442971	0.557029	0.746459	0.253541
C4A	BIOCARTA_CLASSIC_PATHWAY	damaging	0	0	0	No	0	0	0.583214	0.416786
C1QA	BIOCARTA_CLASSIC_PATHWAY	damaging	0	1	1	No	0.799043	0.200957	0.543257	0.456743
C9	BIOCARTA_CLASSIC_PATHWAY	damaging	0	-1	-1	No	0.498508	0.501492	0.483454	0.516546
C4B	BIOCARTA_CLASSIC_PATHWAY	damaging	0	3	2	No	0	0	0	0
C7	BIOCARTA_LECTIN_PATHWAY	LoF	0	1	1	No	0.498508	0.501492	0.559221	0.440779
MASP1	BIOCARTA_LECTIN_PATHWAY	LoF	0	-1	-1	No	0.498508	0.501492	0	1
C8A	BIOCARTA_LECTIN_PATHWAY	LoF	0	3	2	No	0	0	0.863826	0.136174
C2	BIOCARTA_LECTIN_PATHWAY	LoF	0	-2	-1	Yes	0	0	0.43026	0.56974
C6	BIOCARTA_LECTIN_PATHWAY	LoF	0	1	1	No	0.598567	0.401433	0.240801	0.759199
C5	BIOCARTA_LECTIN_PATHWAY	LoF	0	1	1	No	0.665339	0.334661	0.49391	0.50609
MBL2	BIOCARTA_LECTIN_PATHWAY	LoF	0	0	0	No	0.498508	0.501492	0.904901	0.0950992
C3	BIOCARTA_LECTIN_PATHWAY	LoF	0	3	2	No	0	1	0.778966	0.221034
C4A	BIOCARTA_LECTIN_PATHWAY	LoF	0	-1	-1	No	0	0	0.586811	0.413189
C9	BIOCARTA_LECTIN_PATHWAY	LoF	0	0	0	No	0.511329	0.488671	0	1
MASP2	BIOCARTA_LECTIN_PATHWAY	LoF	0	-1	-1	No	0.332008	0.667992	0.548237	0.451763
C4B	BIOCARTA_LECTIN_PATHWAY	LoF	0	3	2	No	0	0	0	0
C7	BIOCARTA_LECTIN_PATHWAY	damaging	0	1	1	No	0.424771	0.575229	0.458232	0.541768
MASP1	BIOCARTA_LECTIN_PATHWAY	damaging	0	-1	-1	No	0.512023	0.487977	0.240801	0.759199
C8A	BIOCARTA_LECTIN_PATHWAY	damaging	0	1	1	No	0.433317	0.566683	0.601653	0.398347
C2	BIOCARTA_LECTIN_PATHWAY	damaging	0	-1	-1	Yes	0.489737	0.510263	0.378866	0.621134
C6	BIOCARTA_LECTIN_PATHWAY	damaging	0	-1	-1	No	0.512795	0.487205	0.369308	0.630692
C5	BIOCARTA_LECTIN_PATHWAY	damaging	0	0	0	No	0.609692	0.390308	0.518585	0.481415
MBL2	BIOCARTA_LECTIN_PATHWAY	damaging	0	1	1	No	0.398569	0.601431	0.651052	0.348948
C3	BIOCARTA_LECTIN_PATHWAY	damaging	0	3	2	No	0.442971	0.557029	0.746459	0.253541
C4A	BIOCARTA_LECTIN_PATHWAY	damaging	0	2	1	No	0	0	0.583214	0.416786
C9	BIOCARTA_LECTIN_PATHWAY	damaging	0	-1	-1	No	0.498508	0.501492	0.483454	0.516546
MASP2	BIOCARTA_LECTIN_PATHWAY	damaging	0	0	0	No	0.381569	0.618431	0.534336	0.465664
C4B	BIOCARTA_LECTIN_PATHWAY	damaging	0	1	1	No	0	0	0	0
SPP1	BIOCARTA_NPP1_PATHWAY	LoF	0	-3	-2	No	0.569966	0.430034	0	1
COL4A1	BIOCARTA_NPP1_PATHWAY	LoF	0	3	2	Yes	0.76817	0.23183	0.481415	0.518585
ALPL	BIOCARTA_NPP1_PATHWAY	LoF	0	4	2	No	0.419599	0.580401	0.805483	0.194517
COL4A2	BIOCARTA_NPP1_PATHWAY	LoF	0	0	0	Yes	0.569966	0.430034	0.552266	0.447734
IBSP	BIOCARTA_NPP1_PATHWAY	LoF	0	-4	-2	No	0	0	0	1
ENPP1	BIOCARTA_NPP1_PATHWAY	LoF	0	4	2	No	0	1	0	1
COL4A3	BIOCARTA_NPP1_PATHWAY	LoF	0	1	1	No	0.713066	0.286934	0.475402	0.524598
COL4A4	BIOCARTA_NPP1_PATHWAY	LoF	0	1	1	Yes	0.630189	0.369811	0.553126	0.446874
SPP1	BIOCARTA_NPP1_PATHWAY	damaging	0	0	0	No	0.543975	0.456025	0.484479	0.515521
COL4A1	BIOCARTA_NPP1_PATHWAY	damaging	0	2	1	Yes	0.476123	0.523877	0.490892	0.509108
ALPL	BIOCARTA_NPP1_PATHWAY	damaging	0	2	1	No	0.409515	0.590485	0.780189	0.219811
COL4A2	BIOCARTA_NPP1_PATHWAY	damaging	0	0	0	Yes	0.550248	0.449752	0.597728	0.402272
IBSP	BIOCARTA_NPP1_PATHWAY	damaging	0	1	1	No	0.543975	0.456025	0.613286	0.386714
ENPP1	BIOCARTA_NPP1_PATHWAY	damaging	0	1	1	No	0.453066	0.546934	0.271748	0.728252
COL4A3	BIOCARTA_NPP1_PATHWAY	damaging	0	0	0	No	0.398569	0.601431	0.51826	0.48174
COL4A4	BIOCARTA_NPP1_PATHWAY	damaging	0	0	0	Yes	0.634982	0.365018	0.556336	0.443664
FASLG	BIOCARTA_PML_PATHWAY	LoF	0	-2	-1	No	0	0	0	0
HRAS	BIOCARTA_PML_PATHWAY	LoF	0	-2	-1	No	0	0	1	0
PAX3	BIOCARTA_PML_PATHWAY	LoF	0	-1	-1	No	0	0	0	0
SUMO1	BIOCARTA_PML_PATHWAY	LoF	0	0	0	No	0	0	0	0
TNF	BIOCARTA_PML_PATHWAY	LoF	0	1	1	No	0	0	0	0
FAS	BIOCARTA_PML_PATHWAY	LoF	0	4	2	No	0	0	0	0
TNFRSF1B	BIOCARTA_PML_PATHWAY	LoF	0	0	0	No	0	0	0	0
TNFRSF1A	BIOCARTA_PML_PATHWAY	LoF	0	0	0	No	0	0	0.613286	0.386714
DAXX	BIOCARTA_PML_PATHWAY	LoF	0	1	1	No	0.665339	0.334661	0.413435	0.586565
SP100	BIOCARTA_PML_PATHWAY	LoF	0	0	0	No	0.498508	0.501492	0.594139	0.405861
SIRT1	BIOCARTA_PML_PATHWAY	LoF	0	-1	-1	No	0	0	0.571824	0.428176
RB1	BIOCARTA_PML_PATHWAY	LoF	0	3	2	No	0	1	0.863826	0.136174
TP53	BIOCARTA_PML_PATHWAY	LoF	0	2	1	No	0	1	0	1
CREBBP	BIOCARTA_PML_PATHWAY	LoF	0	-1	-1	No	0	1	0.388138	0.611862
PRAM1	BIOCARTA_PML_PATHWAY	LoF	0	4	2	No	0.665339	0.334661	0	1
PML	BIOCARTA_PML_PATHWAY	LoF	0	4	2	No	0	1	0	0
RARA	BIOCARTA_PML_PATHWAY	LoF	0	2	1	No	0	0	0	0
FASLG	BIOCARTA_PML_PATHWAY	damaging	1	-1	0	No	0.498508	0.501492	0	1
HRAS	BIOCARTA_PML_PATHWAY	damaging	1	3	2	No	0	0	0.760294	0.239706
PAX3	BIOCARTA_PML_PATHWAY	damaging	2	0	1	No	0.630189	0.369811	0	1
SUMO1	BIOCARTA_PML_PATHWAY	damaging	2	-2	0	No	0	0	1	0
TNF	BIOCARTA_PML_PATHWAY	damaging	1	2	2	No	0	0	0	1
FAS	BIOCARTA_PML_PATHWAY	damaging	0	-1	-1	No	0.469102	0.530898	0.559221	0.440779
TNFRSF1B	BIOCARTA_PML_PATHWAY	damaging	3	2	3	No	0.799043	0.200957	0	1
TNFRSF1A	BIOCARTA_PML_PATHWAY	damaging	1	0	1	No	0.221192	0.778808	0.585007	0.414993
DAXX	BIOCARTA_PML_PATHWAY	damaging	2	-1	1	No	0.469102	0.530898	0.240801	0.759199
SP100	BIOCARTA_PML_PATHWAY	damaging	1	0	1	No	0.442971	0.557029	0.581179	0.418821
SIRT1	BIOCARTA_PML_PATHWAY	damaging	3	0	2	No	0.665339	0.334661	0.547162	0.452838
RB1	BIOCARTA_PML_PATHWAY	damaging	0	-2	-1	No	0.433317	0.566683	0.745404	0.254596
TP53	BIOCARTA_PML_PATHWAY	damaging	2	2	2	No	0.613971	0.386029	0.655537	0.344463
CREBBP	BIOCARTA_PML_PATHWAY	damaging	3	0	2	No	0.692608	0.307392	0.462083	0.537917
PRAM1	BIOCARTA_PML_PATHWAY	damaging	0	3	2	No	0.469102	0.530898	0.436176	0.563824
PML	BIOCARTA_PML_PATHWAY	damaging	2	-1	1	No	0.694387	0.305613	0.585007	0.414993
RARA	BIOCARTA_PML_PATHWAY	damaging	3	1	2	No	0.776745	0.223255	0.791933	0.208067
C1QB	BIOCARTA_COMP_PATHWAY	LoF	0	-4	-2	No	0	0	0	0
CFB	BIOCARTA_COMP_PATHWAY	LoF	0	4	2	No	0	1	0.926939	0.0730614
C7	BIOCARTA_COMP_PATHWAY	LoF	0	1	1	No	0.498508	0.501492	0.559221	0.440779
MASP1	BIOCARTA_COMP_PATHWAY	LoF	0	-1	-1	No	0.498508	0.501492	0	1
C8A	BIOCARTA_COMP_PATHWAY	LoF	0	3	2	No	0	0	0.863826	0.136174
CFD	BIOCARTA_COMP_PATHWAY	LoF	0	1	1	No	0	0	0	1
C2	BIOCARTA_COMP_PATHWAY	LoF	0	-1	-1	Yes	0	0	0.43026	0.56974
C1S	BIOCARTA_COMP_PATHWAY	LoF	0	-3	-2	No	0	0	0	0
C1QC	BIOCARTA_COMP_PATHWAY	LoF	0	-4	-2	No	0	0	0	0
C6	BIOCARTA_COMP_PATHWAY	LoF	0	4	2	No	0.598567	0.401433	0.240801	0.759199
C5	BIOCARTA_COMP_PATHWAY	LoF	0	4	2	No	0.665339	0.334661	0.49391	0.50609
MBL2	BIOCARTA_COMP_PATHWAY	LoF	0	-2	-1	No	0.498508	0.501492	0.904901	0.0950992
C1R	BIOCARTA_COMP_PATHWAY	LoF	0	-4	-2	No	0	0	0	1
C3	BIOCARTA_COMP_PATHWAY	LoF	0	4	2	No	0	1	0.778966	0.221034
C4A	BIOCARTA_COMP_PATHWAY	LoF	0	0	0	No	0	0	0.586811	0.413189
C1QA	BIOCARTA_COMP_PATHWAY	LoF	0	-4	-2	No	0	0	0	0
C9	BIOCARTA_COMP_PATHWAY	LoF	0	1	1	No	0.511329	0.488671	0	1
MASP2	BIOCARTA_COMP_PATHWAY	LoF	0	-1	-1	No	0.332008	0.667992	0.548237	0.451763
C4B	BIOCARTA_COMP_PATHWAY	LoF	0	-2	-1	No	0	0	0	0
C1QB	BIOCARTA_COMP_PATHWAY	damaging	0	2	1	No	0.332008	0.667992	0.778966	0.221034
CFB	BIOCARTA_COMP_PATHWAY	damaging	0	0	0	No	0.221192	0.778808	0.353528	0.646472
C7	BIOCARTA_COMP_PATHWAY	damaging	0	0	0	No	0.424771	0.575229	0.458232	0.541768
MASP1	BIOCARTA_COMP_PATHWAY	damaging	0	1	1	No	0.512023	0.487977	0.240801	0.759199
C8A	BIOCARTA_COMP_PATHWAY	damaging	0	2	1	No	0.433317	0.566683	0.601653	0.398347
CFD	BIOCARTA_COMP_PATHWAY	damaging	0	4	2	No	0.332008	0.667992	0	1
C2	BIOCARTA_COMP_PATHWAY	damaging	0	-1	-1	Yes	0.489737	0.510263	0.378866	0.621134
C1S	BIOCARTA_COMP_PATHWAY	damaging	0	0	0	No	0.265501	0.734499	0.636357	0.363643
C1QC	BIOCARTA_COMP_PATHWAY	damaging	0	1	1	No	0.708446	0.291554	0.442258	0.557742
C6	BIOCARTA_COMP_PATHWAY	damaging	0	1	1	No	0.512795	0.487205	0.369308	0.630692
C5	BIOCARTA_COMP_PATHWAY	damaging	0	0	0	No	0.609692	0.390308	0.518585	0.481415
MBL2	BIOCARTA_COMP_PATHWAY	damaging	0	0	0	No	0.398569	0.601431	0.651052	0.348948
C1R	BIOCARTA_COMP_PATHWAY	damaging	0	-2	-1	No	0	0	0.56756	0.43244
C3	BIOCARTA_COMP_PATHWAY	damaging	0	2	1	No	0.442971	0.557029	0.746459	0.253541
C4A	BIOCARTA_COMP_PATHWAY	damaging	0	1	1	No	0	0	0.583214	0.416786
C1QA	BIOCARTA_COMP_PATHWAY	damaging	0	0	0	No	0.799043	0.200957	0.543257	0.456743
C9	BIOCARTA_COMP_PATHWAY	damaging	0	1	1	No	0.498508	0.501492	0.483454	0.516546
MASP2	BIOCARTA_COMP_PATHWAY	damaging	0	0	0	No	0.381569	0.618431	0.534336	0.465664
C4B	BIOCARTA_COMP_PATHWAY	damaging	0	0	0	No	0	0	0	0
COL4A1	BIOCARTA_AMI_PATHWAY	LoF	4	2	3	Yes	0.76817	0.23183	0.481415	0.518585
F7	BIOCARTA_AMI_PATHWAY	LoF	2	0	1	No	0.498508	0.501492	0	1
PROS1	BIOCARTA_AMI_PATHWAY	LoF	-4	0	-2	No	0	1	0	1
SERPINC1	BIOCARTA_AMI_PATHWAY	LoF	2	1	2	No	0	0	0	1
PLG	BIOCARTA_AMI_PATHWAY	LoF	-2	0	-1	Yes	0.398569	0.601431	0.49391	0.50609
PROC	BIOCARTA_AMI_PATHWAY	LoF	-4	-2	-3	No	0	1	0.543257	0.456743
AHSP	BIOCARTA_AMI_PATHWAY	LoF	-4	-1	-3	No	0	0	0	1
FGB	BIOCARTA_AMI_PATHWAY	LoF	0	1	1	No	0	0	0.613286	0.386714
FGA	BIOCARTA_AMI_PATHWAY	LoF	4	1	3	No	0.832503	0.167497	0.760294	0.239706
F10	BIOCARTA_AMI_PATHWAY	LoF	1	2	2	No	0	1	0.926939	0.0730614
F2R	BIOCARTA_AMI_PATHWAY	LoF	-2	-3	-3	No	0	0	0	0
PLAT	BIOCARTA_AMI_PATHWAY	LoF	3	2	3	No	0.856411	0.143589	0.678923	0.321077
COL4A2	BIOCARTA_AMI_PATHWAY	LoF	2	0	1	Yes	0.569966	0.430034	0.552266	0.447734
TFPI	BIOCARTA_AMI_PATHWAY	LoF	2	1	2	No	0.498508	0.501492	0	0
COL4A3	BIOCARTA_AMI_PATHWAY	LoF	3	-1	1	No	0.713066	0.286934	0.475402	0.524598
COL4A4	BIOCARTA_AMI_PATHWAY	LoF	1	1	1	Yes	0.630189	0.369811	0.553126	0.446874
F2	BIOCARTA_AMI_PATHWAY	LoF	1	0	1	No	1	0	0	1
FGG	BIOCARTA_AMI_PATHWAY	LoF	-1	0	-1	No	0.665339	0.334661	1	0
COL4A1	BIOCARTA_AMI_PATHWAY	damaging	1	2	2	Yes	0.476123	0.523877	0.490892	0.509108
F7	BIOCARTA_AMI_PATHWAY	damaging	-1	-1	-1	No	0.436032	0.563968	0.413435	0.586565
PROS1	BIOCARTA_AMI_PATHWAY	damaging	-2	-1	-2	No	0.318703	0.681297	0.413435	0.586565
SERPINC1	BIOCARTA_AMI_PATHWAY	damaging	0	0	0	No	0.351579	0.648421	0.531128	0.468872
PLG	BIOCARTA_AMI_PATHWAY	damaging	0	0	0	Yes	0.691035	0.308965	0.545482	0.454518
PROC	BIOCARTA_AMI_PATHWAY	damaging	-1	-1	-1	No	0.153071	0.846929	0.52454	0.47546
AHSP	BIOCARTA_AMI_PATHWAY	damaging	3	-2	1	No	0.832503	0.167497	0.630708	0.369292
FGB	BIOCARTA_AMI_PATHWAY	damaging	1	3	2	No	0.442971	0.557029	0.540173	0.459827
FGA	BIOCARTA_AMI_PATHWAY	damaging	1	1	1	No	0.799043	0.200957	0.678923	0.321077
F10	BIOCARTA_AMI_PATHWAY	damaging	0	2	1	No	0	1	0.760294	0.239706
F2R	BIOCARTA_AMI_PATHWAY	damaging	1	-1	0	No	1	0	0	1
PLAT	BIOCARTA_AMI_PATHWAY	damaging	2	-1	1	No	0.713066	0.286934	0.501097	0.498903
COL4A2	BIOCARTA_AMI_PATHWAY	damaging	1	-1	0	Yes	0.550248	0.449752	0.597728	0.402272
TFPI	BIOCARTA_AMI_PATHWAY	damaging	-2	0	-1	No	0.332008	0.667992	0.717308	0.282692
COL4A3	BIOCARTA_AMI_PATHWAY	damaging	-1	0	-1	No	0.398569	0.601431	0.51826	0.48174
COL4A4	BIOCARTA_AMI_PATHWAY	damaging	2	1	2	Yes	0.634982	0.365018	0.556336	0.443664
F2	BIOCARTA_AMI_PATHWAY	damaging	1	0	1	No	0.665339	0.334661	0.613286	0.386714
FGG	BIOCARTA_AMI_PATHWAY	damaging	0	2	1	No	0.398569	0.601431	0.57834	0.42166
FPR1	BIOCARTA_FMLP_PATHWAY	LoF	0	1	1	No	0	0	0	0
MAPK3	BIOCARTA_FMLP_PATHWAY	LoF	0	0	0	No	0	0	0	1
PIK3C2G	BIOCARTA_FMLP_PATHWAY	LoF	0	0	0	No	0.498508	0.501492	0.545854	0.454146
HRAS	BIOCARTA_FMLP_PATHWAY	LoF	0	0	0	No	0	0	1	0
GNA15	BIOCARTA_FMLP_PATHWAY	LoF	0	3	2	No	0.498508	0.501492	0	1
NFATC4	BIOCARTA_FMLP_PATHWAY	LoF	0	2	1	No	0	0	0	1
NFKBIA	BIOCARTA_FMLP_PATHWAY	LoF	0	-2	-1	No	0	0	0.406806	0.593194
MAP2K1	BIOCARTA_FMLP_PATHWAY	LoF	0	1	1	No	0	0	0.651052	0.348948
RAF1	BIOCARTA_FMLP_PATHWAY	LoF	0	2	1	No	0	1	0	1
CAMK1G	BIOCARTA_FMLP_PATHWAY	LoF	0	4	2	No	0	1	0	0
CALM1	BIOCARTA_FMLP_PATHWAY	LoF	0	0	0	No	0	0	0	0
NFATC2	BIOCARTA_FMLP_PATHWAY	LoF	0	0	0	No	0	0	0	1
RAC1	BIOCARTA_FMLP_PATHWAY	LoF	0	-2	-1	No	0	1	0	1
PLCB1	BIOCARTA_FMLP_PATHWAY	LoF	0	3	2	No	0.665339	0.334661	0	1
MAPK1	BIOCARTA_FMLP_PATHWAY	LoF	0	1	1	No	0	0	0	1
CAMK1	BIOCARTA_FMLP_PATHWAY	LoF	0	1	1	No	0	0	0	1
PPP3CA	BIOCARTA_FMLP_PATHWAY	LoF	0	1	1	No	0	0	0	1
PAK1	BIOCARTA_FMLP_PATHWAY	LoF	0	-2	-1	No	1	0	0	1
NFATC3	BIOCARTA_FMLP_PATHWAY	LoF	0	0	0	No	0	1	0	1
MAP2K6	BIOCARTA_FMLP_PATHWAY	LoF	0	-2	-1	No	0	0	0	1
MAP2K2	BIOCARTA_FMLP_PATHWAY	LoF	0	-3	-2	No	1	0	0	1
CALM2	BIOCARTA_FMLP_PATHWAY	LoF	0	-3	-2	No	0	0	0	1
MAPK14	BIOCARTA_FMLP_PATHWAY	LoF	0	1	1	No	0	1	0	0
PPP3CB	BIOCARTA_FMLP_PATHWAY	LoF	0	4	2	No	0	0	0	0
RELA	BIOCARTA_FMLP_PATHWAY	LoF	0	-1	-1	No	1	0	0.678923	0.321077
MAP2K3	BIOCARTA_FMLP_PATHWAY	LoF	0	-1	-1	No	0	0	0.613286	0.386714
CALM3	BIOCARTA_FMLP_PATHWAY	LoF	0	0	0	No	0	0	0	1
NFATC1	BIOCARTA_FMLP_PATHWAY	LoF	0	0	0	No	0.665339	0.334661	0	1
NCF2	BIOCARTA_FMLP_PATHWAY	LoF	0	0	0	No	0.398569	0.601431	0	1
NFKB1	BIOCARTA_FMLP_PATHWAY	LoF	0	2	1	No	0.498508	0.501492	0.442258	0.557742
NCF1	BIOCARTA_FMLP_PATHWAY	LoF	0	0	0	No	0	0	0.663151	0.336849
MAP3K1	BIOCARTA_FMLP_PATHWAY	LoF	0	-3	-2	No	0.569966	0.430034	0	1
PPP3CC	BIOCARTA_FMLP_PATHWAY	LoF	0	3	2	No	0	0	0.926939	0.0730614
COL4A1	BIOCARTA_VITCB_PATHWAY	LoF	3	2	3	Yes	0.76817	0.23183	0.481415	0.518585
SLC2A3	BIOCARTA_VITCB_PATHWAY	LoF	3	-2	1	No	1	0	0	1
P4HB	BIOCARTA_VITCB_PATHWAY	LoF	3	-1	1	No	0	0	0	0
SLC2A1	BIOCARTA_VITCB_PATHWAY	LoF	2	-2	0	No	1	0	0	1
COL4A2	BIOCARTA_VITCB_PATHWAY	LoF	1	0	1	Yes	0.569966	0.430034	0.552266	0.447734
SLC23A2	BIOCARTA_VITCB_PATHWAY	LoF	0	-1	-1	No	0.665339	0.334661	0.413435	0.586565
COL4A3	BIOCARTA_VITCB_PATHWAY	LoF	2	1	2	No	0.713066	0.286934	0.475402	0.524598
COL4A4	BIOCARTA_VITCB_PATHWAY	LoF	1	1	1	Yes	0.630189	0.369811	0.553126	0.446874
SLC23A1	BIOCARTA_VITCB_PATHWAY	LoF	2	-2	0	No	0.665339	0.334661	0.863826	0.136174
REN	BIOCARTA_ACE2_PATHWAY	LoF	-4	2	-1	No	0	1	0.613286	0.386714
COL4A1	BIOCARTA_ACE2_PATHWAY	LoF	2	2	2	Yes	0.76817	0.23183	0.481415	0.518585
AGT	BIOCARTA_ACE2_PATHWAY	LoF	2	0	1	No	0.665339	0.334661	0	0
CMA1	BIOCARTA_ACE2_PATHWAY	LoF	3	-1	1	No	1	0	0	1
ACE	BIOCARTA_ACE2_PATHWAY	LoF	-2	3	1	No	0.41032	0.58968	0.365759	0.634241
AGTR1	BIOCARTA_ACE2_PATHWAY	LoF	-4	-1	-3	No	0	0	0	0
COL4A2	BIOCARTA_ACE2_PATHWAY	LoF	2	-1	1	Yes	0.569966	0.430034	0.552266	0.447734
COL4A3	BIOCARTA_ACE2_PATHWAY	LoF	4	1	3	No	0.713066	0.286934	0.475402	0.524598
COL4A4	BIOCARTA_ACE2_PATHWAY	LoF	1	1	1	Yes	0.630189	0.369811	0.553126	0.446874
F11	BIOCARTA_PLATELETAPP_PATHWAY	LoF	-2	0	-1	No	0.306423	0.693577	0.345819	0.654181
COL4A1	BIOCARTA_PLATELETAPP_PATHWAY	LoF	3	2	3	Yes	0.76817	0.23183	0.481415	0.518585
PLAU	BIOCARTA_PLATELETAPP_PATHWAY	LoF	1	-3	-1	No	0	1	0	1
PLG	BIOCARTA_PLATELETAPP_PATHWAY	LoF	0	-2	-1	Yes	0.398569	0.601431	0.49391	0.50609
SERPINE1	BIOCARTA_PLATELETAPP_PATHWAY	LoF	-2	-1	-2	No	0	1	0	1
APP	BIOCARTA_PLATELETAPP_PATHWAY	LoF	-1	0	-1	No	0.498508	0.501492	0	1
PLAT	BIOCARTA_PLATELETAPP_PATHWAY	LoF	2	-2	0	No	0.856411	0.143589	0.678923	0.321077
COL4A2	BIOCARTA_PLATELETAPP_PATHWAY	LoF	1	0	1	Yes	0.569966	0.430034	0.552266	0.447734
COL4A3	BIOCARTA_PLATELETAPP_PATHWAY	LoF	3	-1	1	No	0.713066	0.286934	0.475402	0.524598
COL4A4	BIOCARTA_PLATELETAPP_PATHWAY	LoF	2	1	2	Yes	0.630189	0.369811	0.553126	0.446874
F2	BIOCARTA_PLATELETAPP_PATHWAY	LoF	0	-1	-1	No	1	0	0	1
F12	BIOCARTA_INTRINSIC_PATHWAY	LoF	4	1	3	No	0.665339	0.334661	0	1
F11	BIOCARTA_INTRINSIC_PATHWAY	LoF	0	-1	-1	No	0.306423	0.693577	0.345819	0.654181
COL4A1	BIOCARTA_INTRINSIC_PATHWAY	LoF	3	2	3	Yes	0.76817	0.23183	0.481415	0.518585
F5	BIOCARTA_INTRINSIC_PATHWAY	LoF	-2	-2	-2	No	0	1	0.475402	0.524598
PROS1	BIOCARTA_INTRINSIC_PATHWAY	LoF	-1	-2	-2	No	0	1	0	1
SERPINC1	BIOCARTA_INTRINSIC_PATHWAY	LoF	0	-1	-1	No	0	0	0	1
KNG1	BIOCARTA_INTRINSIC_PATHWAY	LoF	-2	-1	-2	No	0.398569	0.601431	0	1
PROC	BIOCARTA_INTRINSIC_PATHWAY	LoF	-4	-2	-3	No	0	1	0.543257	0.456743
KLKB1	BIOCARTA_INTRINSIC_PATHWAY	LoF	4	0	2	No	0.82266	0.17734	0.540173	0.459827
FGB	BIOCARTA_INTRINSIC_PATHWAY	LoF	2	1	2	No	0	0	0.613286	0.386714
FGA	BIOCARTA_INTRINSIC_PATHWAY	LoF	2	1	2	No	0.832503	0.167497	0.760294	0.239706
F10	BIOCARTA_INTRINSIC_PATHWAY	LoF	1	0	1	No	0	1	0.926939	0.0730614
SERPING1	BIOCARTA_INTRINSIC_PATHWAY	LoF	4	0	2	No	0.665339	0.334661	0.505722	0.494278
F2R	BIOCARTA_INTRINSIC_PATHWAY	LoF	-4	0	-2	No	0	0	0	0
COL4A2	BIOCARTA_INTRINSIC_PATHWAY	LoF	4	0	2	Yes	0.569966	0.430034	0.552266	0.447734
COL4A3	BIOCARTA_INTRINSIC_PATHWAY	LoF	2	0	1	No	0.713066	0.286934	0.475402	0.524598
COL4A4	BIOCARTA_INTRINSIC_PATHWAY	LoF	4	1	3	Yes	0.630189	0.369811	0.553126	0.446874
F2	BIOCARTA_INTRINSIC_PATHWAY	LoF	2	0	1	No	1	0	0	1
FGG	BIOCARTA_INTRINSIC_PATHWAY	LoF	4	1	3	No	0.665339	0.334661	1	0
