# Supplementary material for: NERINE reveals rare variant associations in gene networks across phenotypes and implicates an SNCA-PRL-LRRK2 subnetwork in Parkinson’s disease
Source: Cell Genom. 2026 Jun 22;6(7):101284. doi: 10.1016/j.xgen.2026.101284 (PMC13347950; doi:10.1016/j.xgen.2026.101284)
Supplement: Table S13. NERINE identifies screen-wide significant rare LoF variant burden in peptidyl-threonine modification module enriched for GWAS genes in Parkinson’s disease, related to STAR Methods, Figure S18, and Methods S1 — NERINE was applied on six GO biological process (BP) modules enriched for PD GWAS genes (STAR Methods). For each module, we competitively tested network topologies built with (1) physical and genetic interactions, (2) co-expression in the substantia nigra region of the mid-brain, and (3) co-essentiality in CNS cell lines. Across UKBB-sporadic and AMP-PD cohorts, we tested rare variants (MAF <0.001) in six categories—(1) LoF, (2) damaging missense, (3) damaging, (4) missense, (5) neutral, and (6) synonymous (STAR Methods). For each type of network topology, p values were meta-analyzed using Fisher’s combined test. Bonferroni correction was applied on the combined p values. [file mmc10.xlsx]

## Sheet: Table_S13
Table S13. NERINE identifies screen-wide significant rare LoF variant burden in peptidyl-threonine modification module enriched for GWAS genes in Parkinson’s disease (PD), related to STAR Methods, Figure S18 and Methods S1. NERINE was applied on six GO biological process (BP) modules enriched for PD GWAS genes (STAR Methods). For each module, we competitively tested network topologies built with—…
		UKBB sporadic									AMP-PD sporadic									Meta analysis (Fisher's combined test)
		Physical & Genetic interactions			Co-expression			Co-essentiality			Physical & Genetic interactions			Co-expression			Co-essentiality
pathway	category	theta_hat	LLR	p-value	theta_hat	LLR	p-value	theta_hat	LLR	p-value	theta_hat	LLR	p-value	theta_hat	LLR	p-value	theta_hat	LLR	p-value	ppi_avg_theta_hat	coexpression_avg_theta_hat	coessentiality_avg_theta_hat	ppi_combined_pval	coexpression_combined_pval	coessentiality_combined_pval	ppi_Bonf_pval	coexpression_Bonf_pval	coessentiality_Bonf_pval
cellular_response_to_metal_ion	LoF	0.06	0.717	0.19857	0.2	0.49	0.24196	0.2	1.182	0.13847	0.06	0.0361	0.42465	0.06	0.4655	0.24753	0.06	0.3389	0.28023	0.06	0.13	0.13	0.293485	0.22885	0.164354	1	1	0.986124
cellular_response_to_metal_ion	damaging	0	0	0.5	0	0	0.5	0	0	0.5	0	0	0.5	0	0	0.5	0	0	0.5	0	0	0	0.596574	0.596574	0.596574	1	1	1
cellular_response_to_metal_ion	damaging_missense	0	0	0.5	0	0	0.5	0	0	0.5	0.06	1.4542	0.11393	0.06	1.5112	0.10948	0.06	0.9755	0.16166	0.03	0.03	0.03	0.220288	0.213071	0.284578	1	1	1
cellular_response_to_metal_ion	missense	0	0	0.5	0	0	0.5	0	0	0.5	0	0	0.5	0	0	0.5	0	0	0.5	0	0	0	0.596574	0.596574	0.596574	1	1	1
cellular_response_to_metal_ion	neutral	0	0	0.5	0	0	0.5	0	0	0.5	0	0	0.5	0	0	0.5	0	0	0.5	0	0	0	0.596574	0.596574	0.596574	1	1	1
cellular_response_to_metal_ion	synonymous	0	0	0.5	0	0	0.5	0	0	0.5	0	0	0.5	0	0	0.5	0	0	0.5	0	0	0	0.596574	0.596574	0.596574	1	1	1
dopamine_biosynthetic_process	LoF	0.06	0.8041	0.18494	0.2	0.3138	0.28769	0.2	0.6247	0.21464	0.06	0.0028	0.47905	0.06	0.5212	0.23516	0.06	0.3256	0.28414	0.06	0.13	0.13	0.303369	0.24994	0.231778	1	1	1
dopamine_biosynthetic_process	damaging	0	0	0.5	0	0	0.5	0	0	0.5	0	0	0.5	0	0	0.5	0	0	0.5	0	0	0	0.596574	0.596574	0.596574	1	1	1
dopamine_biosynthetic_process	damaging_missense	0	0	0.5	0	0	0.5	0	0	0.5	0	0	0.5	0	0	0.5	0	0	0.5	0	0	0	0.596574	0.596574	0.596574	1	1	1
dopamine_biosynthetic_process	missense	0	0	0.5	0	0	0.5	0	0	0.5	0	0	0.5	0	0	0.5	0	0	0.5	0	0	0	0.596574	0.596574	0.596574	1	1	1
dopamine_biosynthetic_process	neutral	0	0	0.5	0	0	0.5	0	0	0.5	0	0	0.5	0	0	0.5	0	0	0.5	0	0	0	0.596574	0.596574	0.596574	1	1	1
dopamine_biosynthetic_process	synonymous	0	0	0.5	0	0	0.5	0	0	0.5	0	0	0.5	0	0	0.5	0	0	0.5	0	0	0	0.596574	0.596574	0.596574	1	1	1
membrane_organization	LoF	0.06	0.2991	0.29223	0.2	1.6251	0.10119	0.06	0.4903	0.24189	0.06	0.4068	0.2618	0.06	0.6711	0.20633	0.06	0.7831	0.1881	0.06	0.13	0.06	0.273151	0.101378	0.186085	1	0.608265	1
membrane_organization	damaging	0	0	0.5	0	0	0.5	0	0	0.5	0	0	0.5	0.06	0.2339	0.31432	0	0	0.5	0	0.03	0	0.596574	0.447687	0.596574	1	1	1
membrane_organization	damaging_missense	0	0	0.5	0	0	0.5	0	0	0.5	0.06	2.0895	0.07416	0.06	1.9802	0.079684	0.06	0.3151	0.28729	0.03	0.03	0.03	0.159313	0.168272	0.422094	0.955875	1	1
membrane_organization	missense	0	0	0.5	0	0	0.5	0	0	0.5	0	0	0.5	0	0	0.5	0	0	0.5	0	0	0	0.596574	0.596574	0.596574	1	1	1
membrane_organization	neutral	0	0	0.5	0	0	0.5	0	0	0.5	0	0	0.5	0	0	0.5	0	0	0.5	0	0	0	0.596574	0.596574	0.596574	1	1	1
membrane_organization	synonymous	0	0	0.5	0	0	0.5	0	0	0.5	0	0	0.5	0	0	0.5	0	0	0.5	0	0	0	0.596574	0.596574	0.596574	1	1	1
peptidyl-threonine_modification	LoF	0.7	2.8598	0.045408	0.7	2.2286	0.067736	0.9	2.727	0.049331	0.7	3.5732	0.02936	0.9	4.8788	0.013594	0.9	4.3704	0.018284	0.7	0.8	0.9	0.0101695	0.00735688	0.00722716	0.0610172	0.0441413	0.043363
peptidyl-threonine_modification	damaging	0	0	0.5	0	0	0.5	0	0	0.5	0.06	0.7726	0.1897	0	0	0.5	0	0	0.5	0.03	0	0	0.318618	0.596574	0.596574	1	1	1
peptidyl-threonine_modification	damaging_missense	0	0	0.5	0	0	0.5	0	0	0.5	0.06	3.2931	0.034785	0.06	1.8407	0.087432	0.06	3.0309	0.040846	0.03	0.03	0.03	0.0878924	0.180499	0.0998013	0.527354	1	0.598808
peptidyl-threonine_modification	missense	0	0	0.5	0	0	0.5	0	0	0.5	0	0	0.5	0	0	0.5	0	0	0.5	0	0	0	0.596574	0.596574	0.596574	1	1	1
peptidyl-threonine_modification	neutral	0	0	0.5	0	0	0.5	0	0	0.5	0	0	0.5	0	0	0.5	0	0	0.5	0	0	0	0.596574	0.596574	0.596574	1	1	1
peptidyl-threonine_modification	synonymous	0	0	0.5	0	0	0.5	0	0	0.5	0	0	0.5	0	0	0.5	0	0	0.5	0	0	0	0.596574	0.596574	0.596574	1	1	1
positive_regulation_of_receptor_recycling	LoF	0	0	0.5	0.06	0.5816	0.22285	0	0	0.5	0.2	5.0349	0.012421	0.06	5.2886	0.010733	0.06	3.2039	0.036732	0.1	0.06	0.03	0.0377159	0.0167936	0.0917156	0.226295	0.100762	0.550294
positive_regulation_of_receptor_recycling	damaging	0	0	0.5	0	0	0.5	0	0	0.5	0	0	0.5	0	0	0.5	0	0	0.5	0	0	0	0.596574	0.596574	0.596574	1	1	1
positive_regulation_of_receptor_recycling	damaging_missense	0	0	0.5	0	0	0.5	0	0	0.5	0	0	0.5	0	0	0.5	0	0	0.5	0	0	0	0.596574	0.596574	0.596574	1	1	1
positive_regulation_of_receptor_recycling	missense	0	0	0.5	0	0	0.5	0	0	0.5	0	0	0.5	0	0	0.5	0	0	0.5	0	0	0	0.596574	0.596574	0.596574	1	1	1
positive_regulation_of_receptor_recycling	neutral	0	0	0.5	0	0	0.5	0	0	0.5	0	0	0.5	0	0	0.5	0	0	0.5	0	0	0	0.596574	0.596574	0.596574	1	1	1
positive_regulation_of_receptor_recycling	synonymous	0	0	0.5	0	0	0.5	0	0	0.5	0	0	0.5	0	0	0.5	0	0	0.5	0	0	0	0.596574	0.596574	0.596574	1	1	1
protein_localization_to_endoplasmic_reticulum	LoF	0	0	0.5	0	0	0.5	0.06	0.395	0.26483	0.06	3.0226	0.041056	0.06	5.2372	0.011054	0.2	3.0493	0.040386	0.03	0.03	0.13	0.100385	0.0343765	0.0592786	0.602307	0.206259	0.355672
protein_localization_to_endoplasmic_reticulum	damaging	0	0	0.5	0	0	0.5	0	0	0.5	0.06	1.6338	0.10059	0.6	1.1204	0.14491	0	0	0.5	0.03	0.3	0	0.201282	0.262752	0.596574	1	1	1
protein_localization_to_endoplasmic_reticulum	damaging_missense	0	0	0.5	0	0	0.5	0	0	0.5	0.06	0.8558	0.17745	0.06	0.1076	0.37147	0.06	1.2085	0.13581	0.03	0.03	0.03	0.303091	0.498012	0.250801	1	1	1
protein_localization_to_endoplasmic_reticulum	missense	0	0	0.5	0	0	0.5	0	0	0.5	0	0	0.5	0	0	0.5	0	0	0.5	0	0	0	0.596574	0.596574	0.596574	1	1	1
protein_localization_to_endoplasmic_reticulum	neutral	0	0	0.5	0	0	0.5	0	0	0.5	0	0	0.5	0	0	0.5	0	0	0.5	0	0	0	0.596574	0.596574	0.596574	1	1	1
protein_localization_to_endoplasmic_reticulum	synonymous	0.2	1.0901	0.14823	0.06	3.4582	0.03147	0.06	1.0909	0.14814	0	0	0.5	0	0	0.5	0	0	0.5	0.1	0.03	0.03	0.266673	0.0811269	0.266673	1	0.486761	1
