# Supplementary material for: NERINE reveals rare variant associations in gene networks across phenotypes and implicates an SNCA-PRL-LRRK2 subnetwork in Parkinson’s disease
Source: Cell Genom. 2026 Jun 22;6(7):101284. doi: 10.1016/j.xgen.2026.101284 (PMC13347950; doi:10.1016/j.xgen.2026.101284)
Supplement: Table S14. NERINE-predicted gene effects in the peptidyl-threonine modification module enriched for PD GWAS genes across UKBB-sporadic and AMP-PD cohorts, related to STAR Methods, Figure S18, and Methods S1 — Relative gene effects range from −4 and 4. Here, 0 indicates no effect on the trait. Positive values indicate varying degrees of trait-increasing effects, and negative values indicate varying degrees of trait-decreasing effects. Gene effects in only the categories where significant network-level p values were observed are shown. Average effects are used for visualizing the networks. Relative proportions of cases and controls carrying the qualifying mutations in the genes within each cohort are also shown. Relative proportions of cases with variant alleles for gene x are calculated as (kcase/Ncase)/(kcase/Ncase+kcontrol/Ncontrol), where kg denotes the number of individuals carrying qualifying variant alleles in group g. Relative proportions in controls are calculated analogously. [file mmc11.xlsx]

## Sheet: Table_S14
Table S14. NERINE-predicted gene effects in the peptidyl-threonine modification module enriched for PD GWAS genes across UKBB-sporadic and AMP-PD cohorts, related to STAR Methods, Figure S18 and Methods S1. Relative gene effects range from -4 and 4. Here, 0 indicates no effect on the trait. Positive values indicate varying degrees of trait-increasing effects and negative values indicate varying d…
Gene	Category	Relative_Effect_UKBB	Relative_Effect_AMPPD	Avg_Relative_Effect	Relative_Prop_Cases_with_Allele_UKBB	Relative_Prop_Controls_with_Allele_UKBB	Relative_Prop_Cases_with_Allele_AMPPD	Relative_Prop_Controls_with_Allele_AMPPD
STK39	LoF	-4	0	-2	0	1	0.340909	0.659091
MCCC1	LoF	4	4	4	0.759496	0.240504	0	0
LRRK2	LoF	-4	-3	-3.5	0.159105	0.840895	0.340909	0.659091
FYN	LoF	-4	1	-1.5	0	0	0.608108	0.391892
CAMK2D	LoF	-4	2	-1	0	1	0.608108	0.391892
USP8	LoF	-3	-2	-2.5	0	1	0	0
DDRGK1	LoF	-3	-3	-3	0	1	0	0
MYLK2	LoF	0	-2	-1	0	1	0	0
USP25	LoF	-4	0	-2	0	1	0	0
MAP4K4	LoF	4	-4	0	0.6649	0.3351	0	1
EP300	LoF	0	-4	-2	0.418141	0.581859	0	1
DYRK1A	LoF	-3	4	0.5	0	1	1	0
