# Supplementary material for: NERINE reveals rare variant associations in gene networks across phenotypes and implicates an SNCA-PRL-LRRK2 subnetwork in Parkinson’s disease
Source: Cell Genom. 2026 Jun 22;6(7):101284. doi: 10.1016/j.xgen.2026.101284 (PMC13347950; doi:10.1016/j.xgen.2026.101284)
Supplement: Table S16. NERINE identifies screen-wide significant rare damaging and damaging missense variant burden in the regulation of autophagy module enriched for dopaminergic neuron essentiality genes in Parkinson’s disease, related to Figure 6 — NERINE was applied on ten GO biological process (BP) modules from the significant hits of genome-wide essentiality screen for DA neurons (STAR Methods). For each module, we competitively tested network topologies built with (1) physical and genetic interactions, (2) co-expression in the substantia nigra of the mid-brain, and (3) co-essentiality in CNS cell lines. Across UKBB-extreme and AMP-PD cohorts, we tested rare variants (MAF < 0.01) in six categories—(1) LoF, (2) damaging missense, (3) damaging, (4) missense, (5) neutral, and (6) synonymous (STAR Methods). For each type of network topology, p values were meta-analyzed across both cohorts using the Fisher’s combined test. Bonferroni correction was applied on the combined p values. [file mmc12.xlsx]

## Sheet: Table_S16
Table S16. NERINE identifies screen-wide significant rare damaging and damaging missense variant burden in the regulation of autophagy module enriched for dopamine (DA) neuron essentiality genes in Parkinson’s disease (PD), related to Figure 6. NERINE was applied on ten GO biological process (BP) modules from the significant hits of genome-wide essentiality screen for DA neurons (STAR Methods). F…
		AMP-PD sporadic									UKBB extreme									Meta analysis (Fisher's combined test)
		Physical & Genetic interactions			Co-expression			Co-essentiality			Physical & Genetic interactions			Co-expression			Co-essentiality
pathway	category	theta_hat	LLR	p-value	theta_hat	LLR	p-value	theta_hat	LLR	p-value	theta_hat	LLR	p-value	theta_hat	LLR	p-value	theta_hat	LLR	p-value	ppi_avg_theta_hat	coexpression_avg_theta_hat	coessentiality_avg_theta_hat	ppi_combined_pval	coexpression_combined_pval	coessentiality_combined_pval	ppi_Bonf_pval	coexpression_Bonf_pval	coessentiality_Bonf_pval
cellular protein modification process	damaging	0	0	0.5	0	0	0.5	0	0	0.5	0	0	0.5	0	0	0.5	0	0	0.5	0	0	0	0.596574	0.596574	0.596574	1	1	1
cellular protein modification process	damaging_missense	0	0	0.5	0	0	0.5	0	0	0.5	0	0	0.5	0	0	0.5	0	0	0.5	0	0	0	0.596574	0.596574	0.596574	1	1	1
cellular protein modification process	LoF	0	0	0.5	0	0	0.5	0	0	0.5	0	0	0.5	0	0	0.5	0	0	0.5	0	0	0	0.596574	0.596574	0.596574	1	1	1
cellular protein modification process	missense	0	0	0.5	0	0	0.5	0	0	0.5	0	0	0.5	0	0	0.5	0	0	0.5	0	0	0	0.596574	0.596574	0.596574	1	1	1
cellular protein modification process	neutral	0	0	0.5	0	0	0.5	0	0	0.5	0	0	0.5	0	0	0.5	0	0	0.5	0	0	0	0.596574	0.596574	0.596574	1	1	1
cellular protein modification process	synonymous	0	0	0.5	0	0	0.5	0	0	0.5	0	0	0.5	0	0	0.5	0	0	0.5	0	0	0	0.596574	0.596574	0.596574	1	1	1
cellular response to DNA damage stimulus	damaging	0	0	0.5	0	0	0.5	0	0	0.5	0	0	0.5	0	0	0.5	0	0	0.5	0	0	0	0.596574	0.596574	0.596574	1	1	1
cellular response to DNA damage stimulus	damaging_missense	0	0	0.5	0	0	0.5	0	0	0.5	0	0	0.5	0	0	0.5	0	0	0.5	0	0	0	0.596574	0.596574	0.596574	1	1	1
cellular response to DNA damage stimulus	LoF	0.06	3.0228	0.041051	0.06	3.2766	0.035137	0.06	3.7263	0.026781	0	0	0.5	0	0	0.5	0	0	0.5	0.03	0.03	0.03	0.100289	0.0885742	0.0711465	1	0.885742	0.711465
cellular response to DNA damage stimulus	missense	0	0	0.5	0	0	0.5	0	0	0.5	0	0	0.5	0	0	0.5	0	0	0.5	0	0	0	0.596574	0.596574	0.596574	1	1	1
cellular response to DNA damage stimulus	neutral	0	0	0.5	0	0	0.5	0	0	0.5	0	0	0.5	0	0	0.5	0	0	0.5	0	0	0	0.596574	0.596574	0.596574	1	1	1
cellular response to DNA damage stimulus	synonymous	0.06	4.3363	0.018654	0.06	4.8874	0.013527	0.06	4.5769	0.016203	0	0	0.5	0	0	0.5	0	0	0.5	0.03	0.03	0.03	0.0529293	0.0405554	0.0471159	0.529293	0.405554	0.471159
inflammation	damaging	0	0	0.5	0	0	0.5	0	0	0.5	0	0	0.5	0	0	0.5	0	0	0.5	0	0	0	0.596574	0.596574	0.596574	1	1	1
inflammation	damaging_missense	0	0	0.5	0	0	0.5	0	0	0.5	0	0	0.5	0	0	0.5	0	0	0.5	0	0	0	0.596574	0.596574	0.596574	1	1	1
inflammation	LoF	0	0	0.5	0	0	0.5	0	0	0.5	0.06	0.4343	0.25493	0	0	0.5	0.06	0.5521	0.22874	0.03	0	0.03	0.390032	0.596574	0.36236	1	1	1
inflammation	missense	0	0	0.5	0	0	0.5	0	0	0.5	0	0	0.5	0	0	0.5	0	0	0.5	0	0	0	0.596574	0.596574	0.596574	1	1	1
inflammation	neutral	0	0	0.5	0	0	0.5	0	0	0.5	0	0	0.5	0	0	0.5	0	0	0.5	0	0	0	0.596574	0.596574	0.596574	1	1	1
inflammation	synonymous	0	0	0.5	0	0	0.5	0	0	0.5	0	0	0.5	0	0	0.5	0	0	0.5	0	0	0	0.596574	0.596574	0.596574	1	1	1
mitochondria	damaging	0	0	0.5	0	0	0.5	0	0	0.5	0	0	0.5	0	0	0.5	0	0	0.5	0	0	0	0.596574	0.596574	0.596574	1	1	1
mitochondria	damaging_missense	0	0	0.5	0	0	0.5	0	0	0.5	0	0	0.5	0	0	0.5	0	0	0.5	0	0	0	0.596574	0.596574	0.596574	1	1	1
mitochondria	LoF	0	0	0.5	0	0	0.5	0	0	0.5	0.06	1.2129	0.13538	0.2	0.4141	0.25994	0.06	0.4241	0.25746	0.03	0.1	0.03	0.249967	0.395167	0.392631	1	1	1
mitochondria	missense	0	0	0.5	0	0	0.5	0	0	0.5	0	0	0.5	0	0	0.5	0	0	0.5	0	0	0	0.596574	0.596574	0.596574	1	1	1
mitochondria	neutral	0	0	0.5	0	0	0.5	0	0	0.5	0	0	0.5	0	0	0.5	0	0	0.5	0	0	0	0.596574	0.596574	0.596574	1	1	1
mitochondria	synonymous	0	0	0.5	0	0	0.5	0	0	0.5	0	0	0.5	0	0	0.5	0	0	0.5	0	0	0	0.596574	0.596574	0.596574	1	1	1
mRNA processing	damaging	0	0	0.5	0	0	0.5	0	0	0.5	0	0	0.5	0	0	0.5	0	0	0.5	0	0	0	0.596574	0.596574	0.596574	1	1	1
mRNA processing	damaging_missense	0	0	0.5	0	0	0.5	0	0	0.5	0	0	0.5	0	0	0.5	0	0	0.5	0	0	0	0.596574	0.596574	0.596574	1	1	1
mRNA processing	LoF	0	0	0.5	0	0	0.5	0	0	0.5	0.06	0.15	0.34928	0.06	0.1133	0.3682	0.4	0.5299	0.23332	0.03	0.03	0.2	0.479392	0.495648	0.367303	1	1	1
mRNA processing	missense	0	0	0.5	0	0	0.5	0	0	0.5	0	0	0.5	0	0	0.5	0	0	0.5	0	0	0	0.596574	0.596574	0.596574	1	1	1
mRNA processing	neutral	0	0	0.5	0	0	0.5	0	0	0.5	0	0	0.5	0	0	0.5	0	0	0.5	0	0	0	0.596574	0.596574	0.596574	1	1	1
mRNA processing	synonymous	0	0	0.5	0	0	0.5	0	0	0.5	0	0	0.5	0	0	0.5	0	0	0.5	0	0	0	0.596574	0.596574	0.596574	1	1	1
protein catabolic process	damaging	0	0	0.5	0	0	0.5	0	0	0.5	0	0	0.5	0	0	0.5	0	0	0.5	0	0	0	0.596574	0.596574	0.596574	1	1	1
protein catabolic process	damaging_missense	0	0	0.5	0	0	0.5	0	0	0.5	0	0	0.5	0	0	0.5	0	0	0.5	0	0	0	0.596574	0.596574	0.596574	1	1	1
protein catabolic process	LoF	0.06	0.1656	0.34202	0.4	1.0187	0.15642	0	0	0.5	0.3	6.2554	0.0061908	0.3	5.7081	0.0084433	0.3	6.3932	0.005728	0.18	0.35	0.15	0.0151553	0.0100764	0.0196343	0.151553	0.100764	0.196343
protein catabolic process	missense	0	0	0.5	0	0	0.5	0	0	0.5	0	0	0.5	0	0	0.5	0	0	0.5	0	0	0	0.596574	0.596574	0.596574	1	1	1
protein catabolic process	neutral	0	0	0.5	0	0	0.5	0	0	0.5	0	0	0.5	0	0	0.5	0	0	0.5	0	0	0	0.596574	0.596574	0.596574	1	1	1
protein catabolic process	synonymous	0	0	0.5	0	0	0.5	0	0	0.5	0	0	0.5	0	0	0.5	0	0	0.5	0	0	0	0.596574	0.596574	0.596574	1	1	1
regulation of apoptotic process	damaging	0	0	0.5	0	0	0.5	0	0	0.5	0	0	0.5	0	0	0.5	0	0	0.5	0	0	0	0.596574	0.596574	0.596574	1	1	1
regulation of apoptotic process	damaging_missense	0	0	0.5	0	0	0.5	0	0	0.5	0	0	0.5	0	0	0.5	0	0	0.5	0	0	0	0.596574	0.596574	0.596574	1	1	1
regulation of apoptotic process	LoF	0.06	1.1555	0.1412	0.06	1.1072	0.14635	0.06	0.7973	0.18594	0	0	0.5	0	0	0.5	0	0	0.5	0.03	0.03	0.03	0.257741	0.26452	0.313818	1	1	1
regulation of apoptotic process	missense	0	0	0.5	0	0	0.5	0	0	0.5	0	0	0.5	0	0	0.5	0	0	0.5	0	0	0	0.596574	0.596574	0.596574	1	1	1
regulation of apoptotic process	neutral	0	0	0.5	0	0	0.5	0	0	0.5	0	0	0.5	0	0	0.5	0	0	0.5	0	0	0	0.596574	0.596574	0.596574	1	1	1
regulation of apoptotic process	synonymous	0	0	0.5	0	0	0.5	0	0	0.5	0	0	0.5	0	0	0.5	0	0	0.5	0	0	0	0.596574	0.596574	0.596574	1	1	1
regulation of autophagy	damaging	0	0	0.5	0	0	0.5	0	0	0.5	0.06	8.2808	0.0020033	0.06	10.223	0.00069349	0.06	5.9598	0.0073178	0.03	0.03	0.03	0.00791915	0.00310923	0.0241875	0.0791915	0.0310923	0.241875
regulation of autophagy	damaging_missense	0	0	0.5	0	0	0.5	0	0	0.5	0.2	11.0974	0.00043224	0.06	11.2852	0.00039064	0.4	9.0614	0.0013053	0.1	0.03	0.2	0.0020401	0.00186352	0.00543949	0.020401	0.0186352	0.0543949
regulation of autophagy	LoF	0.06	3.8945	0.024222	0.2	4.2013	0.020197	0.2	3.8005	0.025619	0.06	1.6098	0.10226	0.2	1.6531	0.099267	0.2	0.9177	0.16904	0.06	0.2	0.2	0.0173404	0.0144596	0.0278981	0.173404	0.144596	0.278981
regulation of autophagy	missense	0	0	0.5	0	0	0.5	0	0	0.5	0.06	0.6655	0.20732	0.06	1.6651	0.09846	0	0	0.5	0.03	0.03	0	0.33862	0.197474	0.596574	1	1	1
regulation of autophagy	neutral	0	0	0.5	0	0	0.5	0	0	0.5	0	0	0.5	0	0	0.5	0	0	0.5	0	0	0	0.596574	0.596574	0.596574	1	1	1
regulation of autophagy	synonymous	0	0	0.5	0	0	0.5	0	0	0.5	0	0	0.5	0	0	0.5	0	0	0.5	0	0	0	0.596574	0.596574	0.596574	1	1	1
positive regulation of programmed cell death	damaging	0	0	0.5	0	0	0.5	0	0	0.5	0	0	0.5	0	0	0.5	0	0	0.5	0	0	0	0.596574	0.596574	0.596574	1	1	1
positive regulation of programmed cell death	damaging_missense	0	0	0.5	0	0	0.5	0	0	0.5	0	0	0.5	0	0	0.5	0	0	0.5	0	0	0	0.596574	0.596574	0.596574	1	1	1
positive regulation of programmed cell death	LoF	0	0	0.5	0	0	0.5	0	0	0.5	0	0	0.5	0	0	0.5	0	0	0.5	0	0	0	0.596574	0.596574	0.596574	1	1	1
positive regulation of programmed cell death	missense	0	0	0.5	0	0	0.5	0	0	0.5	0	0	0.5	0	0	0.5	0	0	0.5	0	0	0	0.596574	0.596574	0.596574	1	1	1
positive regulation of programmed cell death	neutral	0	0	0.5	0	0	0.5	0	0	0.5	0	0	0.5	0	0	0.5	0	0	0.5	0	0	0	0.596574	0.596574	0.596574	1	1	1
positive regulation of programmed cell death	synonymous	0	0	0.5	0	0	0.5	0	0	0.5	0	0	0.5	0	0	0.5	0	0	0.5	0	0	0	0.596574	0.596574	0.596574	1	1	1
positive regulation of intracellular signal transduction	damaging	0	0	0.5	0	0	0.5	0	0	0.5	0	0	0.5	0	0	0.5	0	0	0.5	0	0	0	0.596574	0.596574	0.596574	1	1	1
positive regulation of intracellular signal transduction	damaging_missense	0	0	0.5	0	0	0.5	0	0	0.5	0	0	0.5	0	0	0.5	0	0	0.5	0	0	0	0.596574	0.596574	0.596574	1	1	1
positive regulation of intracellular signal transduction	LoF	0	0	0.5	0	0	0.5	0	0	0.5	0	0	0.5	0	0	0.5	0	0	0.5	0	0	0	0.596574	0.596574	0.596574	1	1	1
positive regulation of intracellular signal transduction	missense	0	0	0.5	0	0	0.5	0	0	0.5	0	0	0.5	0	0	0.5	0	0	0.5	0	0	0	0.596574	0.596574	0.596574	1	1	1
positive regulation of intracellular signal transduction	neutral	0	0	0.5	0	0	0.5	0	0	0.5	0	0	0.5	0	0	0.5	0	0	0.5	0	0	0	0.596574	0.596574	0.596574	1	1	1
positive regulation of intracellular signal transduction	synonymous	0	0	0.5	0	0	0.5	0	0	0.5	0	0	0.5	0	0	0.5	0	0	0.5	0	0	0	0.596574	0.596574	0.596574	1	1	1
