# Supplementary material for: NERINE reveals rare variant associations in gene networks across phenotypes and implicates an SNCA-PRL-LRRK2 subnetwork in Parkinson’s disease
Source: Cell Genom. 2026 Jun 22;6(7):101284. doi: 10.1016/j.xgen.2026.101284 (PMC13347950; doi:10.1016/j.xgen.2026.101284)
Supplement: Table S17. NERINE-predicted gene effects in the regulation of autophagy module enriched for DA neuron essentiality genes in UKBB-extreme and AMP-PD cohorts, related to Figure 6 — Relative gene effects range from −4 and 4. Here, 0 indicates no effect on the trait. Positive values indicate varying degrees of trait-increasing effects, and negative values indicate varying degrees of trait-decreasing effects. Gene effects in only the categories where significant network-level p values were observed are shown. Average effects are used for visualizing the networks. Relative proportions of cases and controls carrying the qualifying mutations in the genes within each cohort are also shown. Relative proportions of cases with variant alleles for gene x are calculated as (kcase/Ncase)/(kcase/Ncase+kcontrol/Ncontrol), where kg denotes the number of individuals carrying qualifying variant alleles in group g. Relative proportions in controls are calculated analogously. [file mmc13.xlsx]

## Sheet: Sheet1
Table S17. NERINE-predicted gene effects in the regulation of autophagy module enriched for DA neuron essentiality genes in UKBB-extreme and AMP-PD cohorts, related to Figure 6. Relative gene effects range from -4 and 4. Here, 0 indicates no effect on the trait. Positive values indicate varying degrees of trait-increasing effects and negative values indicate varying degrees of trait-decreasing ef…
Gene	Category	Relative_Effect_UKBB	Relative_Effect_AMPPD	Avg_Relative_Effect	Relative_Prop_Cases_with_Allele_UKBB	Relative_Prop_Controls_with_Allele_UKBB	Relative_Prop_Cases_with_Allele_AMPPD	Relative_Prop_Controls_with_Allele_AMPPD
ATP6V0A2	damaging	2	0	1	0.557795	0.442205	0.51368	0.48632
BAD	damaging	0	0	0	0.695356	0.304644	0.608108	0.391892
CTSA	damaging	1	0	1	0.719718	0.280282	1	0
DRAM2	damaging	0	0	0	0.449092	0.550908	0.770751	0.229249
EXOC4	damaging	0	0	0	0.734863	0.265137	0.424929	0.575071
HAX1	damaging	0	0	0	0.577972	0.422028	1	0
HMGB1	damaging	1	0	1	0	0	0.436893	0.563107
OPTN	damaging	1	0	1	0.532985	0.467015	0.340909	0.659091
OSBPL7	damaging	2	0	1	0.610779	0.389221	0.399408	0.600592
PIP4K2A	damaging	0	0	0	0.406442	0.593558	1	0
PRKAA1	damaging	0	0	0	0.773949	0.226051	0.340909	0.659091
TAB2	damaging	2	0	1	0.328459	0.671541	0	0
USP10	damaging	1	0	1	0.850887	0.149113	0.462963	0.537037
USP36	damaging	0	0	0	0.662501	0.337499	0.466595	0.533405
ATP6V0A2	damaging_missense	2	0	1	0.559096	0.440904	0.51368	0.48632
BAD	damaging_missense	-1	0	-1	0.820307	0.179693	1	0
CTSA	damaging_missense	0	0	0	0.363313	0.636687	1	0
DRAM2	damaging_missense	0	0	0	0.394728	0.605272	0.756303	0.243697
EXOC4	damaging_missense	-1	0	-1	0.734863	0.265137	0.441176	0.558824
HAX1	damaging_missense	-1	0	-1	0.461191	0.538809	0	0
HMGB1	damaging_missense	1	0	1	0	0	0.436893	0.563107
OPTN	damaging_missense	1	0	1	0.532985	0.467015	0.382979	0.617021
OSBPL7	damaging_missense	2	0	1	0.610779	0.389221	0.42	0.58
PIP4K2A	damaging_missense	1	0	1	0.363313	0.636687	1	0
PRKAA1	damaging_missense	1	0	1	0.773949	0.226051	0.340909	0.659091
TAB2	damaging_missense	3	0	2	0.328459	0.671541	0	0
USP10	damaging_missense	0	0	0	0.919437	0.0805633	0.462963	0.537037
USP36	damaging_missense	-2	0	-1	0.695356	0.304644	0.417548	0.582452
