# Supplementary material for: NERINE reveals rare variant associations in gene networks across phenotypes and implicates an SNCA-PRL-LRRK2 subnetwork in Parkinson’s disease
Source: Cell Genom. 2026 Jun 22;6(7):101284. doi: 10.1016/j.xgen.2026.101284 (PMC13347950; doi:10.1016/j.xgen.2026.101284)
Supplement: Table S18. NERINE identifies screen-wide significant rare damaging missense variant burden in the SNCA-LRRK2-containing vesicle trafficking and protein homeostasis stem of the ɑS proteotoxicity network in Parkinson’s disease, related to Figure 6 — For each subnetwork, NERINE was with the TransposeNet network topology. Across UKBB-sporadic and AMP-PD cohorts, we tested rare variants (MAF < 0.001) in six categories—(1) LoF, (2) damaging missense, (3) damaging, (4) missense, (5) neutral, and (6) synonymous (STAR Methods). For each stem, p values were meta-analyzed using the Fisher’s combined test. Bonferroni correction was applied on the combined p values. [file mmc14.xlsx]

## Sheet: Table_S18
Table S18. NERINE identifies screen-wide significant rare damaging missense variant burden in the SNCA-LRRK2-containing vesicle trafficking and protein homeostasis stem of the ɑS proteotoxicity network in Parkinson’s disease (PD), related to Figure 6. For each subnetwork, NERINE was with the TransposeNet network topology. Across UKBB-sporadic and AMP-PD cohorts, we tested rare variants (MAF<0.001…
Stem/subnetwork	Description	Category	UKBB sporadic			AMP-PD sporadic			Meta-analysis
			theta_hat	LLR	p-value	theta_hat	LLR	p-value	Avg_theta_hat	Fisher's combined p-value	Bonferroni p-value
AP1M1_stem	AP1M1 subnetwork of inositol phosphorylation / membrane trafficking	LoF	0	0	0.5	0.06	0.1201	0.36444	0.03	0.492082	1
AP1M1_stem	AP1M1 subnetwork of inositol phosphorylation / membrane trafficking	damaging	0	0	0.5	0	0	0.5	0	0.596574	1
AP1M1_stem	AP1M1 subnetwork of inositol phosphorylation / membrane trafficking	damaging_missense	0.06	0.5134	0.23685	0	0	0.5	0.03	0.371242	1
AP1M1_stem	AP1M1 subnetwork of inositol phosphorylation / membrane trafficking	missense	0	0	0.5	0	0	0.5	0	0.596574	1
AP1M1_stem	AP1M1 subnetwork of inositol phosphorylation / membrane trafficking	neutral	0	0	0.5	0	0	0.5	0	0.596574	1
AP1M1_stem	AP1M1 subnetwork of inositol phosphorylation / membrane trafficking	synonymous	0	0	0.5	0	0	0.5	0	0.596574	1
BICD2_stem	BICD2 subnetwork of vesicle trafficking	LoF	0	0	0.5	0	0	0.5	0	0.596574	1
BICD2_stem	BICD2 subnetwork of vesicle trafficking	damaging	0	0	0.5	0	0	0.5	0	0.596574	1
BICD2_stem	BICD2 subnetwork of vesicle trafficking	damaging_missense	0	0	0.5	0	0	0.5	0	0.596574	1
BICD2_stem	BICD2 subnetwork of vesicle trafficking	missense	0	0	0.5	0	0	0.5	0	0.596574	1
BICD2_stem	BICD2 subnetwork of vesicle trafficking	neutral	0	0	0.5	0	0	0.5	0	0.596574	1
BICD2_stem	BICD2 subnetwork of vesicle trafficking	synonymous	0.06	1.9972	0.078796	0	0	0.5	0.03	0.166819	1
CARM1_stem	CARM1 subnetwork of lipid metabolic process	LoF	0.8	1.8445	0.087213	0.2	1.1876	0.13791	0.5	0.0652227	1
CARM1_stem	CARM1 subnetwork of lipid metabolic process	damaging	0	0	0.5	0.06	0.023	0.43969	0.03	0.553108	1
CARM1_stem	CARM1 subnetwork of lipid metabolic process	damaging_missense	0	0	0.5	0	0	0.5	0	0.596574	1
CARM1_stem	CARM1 subnetwork of lipid metabolic process	missense	0	0	0.5	0	0	0.5	0	0.596574	1
CARM1_stem	CARM1 subnetwork of lipid metabolic process	neutral	0	0	0.5	0	0	0.5	0	0.596574	1
CARM1_stem	CARM1 subnetwork of lipid metabolic process	synonymous	0	0	0.5	0	0	0.5	0	0.596574	1
COG6_stem	COG6 subnetwork of vesicle trafficking	LoF	0	0	0.5	0	0	0.5	0	0.596574	1
COG6_stem	COG6 subnetwork of vesicle trafficking	damaging	0	0	0.5	0	0	0.5	0	0.596574	1
COG6_stem	COG6 subnetwork of vesicle trafficking	damaging_missense	0	0	0.5	0	0	0.5	0	0.596574	1
COG6_stem	COG6 subnetwork of vesicle trafficking	missense	0	0	0.5	0	0	0.5	0	0.596574	1
COG6_stem	COG6 subnetwork of vesicle trafficking	neutral	0	0	0.5	0.06	0.0414	0.41938	0.03	0.536955	1
COG6_stem	COG6 subnetwork of vesicle trafficking	synonymous	0	0	0.5	0	0	0.5	0	0.596574	1
CSNK1A1_stem	CSNK1A1 subnetwork of neurotransmitter release	LoF	0	0	0.5	0	0	0.5	0	0.596574	1
CSNK1A1_stem	CSNK1A1 subnetwork of neurotransmitter release	damaging	0	0	0.5	0	0	0.5	0	0.596574	1
CSNK1A1_stem	CSNK1A1 subnetwork of neurotransmitter release	damaging_missense	0	0	0.5	0	0	0.5	0	0.596574	1
CSNK1A1_stem	CSNK1A1 subnetwork of neurotransmitter release	missense	0	0	0.5	0	0	0.5	0	0.596574	1
CSNK1A1_stem	CSNK1A1 subnetwork of neurotransmitter release	neutral	0	0	0.5	0	0	0.5	0	0.596574	1
CSNK1A1_stem	CSNK1A1 subnetwork of neurotransmitter release	synonymous	0	0	0.5	0	0	0.5	0	0.596574	1
CTLA4_stem	CTLA4 subnetwork of vesicle trafficking	LoF	0	0	0.5	0	0	0.5	0	0.596574	1
CTLA4_stem	CTLA4 subnetwork of vesicle trafficking	damaging	0	0	0.5	0	0	0.5	0	0.596574	1
CTLA4_stem	CTLA4 subnetwork of vesicle trafficking	damaging_missense	0	0	0.5	0	0	0.5	0	0.596574	1
CTLA4_stem	CTLA4 subnetwork of vesicle trafficking	missense	0	0	0.5	0	0	0.5	0	0.596574	1
CTLA4_stem	CTLA4 subnetwork of vesicle trafficking	neutral	0	0	0.5	0	0	0.5	0	0.596574	1
CTLA4_stem	CTLA4 subnetwork of vesicle trafficking	synonymous	0	0	0.5	0	0	0.5	0	0.596574	1
IKZF1_stem	IKZF1 subnetwork of DNA damage repair	LoF	1	1.7626	0.092149	1	0.5163	0.23622	1	0.104957	1
IKZF1_stem	IKZF1 subnetwork of DNA damage repair	damaging	0	0	0.5	0	0	0.5	0	0.596574	1
IKZF1_stem	IKZF1 subnetwork of DNA damage repair	damaging_missense	0	0	0.5	0	0	0.5	0	0.596574	1
IKZF1_stem	IKZF1 subnetwork of DNA damage repair	missense	0.06	0.5526	0.22862	0	0	0.5	0.03	0.362642	1
IKZF1_stem	IKZF1 subnetwork of DNA damage repair	neutral	0.7	1.3918	0.11905	0.06	0.0281	0.43346	0.38	0.204338	1
IKZF1_stem	IKZF1 subnetwork of DNA damage repair	synonymous	0	0	0.5	0.06	0.6629	0.20777	0.03	0.33939	1
LRP6_lower_stem	LRP6 lower subnetwork	LoF	0	0	0.5	0	0	0.5	0	0.596574	1
LRP6_lower_stem	LRP6 lower subnetwork	damaging	0	0	0.5	0.06	0.1369	0.35569	0.03	0.485223	1
LRP6_lower_stem	LRP6 lower subnetwork	damaging_missense	0	0	0.5	0	0	0.5	0	0.596574	1
LRP6_lower_stem	LRP6 lower subnetwork	missense	0	0	0.5	0	0	0.5	0	0.596574	1
LRP6_lower_stem	LRP6 lower subnetwork	neutral	0	0	0.5	0	0	0.5	0	0.596574	1
LRP6_lower_stem	LRP6 lower subnetwork	synonymous	0	0	0.5	0	0	0.5	0	0.596574	1
LRRK2_stem	SNCA-PRL-LRRK2 subnetwork of vesicle trafficking	LoF	1	3.7403	0.026557	0	0	0.5	0.5	0.0707559	1
LRRK2_stem	SNCA-PRL-LRRK2 subnetwork of vesicle trafficking	damaging	0.2	3.0051	0.041502	0.06	3.5748	0.029331	0.13	0.00937769	0.159421
LRRK2_stem	SNCA-PRL-LRRK2 subnetwork of vesicle trafficking	damaging_missense	1	7.5428	0.0030125	0.06	2.9671	0.042488	0.53	0.00127465	0.0216691
LRRK2_stem	SNCA-PRL-LRRK2 subnetwork of vesicle trafficking	missense	0.06	5.6998	0.0084833	0.06	2.0712	0.07505	0.06	0.0053234	0.0904978
LRRK2_stem	SNCA-PRL-LRRK2 subnetwork of vesicle trafficking	neutral	0	0	0.5	0	0	0.5	0	0.596574	1
LRRK2_stem	SNCA-PRL-LRRK2 subnetwork of vesicle trafficking	synonymous	0	0	0.5	0	0	0.5	0	0.596574	1
PIK3R6_stem	PIK3R6 subnetwork of purine metabolism	LoF	0	0	0.5	0	0	0.5	0	0.596574	1
PIK3R6_stem	PIK3R6 subnetwork of purine metabolism	damaging	0.06	1.6068	0.10247	0	0	0.5	0.03	0.202772	1
PIK3R6_stem	PIK3R6 subnetwork of purine metabolism	damaging_missense	0.06	0.902	0.17112	0	0	0.5	0.03	0.295765	1
PIK3R6_stem	PIK3R6 subnetwork of purine metabolism	missense	0.06	0.2095	0.32357	0	0	0.5	0.03	0.456866	1
PIK3R6_stem	PIK3R6 subnetwork of purine metabolism	neutral	0	0	0.5	0	0	0.5	0	0.596574	1
PIK3R6_stem	PIK3R6 subnetwork of purine metabolism	synonymous	0.06	1.623	0.10134	0	0	0.5	0.03	0.201282	1
PPP1CB_lower_stem	PPP1CB lower subnetwork of glycogen metabolism	LoF	0.8	2.7345	0.0491	0.3	0.1887	0.33201	0.55	0.0834054	1
PPP1CB_lower_stem	PPP1CB lower subnetwork of glycogen metabolism	damaging	0	0	0.5	0.06	0.0409	0.4199	0.03	0.537736	1
PPP1CB_lower_stem	PPP1CB lower subnetwork of glycogen metabolism	damaging_missense	0	0	0.5	0	0	0.5	0	0.596574	1
PPP1CB_lower_stem	PPP1CB lower subnetwork of glycogen metabolism	missense	0	0	0.5	0	0	0.5	0	0.596574	1
PPP1CB_lower_stem	PPP1CB lower subnetwork of glycogen metabolism	neutral	0	0	0.5	0	0	0.5	0	0.596574	1
PPP1CB_lower_stem	PPP1CB lower subnetwork of glycogen metabolism	synonymous	0.2	1.7982	0.089968	0	0	0.5	0.1	0.184549	1
PPP2R2C_lower_stem	PPP2R2C lower subnetwork of Toll receptor signaling	LoF	0.06	0.1585	0.34526	0.9	3.3613	0.033373	0.48	0.0629549	1
PPP2R2C_lower_stem	PPP2R2C lower subnetwork of Toll receptor signaling	damaging	0	0	0.5	0.4	3.987	0.022927	0.2	0.0626288	1
PPP2R2C_lower_stem	PPP2R2C lower subnetwork of Toll receptor signaling	damaging_missense	0	0	0.5	0	0	0.5	0	0.596574	1
PPP2R2C_lower_stem	PPP2R2C lower subnetwork of Toll receptor signaling	missense	0.06	0.3032	0.29094	0.2	0.1091	0.3706	0.13	0.348281	1
PPP2R2C_lower_stem	PPP2R2C lower subnetwork of Toll receptor signaling	neutral	0	0	0.5	0.2	0.573	0.22453	0.1	0.35829	1
PPP2R2C_lower_stem	PPP2R2C lower subnetwork of Toll receptor signaling	synonymous	0	0	0.5	0	0	0.5	0	0.596574	1
PPP2R2C_upper_stem	PPP2R2C upper subnetwork of mRNA metabolism	LoF	0.5	1.1639	0.14033	0	0	0.5	0.25	0.256148	1
PPP2R2C_upper_stem	PPP2R2C upper subnetwork of mRNA metabolism	damaging	0	0	0.5	0	0	0.5	0	0.596574	1
PPP2R2C_upper_stem	PPP2R2C upper subnetwork of mRNA metabolism	damaging_missense	0	0	0.5	0	0	0.5	0	0.596574	1
PPP2R2C_upper_stem	PPP2R2C upper subnetwork of mRNA metabolism	missense	0.06	0.5151	0.23646	0	0	0.5	0.03	0.370174	1
PPP2R2C_upper_stem	PPP2R2C upper subnetwork of mRNA metabolism	neutral	0.4	1.1362	0.14323	0	0	0.5	0.2	0.260121	1
PPP2R2C_upper_stem	PPP2R2C upper subnetwork of mRNA metabolism	synonymous	0.06	1.0472	0.15307	0	0	0.5	0.03	0.273141	1
PPP3CA_stem	PPP3CA subnetwork of calcium/NFAT signaling	LoF	0	0	0.5	0	0	0.5	0	0.596574	1
PPP3CA_stem	PPP3CA subnetwork of calcium/NFAT signaling	damaging	0	0	0.5	0	0	0.5	0	0.596574	1
PPP3CA_stem	PPP3CA subnetwork of calcium/NFAT signaling	damaging_missense	0	0	0.5	0	0	0.5	0	0.596574	1
PPP3CA_stem	PPP3CA subnetwork of calcium/NFAT signaling	missense	0	0	0.5	0	0	0.5	0	0.596574	1
PPP3CA_stem	PPP3CA subnetwork of calcium/NFAT signaling	neutral	0	0	0.5	0.06	0.2839	0.29708	0.03	0.431715	1
PPP3CA_stem	PPP3CA subnetwork of calcium/NFAT signaling	synonymous	0	0	0.5	0	0	0.5	0	0.596574	1
STK11_stem	STK11 subnetwork of acetyl coA and oxidative metabolism	LoF	0.06	0.2095	0.3236	0.2	0.0267	0.43508	0.13	0.417101	1
STK11_stem	STK11 subnetwork of acetyl coA and oxidative metabolism	damaging	0.06	1.1316	0.14372	0	0	0.5	0.03	0.261438	1
STK11_stem	STK11 subnetwork of acetyl coA and oxidative metabolism	damaging_missense	0	0	0.5	0	0	0.5	0	0.596574	1
STK11_stem	STK11 subnetwork of acetyl coA and oxidative metabolism	missense	0.3	1.3817	0.1199	0	0	0.5	0.15	0.228805	1
STK11_stem	STK11 subnetwork of acetyl coA and oxidative metabolism	neutral	0.06	1.8521	0.086768	0.2	0.0966	0.378	0.13	0.144924	1
STK11_stem	STK11 subnetwork of acetyl coA and oxidative metabolism	synonymous	0	0	0.5	0.06	4.0317	0.022326	0.03	0.0612839	1
UPF1_core_stem	UPF1 core subnetwork of mRNA metabolism and translation	LoF	0	0	0.5	1	4.1803	0.020448	0.5	0.0569707	0.968503
UPF1_core_stem	UPF1 core subnetwork of mRNA metabolism and translation	damaging	0	0	0.5	0	0	0.5	0	0.596574	1
UPF1_core_stem	UPF1 core subnetwork of mRNA metabolism and translation	damaging_missense	0	0	0.5	0	0	0.5	0	0.596574	1
UPF1_core_stem	UPF1 core subnetwork of mRNA metabolism and translation	missense	0	0	0.5	0.06	3.5411	0.029933	0.03	0.0777855	1
UPF1_core_stem	UPF1 core subnetwork of mRNA metabolism and translation	neutral	0	0	0.5	0.5	12.0971	0.0002525	0.25	0.00126187	0.0214518
UPF1_core_stem	UPF1 core subnetwork of mRNA metabolism and translation	synonymous	0.06	0.2751	0.29997	0	0	0.5	0.03	0.434568	1
UTRN_stem	UTRN subnetwork of ubiquitin conjugation / macroautophagy	LoF	0	0	0.5	0	0	0.5	0	0.596574	1
UTRN_stem	UTRN subnetwork of ubiquitin conjugation / macroautophagy	damaging	0	0	0.5	0	0	0.5	0	0.596574	1
UTRN_stem	UTRN subnetwork of ubiquitin conjugation / macroautophagy	damaging_missense	0	0	0.5	0	0	0.5	0	0.596574	1
UTRN_stem	UTRN subnetwork of ubiquitin conjugation / macroautophagy	missense	0	0	0.5	0	0	0.5	0	0.596574	1
UTRN_stem	UTRN subnetwork of ubiquitin conjugation / macroautophagy	neutral	0	0	0.5	0.06	0.054	0.40814	0.03	0.528286	1
UTRN_stem	UTRN subnetwork of ubiquitin conjugation / macroautophagy	synonymous	0.06	0.0941	0.37949	0	0	0.5	0.03	0.504708	1
