# Supplementary material for: NERINE reveals rare variant associations in gene networks across phenotypes and implicates an SNCA-PRL-LRRK2 subnetwork in Parkinson’s disease
Source: Cell Genom. 2026 Jun 22;6(7):101284. doi: 10.1016/j.xgen.2026.101284 (PMC13347950; doi:10.1016/j.xgen.2026.101284)
Supplement: Table S19. NERINE-predicted gene effects across the SNCA-LRRK2-containing vesicle trafficking and protein homeostasis stem of the ɑS proteotoxicity network in UKBB-sporadic and AMP-PD cohorts, related to Figure 6 — Relative gene effects range from −4 and 4. Here, 0 indicates no effect on the trait. Positive values indicate varying degrees of trait-increasing effects, and negative values indicate varying degrees of trait-decreasing effects. Gene effects in only the damaging missense category are shown, as rare variants only in this category yielded network-level significance. Average effects are used for visualizing the networks. Relative proportions of cases and controls carrying the qualifying mutations in the genes within each cohort are also shown. Relative proportions of cases with variant alleles for gene x are calculated as (kcase/Ncase)/(kcase/Ncase+kcontrol/Ncontrol), where kg denotes the number of individuals carrying qualifying variant alleles in group g. Relative proportions in controls are calculated analogously. [file mmc15.xlsx]

## Sheet: Sheet1
Table S19. NERINE-predicted gene effects across the SNCA-LRRK2-containing vesicle trafficking and protein homeostasis stem of the ɑS proteotoxicity network in UKBB-sporadic and AMP-PD cohorts, related to Figure 6. Relative gene effects range from -4 and 4. Here, 0 indicates no effect on the trait. Positive values indicate varying degrees of trait-increasing effects and negative values indicate va…
Gene	Category	Relative_Effect_UKBB	Relative_Effect_MGBBB	Avg_Relative_Effect	Relative_Prop_Cases_with_Allele_UKBB	Relative_Prop_Controls_with_Allele_UKBB	Relative_Prop_Cases_with_Allele_AMPPD	Relative_Prop_Controls_with_Allele_AMPPD
PSMD4	damaging_missense	1	1	1	0	1	0	0
NEDD4	damaging_missense	4	0	2	0.622288	0.377712	0.482143	0.517857
LRRK2	damaging_missense	2	2	2	0.577228	0.422772	0.689127	0.310873
SNCA	damaging_missense	0	0	0	0	1	0	0
MEIS1	damaging_missense	-4	-1	-3	0	1	0.340909	0.659091
RNF11	damaging_missense	4	-1	2	0	1	0	0
POLR1F	damaging_missense	4	1	3	0.687321	0.312679	0	0
STOX2	damaging_missense	3	0	2	0.626796	0.373204	0.436893	0.563107
NDFIP1	damaging_missense	2	1	2	0	1	0	0
PRL	damaging_missense	4	2	3	0.851831	0.148169	0.644172	0.355828
TOR1A	damaging_missense	-3	-1	-2	0.420494	0.579506	0.436893	0.563107
PBX1	damaging_missense	2	0	1	0.385767	0.614233	0	0
TGFBI	damaging_missense	4	2	3	0.65003	0.34997	0.654762	0.345238
VDAC1	damaging_missense	2	-1	1	0.50248	0.49752	0	0
