# Supplementary material for: NERINE reveals rare variant associations in gene networks across phenotypes and implicates an SNCA-PRL-LRRK2 subnetwork in Parkinson’s disease
Source: Cell Genom. 2026 Jun 22;6(7):101284. doi: 10.1016/j.xgen.2026.101284 (PMC13347950; doi:10.1016/j.xgen.2026.101284)
Supplement: Table S21. List of canonical pathways in the pathway database used in the study, related to Figure 4 and STAR Methods [file mmc16.xlsx]

## Sheet: Table_S21
Table S21. List of canonical pathways in the pathway database used in the study, related to Figure 4 and STAR Methods.
Pathway	Length	URL/Note
BIOCARTA_41BB_PATHWAY	18	http://www.gsea-msigdb.org/gsea/msigdb/cards/BIOCARTA_41BB_PATHWAY
BIOCARTA_ACE2_PATHWAY	13	http://www.gsea-msigdb.org/gsea/msigdb/cards/BIOCARTA_ACE2_PATHWAY
BIOCARTA_ACETAMINOPHEN_PATHWAY	5	http://www.gsea-msigdb.org/gsea/msigdb/cards/BIOCARTA_ACETAMINOPHEN_PATHWAY
BIOCARTA_ACH_PATHWAY	14	http://www.gsea-msigdb.org/gsea/msigdb/cards/BIOCARTA_ACH_PATHWAY
BIOCARTA_ACTINY_PATHWAY	12	http://www.gsea-msigdb.org/gsea/msigdb/cards/BIOCARTA_ACTINY_PATHWAY
BIOCARTA_AGPCR_PATHWAY	11	http://www.gsea-msigdb.org/gsea/msigdb/cards/BIOCARTA_AGPCR_PATHWAY
BIOCARTA_AGR_PATHWAY	33	http://www.gsea-msigdb.org/gsea/msigdb/cards/BIOCARTA_AGR_PATHWAY
BIOCARTA_AHSP_PATHWAY	13	http://www.gsea-msigdb.org/gsea/msigdb/cards/BIOCARTA_AHSP_PATHWAY
BIOCARTA_AKAP13_PATHWAY	11	http://www.gsea-msigdb.org/gsea/msigdb/cards/BIOCARTA_AKAP13_PATHWAY
BIOCARTA_AKAP95_PATHWAY	11	http://www.gsea-msigdb.org/gsea/msigdb/cards/BIOCARTA_AKAP95_PATHWAY
BIOCARTA_AKAPCENTROSOME_PATHWAY	14	http://www.gsea-msigdb.org/gsea/msigdb/cards/BIOCARTA_AKAPCENTROSOME_PATHWAY
BIOCARTA_AKT_PATHWAY	22	http://www.gsea-msigdb.org/gsea/msigdb/cards/BIOCARTA_AKT_PATHWAY
BIOCARTA_ALK_PATHWAY	37	http://www.gsea-msigdb.org/gsea/msigdb/cards/BIOCARTA_ALK_PATHWAY
BIOCARTA_ALTERNATIVE_PATHWAY	9	http://www.gsea-msigdb.org/gsea/msigdb/cards/BIOCARTA_ALTERNATIVE_PATHWAY
BIOCARTA_AMAN_PATHWAY	15	http://www.gsea-msigdb.org/gsea/msigdb/cards/BIOCARTA_AMAN_PATHWAY
BIOCARTA_AMI_PATHWAY	20	http://www.gsea-msigdb.org/gsea/msigdb/cards/BIOCARTA_AMI_PATHWAY
BIOCARTA_ARAP_PATHWAY	17	http://www.gsea-msigdb.org/gsea/msigdb/cards/BIOCARTA_ARAP_PATHWAY
BIOCARTA_ARENRF2_PATHWAY	20	http://www.gsea-msigdb.org/gsea/msigdb/cards/BIOCARTA_ARENRF2_PATHWAY
BIOCARTA_ARF_PATHWAY	17	http://www.gsea-msigdb.org/gsea/msigdb/cards/BIOCARTA_ARF_PATHWAY
BIOCARTA_ASBCELL_PATHWAY	15	http://www.gsea-msigdb.org/gsea/msigdb/cards/BIOCARTA_ASBCELL_PATHWAY
BIOCARTA_AT1R_PATHWAY	27	http://www.gsea-msigdb.org/gsea/msigdb/cards/BIOCARTA_AT1R_PATHWAY
BIOCARTA_ATM_PATHWAY	20	http://www.gsea-msigdb.org/gsea/msigdb/cards/BIOCARTA_ATM_PATHWAY
BIOCARTA_ATRBRCA_PATHWAY	22	http://www.gsea-msigdb.org/gsea/msigdb/cards/BIOCARTA_ATRBRCA_PATHWAY
BIOCARTA_BAD_PATHWAY	25	http://www.gsea-msigdb.org/gsea/msigdb/cards/BIOCARTA_BAD_PATHWAY
BIOCARTA_BARD1_PATHWAY	8	http://www.gsea-msigdb.org/gsea/msigdb/cards/BIOCARTA_BARD1_PATHWAY
BIOCARTA_BARR_MAPK_PATHWAY	14	http://www.gsea-msigdb.org/gsea/msigdb/cards/BIOCARTA_BARR_MAPK_PATHWAY
BIOCARTA_BARRESTIN_PATHWAY	12	http://www.gsea-msigdb.org/gsea/msigdb/cards/BIOCARTA_BARRESTIN_PATHWAY
BIOCARTA_BARRESTIN_SRC_PATHWAY	17	http://www.gsea-msigdb.org/gsea/msigdb/cards/BIOCARTA_BARRESTIN_SRC_PATHWAY
BIOCARTA_BBCELL_PATHWAY	11	http://www.gsea-msigdb.org/gsea/msigdb/cards/BIOCARTA_BBCELL_PATHWAY
BIOCARTA_BCELLSURVIVAL_PATHWAY	15	http://www.gsea-msigdb.org/gsea/msigdb/cards/BIOCARTA_BCELLSURVIVAL_PATHWAY
BIOCARTA_BCR_PATHWAY	33	http://www.gsea-msigdb.org/gsea/msigdb/cards/BIOCARTA_BCR_PATHWAY
BIOCARTA_BIOPEPTIDES_PATHWAY	29	http://www.gsea-msigdb.org/gsea/msigdb/cards/BIOCARTA_BIOPEPTIDES_PATHWAY
BIOCARTA_BLYMPHOCYTE_PATHWAY	14	http://www.gsea-msigdb.org/gsea/msigdb/cards/BIOCARTA_BLYMPHOCYTE_PATHWAY
BIOCARTA_BOTULIN_PATHWAY	5	http://www.gsea-msigdb.org/gsea/msigdb/cards/BIOCARTA_BOTULIN_PATHWAY
BIOCARTA_BTG2_PATHWAY	11	http://www.gsea-msigdb.org/gsea/msigdb/cards/BIOCARTA_BTG2_PATHWAY
BIOCARTA_CACAM_PATHWAY	9	http://www.gsea-msigdb.org/gsea/msigdb/cards/BIOCARTA_CACAM_PATHWAY
BIOCARTA_CALCINEURIN_PATHWAY	18	http://www.gsea-msigdb.org/gsea/msigdb/cards/BIOCARTA_CALCINEURIN_PATHWAY
BIOCARTA_CARDIACEGF_PATHWAY	18	http://www.gsea-msigdb.org/gsea/msigdb/cards/BIOCARTA_CARDIACEGF_PATHWAY
BIOCARTA_CARM_ER_PATHWAY	26	http://www.gsea-msigdb.org/gsea/msigdb/cards/BIOCARTA_CARM_ER_PATHWAY
BIOCARTA_CARM1_PATHWAY	12	http://www.gsea-msigdb.org/gsea/msigdb/cards/BIOCARTA_CARM1_PATHWAY
BIOCARTA_CASPASE_PATHWAY	22	http://www.gsea-msigdb.org/gsea/msigdb/cards/BIOCARTA_CASPASE_PATHWAY
BIOCARTA_CB1R_PATHWAY	7	http://www.gsea-msigdb.org/gsea/msigdb/cards/BIOCARTA_CB1R_PATHWAY
BIOCARTA_CBL_PATHWAY	12	http://www.gsea-msigdb.org/gsea/msigdb/cards/BIOCARTA_CBL_PATHWAY
BIOCARTA_CCR3_PATHWAY	19	http://www.gsea-msigdb.org/gsea/msigdb/cards/BIOCARTA_CCR3_PATHWAY
BIOCARTA_CCR5_PATHWAY	17	http://www.gsea-msigdb.org/gsea/msigdb/cards/BIOCARTA_CCR5_PATHWAY
BIOCARTA_CD40_PATHWAY	15	http://www.gsea-msigdb.org/gsea/msigdb/cards/BIOCARTA_CD40_PATHWAY
BIOCARTA_CDC25_PATHWAY	9	http://www.gsea-msigdb.org/gsea/msigdb/cards/BIOCARTA_CDC25_PATHWAY
BIOCARTA_CDC42RAC_PATHWAY	8	http://www.gsea-msigdb.org/gsea/msigdb/cards/BIOCARTA_CDC42RAC_PATHWAY
BIOCARTA_CDK5_PATHWAY	13	http://www.gsea-msigdb.org/gsea/msigdb/cards/BIOCARTA_CDK5_PATHWAY
BIOCARTA_CDMAC_PATHWAY	16	http://www.gsea-msigdb.org/gsea/msigdb/cards/BIOCARTA_CDMAC_PATHWAY
BIOCARTA_CELL2CELL_PATHWAY	12	http://www.gsea-msigdb.org/gsea/msigdb/cards/BIOCARTA_CELL2CELL_PATHWAY
BIOCARTA_CELLCYCLE_PATHWAY	23	http://www.gsea-msigdb.org/gsea/msigdb/cards/BIOCARTA_CELLCYCLE_PATHWAY
BIOCARTA_CERAMIDE_PATHWAY	21	http://www.gsea-msigdb.org/gsea/msigdb/cards/BIOCARTA_CERAMIDE_PATHWAY
BIOCARTA_CFTR_PATHWAY	11	http://www.gsea-msigdb.org/gsea/msigdb/cards/BIOCARTA_CFTR_PATHWAY
BIOCARTA_CHEMICAL_PATHWAY	18	http://www.gsea-msigdb.org/gsea/msigdb/cards/BIOCARTA_CHEMICAL_PATHWAY
BIOCARTA_CHREBP_PATHWAY	19	http://www.gsea-msigdb.org/gsea/msigdb/cards/BIOCARTA_CHREBP_PATHWAY
BIOCARTA_CIRCADIAN_PATHWAY	6	http://www.gsea-msigdb.org/gsea/msigdb/cards/BIOCARTA_CIRCADIAN_PATHWAY
BIOCARTA_CK1_PATHWAY	16	http://www.gsea-msigdb.org/gsea/msigdb/cards/BIOCARTA_CK1_PATHWAY
BIOCARTA_CLASSIC_PATHWAY	15	http://www.gsea-msigdb.org/gsea/msigdb/cards/BIOCARTA_CLASSIC_PATHWAY
BIOCARTA_COMP_PATHWAY	20	http://www.gsea-msigdb.org/gsea/msigdb/cards/BIOCARTA_COMP_PATHWAY
BIOCARTA_CPSF_PATHWAY	10	http://www.gsea-msigdb.org/gsea/msigdb/cards/BIOCARTA_CPSF_PATHWAY
BIOCARTA_CREB_PATHWAY	22	http://www.gsea-msigdb.org/gsea/msigdb/cards/BIOCARTA_CREB_PATHWAY
BIOCARTA_CREM_PATHWAY	6	http://www.gsea-msigdb.org/gsea/msigdb/cards/BIOCARTA_CREM_PATHWAY
BIOCARTA_CSK_PATHWAY	22	http://www.gsea-msigdb.org/gsea/msigdb/cards/BIOCARTA_CSK_PATHWAY
BIOCARTA_CTBP1_PATHWAY	8	http://www.gsea-msigdb.org/gsea/msigdb/cards/BIOCARTA_CTBP1_PATHWAY
BIOCARTA_CTCF_PATHWAY	24	http://www.gsea-msigdb.org/gsea/msigdb/cards/BIOCARTA_CTCF_PATHWAY
BIOCARTA_CTL_PATHWAY	13	http://www.gsea-msigdb.org/gsea/msigdb/cards/BIOCARTA_CTL_PATHWAY
BIOCARTA_CTLA4_PATHWAY	22	http://www.gsea-msigdb.org/gsea/msigdb/cards/BIOCARTA_CTLA4_PATHWAY
BIOCARTA_CXCR4_PATHWAY	19	http://www.gsea-msigdb.org/gsea/msigdb/cards/BIOCARTA_CXCR4_PATHWAY
BIOCARTA_CYTOKINE_PATHWAY	19	http://www.gsea-msigdb.org/gsea/msigdb/cards/BIOCARTA_CYTOKINE_PATHWAY
BIOCARTA_D4GDI_PATHWAY	12	http://www.gsea-msigdb.org/gsea/msigdb/cards/BIOCARTA_D4GDI_PATHWAY
BIOCARTA_DC_PATHWAY	17	http://www.gsea-msigdb.org/gsea/msigdb/cards/BIOCARTA_DC_PATHWAY
BIOCARTA_DEATH_PATHWAY	29	http://www.gsea-msigdb.org/gsea/msigdb/cards/BIOCARTA_DEATH_PATHWAY
BIOCARTA_DICER_PATHWAY	5	http://www.gsea-msigdb.org/gsea/msigdb/cards/BIOCARTA_DICER_PATHWAY
BIOCARTA_DNAFRAGMENT_PATHWAY	10	http://www.gsea-msigdb.org/gsea/msigdb/cards/BIOCARTA_DNAFRAGMENT_PATHWAY
BIOCARTA_DREAM_PATHWAY	13	http://www.gsea-msigdb.org/gsea/msigdb/cards/BIOCARTA_DREAM_PATHWAY
BIOCARTA_DSP_PATHWAY	9	http://www.gsea-msigdb.org/gsea/msigdb/cards/BIOCARTA_DSP_PATHWAY
BIOCARTA_ECM_PATHWAY	19	http://www.gsea-msigdb.org/gsea/msigdb/cards/BIOCARTA_ECM_PATHWAY
BIOCARTA_EDG1_PATHWAY	22	http://www.gsea-msigdb.org/gsea/msigdb/cards/BIOCARTA_EDG1_PATHWAY
BIOCARTA_EEA1_PATHWAY	7	http://www.gsea-msigdb.org/gsea/msigdb/cards/BIOCARTA_EEA1_PATHWAY
BIOCARTA_EFP_PATHWAY	16	http://www.gsea-msigdb.org/gsea/msigdb/cards/BIOCARTA_EFP_PATHWAY
BIOCARTA_EGF_PATHWAY	27	http://www.gsea-msigdb.org/gsea/msigdb/cards/BIOCARTA_EGF_PATHWAY
BIOCARTA_EGFR_SMRTE_PATHWAY	11	http://www.gsea-msigdb.org/gsea/msigdb/cards/BIOCARTA_EGFR_SMRTE_PATHWAY
BIOCARTA_EICOSANOID_PATHWAY	22	http://www.gsea-msigdb.org/gsea/msigdb/cards/BIOCARTA_EICOSANOID_PATHWAY
BIOCARTA_EIF_PATHWAY	16	http://www.gsea-msigdb.org/gsea/msigdb/cards/BIOCARTA_EIF_PATHWAY
BIOCARTA_EIF2_PATHWAY	10	http://www.gsea-msigdb.org/gsea/msigdb/cards/BIOCARTA_EIF2_PATHWAY
BIOCARTA_EIF4_PATHWAY	24	http://www.gsea-msigdb.org/gsea/msigdb/cards/BIOCARTA_EIF4_PATHWAY
BIOCARTA_EOSINOPHILS_PATHWAY	11	http://www.gsea-msigdb.org/gsea/msigdb/cards/BIOCARTA_EOSINOPHILS_PATHWAY
BIOCARTA_EPHA4_PATHWAY	8	http://www.gsea-msigdb.org/gsea/msigdb/cards/BIOCARTA_EPHA4_PATHWAY
BIOCARTA_EPO_PATHWAY	19	http://www.gsea-msigdb.org/gsea/msigdb/cards/BIOCARTA_EPO_PATHWAY
BIOCARTA_EPONFKB_PATHWAY	11	http://www.gsea-msigdb.org/gsea/msigdb/cards/BIOCARTA_EPONFKB_PATHWAY
BIOCARTA_ERAD_PATHWAY	19	http://www.gsea-msigdb.org/gsea/msigdb/cards/BIOCARTA_ERAD_PATHWAY
BIOCARTA_ERBB3_PATHWAY	5	http://www.gsea-msigdb.org/gsea/msigdb/cards/BIOCARTA_ERBB3_PATHWAY
BIOCARTA_ERBB4_PATHWAY	7	http://www.gsea-msigdb.org/gsea/msigdb/cards/BIOCARTA_ERBB4_PATHWAY
BIOCARTA_ERK_PATHWAY	27	http://www.gsea-msigdb.org/gsea/msigdb/cards/BIOCARTA_ERK_PATHWAY
BIOCARTA_ERK5_PATHWAY	14	http://www.gsea-msigdb.org/gsea/msigdb/cards/BIOCARTA_ERK5_PATHWAY
BIOCARTA_ERYTH_PATHWAY	15	http://www.gsea-msigdb.org/gsea/msigdb/cards/BIOCARTA_ERYTH_PATHWAY
BIOCARTA_ETC_PATHWAY	10	http://www.gsea-msigdb.org/gsea/msigdb/cards/BIOCARTA_ETC_PATHWAY
BIOCARTA_ETS_PATHWAY	17	http://www.gsea-msigdb.org/gsea/msigdb/cards/BIOCARTA_ETS_PATHWAY
BIOCARTA_EXTRINSIC_PATHWAY	13	http://www.gsea-msigdb.org/gsea/msigdb/cards/BIOCARTA_EXTRINSIC_PATHWAY
BIOCARTA_FAS_PATHWAY	30	http://www.gsea-msigdb.org/gsea/msigdb/cards/BIOCARTA_FAS_PATHWAY
BIOCARTA_FBW7_PATHWAY	9	http://www.gsea-msigdb.org/gsea/msigdb/cards/BIOCARTA_FBW7_PATHWAY
BIOCARTA_FCER1_PATHWAY	39	http://www.gsea-msigdb.org/gsea/msigdb/cards/BIOCARTA_FCER1_PATHWAY
BIOCARTA_FEEDER_PATHWAY	9	http://www.gsea-msigdb.org/gsea/msigdb/cards/BIOCARTA_FEEDER_PATHWAY
BIOCARTA_FIBRINOLYSIS_PATHWAY	12	http://www.gsea-msigdb.org/gsea/msigdb/cards/BIOCARTA_FIBRINOLYSIS_PATHWAY
BIOCARTA_FLUMAZENIL_PATHWAY	9	http://www.gsea-msigdb.org/gsea/msigdb/cards/BIOCARTA_FLUMAZENIL_PATHWAY
BIOCARTA_FMLP_PATHWAY	34	http://www.gsea-msigdb.org/gsea/msigdb/cards/BIOCARTA_FMLP_PATHWAY
BIOCARTA_FOSB_PATHWAY	5	http://www.gsea-msigdb.org/gsea/msigdb/cards/BIOCARTA_FOSB_PATHWAY
BIOCARTA_FREE_PATHWAY	10	http://www.gsea-msigdb.org/gsea/msigdb/cards/BIOCARTA_FREE_PATHWAY
BIOCARTA_FXR_PATHWAY	7	http://www.gsea-msigdb.org/gsea/msigdb/cards/BIOCARTA_FXR_PATHWAY
BIOCARTA_G1_PATHWAY	28	http://www.gsea-msigdb.org/gsea/msigdb/cards/BIOCARTA_G1_PATHWAY
BIOCARTA_G2_PATHWAY	24	http://www.gsea-msigdb.org/gsea/msigdb/cards/BIOCARTA_G2_PATHWAY
BIOCARTA_GABA_PATHWAY	10	http://www.gsea-msigdb.org/gsea/msigdb/cards/BIOCARTA_GABA_PATHWAY
BIOCARTA_GATA3_PATHWAY	14	http://www.gsea-msigdb.org/gsea/msigdb/cards/BIOCARTA_GATA3_PATHWAY
BIOCARTA_GCR_PATHWAY	17	http://www.gsea-msigdb.org/gsea/msigdb/cards/BIOCARTA_GCR_PATHWAY
BIOCARTA_GH_PATHWAY	27	http://www.gsea-msigdb.org/gsea/msigdb/cards/BIOCARTA_GH_PATHWAY
BIOCARTA_GHRELIN_PATHWAY	13	http://www.gsea-msigdb.org/gsea/msigdb/cards/BIOCARTA_GHRELIN_PATHWAY
BIOCARTA_GLEEVEC_PATHWAY	23	http://www.gsea-msigdb.org/gsea/msigdb/cards/BIOCARTA_GLEEVEC_PATHWAY
BIOCARTA_GPCR_PATHWAY	30	http://www.gsea-msigdb.org/gsea/msigdb/cards/BIOCARTA_GPCR_PATHWAY
BIOCARTA_GRANULOCYTES_PATHWAY	15	http://www.gsea-msigdb.org/gsea/msigdb/cards/BIOCARTA_GRANULOCYTES_PATHWAY
BIOCARTA_GSK3_PATHWAY	20	http://www.gsea-msigdb.org/gsea/msigdb/cards/BIOCARTA_GSK3_PATHWAY
BIOCARTA_HBX_PATHWAY	7	http://www.gsea-msigdb.org/gsea/msigdb/cards/BIOCARTA_HBX_PATHWAY
BIOCARTA_HCMV_PATHWAY	17	http://www.gsea-msigdb.org/gsea/msigdb/cards/BIOCARTA_HCMV_PATHWAY
BIOCARTA_HDAC_PATHWAY	25	http://www.gsea-msigdb.org/gsea/msigdb/cards/BIOCARTA_HDAC_PATHWAY
BIOCARTA_HER2_PATHWAY	23	http://www.gsea-msigdb.org/gsea/msigdb/cards/BIOCARTA_HER2_PATHWAY
BIOCARTA_HES_PATHWAY	12	http://www.gsea-msigdb.org/gsea/msigdb/cards/BIOCARTA_HES_PATHWAY
BIOCARTA_HIF_PATHWAY	15	http://www.gsea-msigdb.org/gsea/msigdb/cards/BIOCARTA_HIF_PATHWAY
BIOCARTA_HSP27_PATHWAY	14	http://www.gsea-msigdb.org/gsea/msigdb/cards/BIOCARTA_HSP27_PATHWAY
BIOCARTA_HSWI_SNF_PATHWAY	12	http://www.gsea-msigdb.org/gsea/msigdb/cards/BIOCARTA_HSWI_SNF_PATHWAY
BIOCARTA_IFNA_PATHWAY	9	http://www.gsea-msigdb.org/gsea/msigdb/cards/BIOCARTA_IFNA_PATHWAY
BIOCARTA_IFNG_PATHWAY	6	http://www.gsea-msigdb.org/gsea/msigdb/cards/BIOCARTA_IFNG_PATHWAY
BIOCARTA_IGF1_PATHWAY	21	http://www.gsea-msigdb.org/gsea/msigdb/cards/BIOCARTA_IGF1_PATHWAY
BIOCARTA_IGF1MTOR_PATHWAY	19	http://www.gsea-msigdb.org/gsea/msigdb/cards/BIOCARTA_IGF1MTOR_PATHWAY
BIOCARTA_IGF1R_PATHWAY	23	http://www.gsea-msigdb.org/gsea/msigdb/cards/BIOCARTA_IGF1R_PATHWAY
BIOCARTA_IL10_PATHWAY	13	http://www.gsea-msigdb.org/gsea/msigdb/cards/BIOCARTA_IL10_PATHWAY
BIOCARTA_IL12_PATHWAY	19	http://www.gsea-msigdb.org/gsea/msigdb/cards/BIOCARTA_IL12_PATHWAY
BIOCARTA_IL17_PATHWAY	15	http://www.gsea-msigdb.org/gsea/msigdb/cards/BIOCARTA_IL17_PATHWAY
BIOCARTA_IL1R_PATHWAY	31	http://www.gsea-msigdb.org/gsea/msigdb/cards/BIOCARTA_IL1R_PATHWAY
BIOCARTA_IL2_PATHWAY	22	http://www.gsea-msigdb.org/gsea/msigdb/cards/BIOCARTA_IL2_PATHWAY
BIOCARTA_IL22BP_PATHWAY	9	http://www.gsea-msigdb.org/gsea/msigdb/cards/BIOCARTA_IL22BP_PATHWAY
BIOCARTA_IL2RB_PATHWAY	37	http://www.gsea-msigdb.org/gsea/msigdb/cards/BIOCARTA_IL2RB_PATHWAY
BIOCARTA_IL3_PATHWAY	15	http://www.gsea-msigdb.org/gsea/msigdb/cards/BIOCARTA_IL3_PATHWAY
BIOCARTA_IL4_PATHWAY	11	http://www.gsea-msigdb.org/gsea/msigdb/cards/BIOCARTA_IL4_PATHWAY
BIOCARTA_IL5_PATHWAY	13	http://www.gsea-msigdb.org/gsea/msigdb/cards/BIOCARTA_IL5_PATHWAY
BIOCARTA_IL6_PATHWAY	21	http://www.gsea-msigdb.org/gsea/msigdb/cards/BIOCARTA_IL6_PATHWAY
BIOCARTA_IL7_PATHWAY	16	http://www.gsea-msigdb.org/gsea/msigdb/cards/BIOCARTA_IL7_PATHWAY
BIOCARTA_INFLAM_PATHWAY	29	http://www.gsea-msigdb.org/gsea/msigdb/cards/BIOCARTA_INFLAM_PATHWAY
BIOCARTA_INSULIN_PATHWAY	21	http://www.gsea-msigdb.org/gsea/msigdb/cards/BIOCARTA_INSULIN_PATHWAY
BIOCARTA_INTEGRIN_PATHWAY	34	http://www.gsea-msigdb.org/gsea/msigdb/cards/BIOCARTA_INTEGRIN_PATHWAY
BIOCARTA_INTRINSIC_PATHWAY	23	http://www.gsea-msigdb.org/gsea/msigdb/cards/BIOCARTA_INTRINSIC_PATHWAY
BIOCARTA_ION_PATHWAY	5	http://www.gsea-msigdb.org/gsea/msigdb/cards/BIOCARTA_ION_PATHWAY
BIOCARTA_IRES_PATHWAY	7	http://www.gsea-msigdb.org/gsea/msigdb/cards/BIOCARTA_IRES_PATHWAY
BIOCARTA_KERATINOCYTE_PATHWAY	46	http://www.gsea-msigdb.org/gsea/msigdb/cards/BIOCARTA_KERATINOCYTE_PATHWAY
BIOCARTA_KREB_PATHWAY	8	http://www.gsea-msigdb.org/gsea/msigdb/cards/BIOCARTA_KREB_PATHWAY
BIOCARTA_LAIR_PATHWAY	17	http://www.gsea-msigdb.org/gsea/msigdb/cards/BIOCARTA_LAIR_PATHWAY
BIOCARTA_LDL_PATHWAY	6	http://www.gsea-msigdb.org/gsea/msigdb/cards/BIOCARTA_LDL_PATHWAY
BIOCARTA_LECTIN_PATHWAY	13	http://www.gsea-msigdb.org/gsea/msigdb/cards/BIOCARTA_LECTIN_PATHWAY
BIOCARTA_LEPTIN_PATHWAY	11	http://www.gsea-msigdb.org/gsea/msigdb/cards/BIOCARTA_LEPTIN_PATHWAY
BIOCARTA_LIS1_PATHWAY	19	http://www.gsea-msigdb.org/gsea/msigdb/cards/BIOCARTA_LIS1_PATHWAY
BIOCARTA_LONGEVITY_PATHWAY	15	http://www.gsea-msigdb.org/gsea/msigdb/cards/BIOCARTA_LONGEVITY_PATHWAY
BIOCARTA_LYM_PATHWAY	14	http://www.gsea-msigdb.org/gsea/msigdb/cards/BIOCARTA_LYM_PATHWAY
BIOCARTA_LYMPHOCYTE_PATHWAY	9	http://www.gsea-msigdb.org/gsea/msigdb/cards/BIOCARTA_LYMPHOCYTE_PATHWAY
BIOCARTA_MAL_PATHWAY	19	http://www.gsea-msigdb.org/gsea/msigdb/cards/BIOCARTA_MAL_PATHWAY
BIOCARTA_MALATEX_PATHWAY	8	http://www.gsea-msigdb.org/gsea/msigdb/cards/BIOCARTA_MALATEX_PATHWAY
BIOCARTA_MCALPAIN_PATHWAY	19	http://www.gsea-msigdb.org/gsea/msigdb/cards/BIOCARTA_MCALPAIN_PATHWAY
BIOCARTA_MCM_PATHWAY	18	http://www.gsea-msigdb.org/gsea/msigdb/cards/BIOCARTA_MCM_PATHWAY
BIOCARTA_MEF2D_PATHWAY	18	http://www.gsea-msigdb.org/gsea/msigdb/cards/BIOCARTA_MEF2D_PATHWAY
BIOCARTA_MELANOCYTE_PATHWAY	7	http://www.gsea-msigdb.org/gsea/msigdb/cards/BIOCARTA_MELANOCYTE_PATHWAY
BIOCARTA_MET_PATHWAY	33	http://www.gsea-msigdb.org/gsea/msigdb/cards/BIOCARTA_MET_PATHWAY
BIOCARTA_MHC_PATHWAY	14	http://www.gsea-msigdb.org/gsea/msigdb/cards/BIOCARTA_MHC_PATHWAY
BIOCARTA_MITOCHONDRIA_PATHWAY	19	http://www.gsea-msigdb.org/gsea/msigdb/cards/BIOCARTA_MITOCHONDRIA_PATHWAY
BIOCARTA_MITR_PATHWAY	5	http://www.gsea-msigdb.org/gsea/msigdb/cards/BIOCARTA_MITR_PATHWAY
BIOCARTA_MONOCYTE_PATHWAY	11	http://www.gsea-msigdb.org/gsea/msigdb/cards/BIOCARTA_MONOCYTE_PATHWAY
BIOCARTA_MPR_PATHWAY	21	http://www.gsea-msigdb.org/gsea/msigdb/cards/BIOCARTA_MPR_PATHWAY
BIOCARTA_MRP_PATHWAY	6	http://www.gsea-msigdb.org/gsea/msigdb/cards/BIOCARTA_MRP_PATHWAY
BIOCARTA_MSP_PATHWAY	6	http://www.gsea-msigdb.org/gsea/msigdb/cards/BIOCARTA_MSP_PATHWAY
BIOCARTA_MTA3_PATHWAY	18	http://www.gsea-msigdb.org/gsea/msigdb/cards/BIOCARTA_MTA3_PATHWAY
BIOCARTA_MTOR_PATHWAY	22	http://www.gsea-msigdb.org/gsea/msigdb/cards/BIOCARTA_MTOR_PATHWAY
BIOCARTA_MYOSIN_PATHWAY	11	http://www.gsea-msigdb.org/gsea/msigdb/cards/BIOCARTA_MYOSIN_PATHWAY
BIOCARTA_NDKDYNAMIN_PATHWAY	17	http://www.gsea-msigdb.org/gsea/msigdb/cards/BIOCARTA_NDKDYNAMIN_PATHWAY
BIOCARTA_NEUTROPHIL_PATHWAY	8	http://www.gsea-msigdb.org/gsea/msigdb/cards/BIOCARTA_NEUTROPHIL_PATHWAY
BIOCARTA_NFKB_PATHWAY	21	http://www.gsea-msigdb.org/gsea/msigdb/cards/BIOCARTA_NFKB_PATHWAY
BIOCARTA_NGF_PATHWAY	20	http://www.gsea-msigdb.org/gsea/msigdb/cards/BIOCARTA_NGF_PATHWAY
BIOCARTA_NKCELLS_PATHWAY	20	http://www.gsea-msigdb.org/gsea/msigdb/cards/BIOCARTA_NKCELLS_PATHWAY
BIOCARTA_NKT_PATHWAY	26	http://www.gsea-msigdb.org/gsea/msigdb/cards/BIOCARTA_NKT_PATHWAY
BIOCARTA_NO1_PATHWAY	28	http://www.gsea-msigdb.org/gsea/msigdb/cards/BIOCARTA_NO1_PATHWAY
BIOCARTA_NO2IL12_PATHWAY	15	http://www.gsea-msigdb.org/gsea/msigdb/cards/BIOCARTA_NO2IL12_PATHWAY
BIOCARTA_NOS1_PATHWAY	21	http://www.gsea-msigdb.org/gsea/msigdb/cards/BIOCARTA_NOS1_PATHWAY
BIOCARTA_NOTCH_PATHWAY	6	http://www.gsea-msigdb.org/gsea/msigdb/cards/BIOCARTA_NOTCH_PATHWAY
BIOCARTA_NPC_PATHWAY	11	http://www.gsea-msigdb.org/gsea/msigdb/cards/BIOCARTA_NPC_PATHWAY
BIOCARTA_NPP1_PATHWAY	10	http://www.gsea-msigdb.org/gsea/msigdb/cards/BIOCARTA_NPP1_PATHWAY
BIOCARTA_NTHI_PATHWAY	23	http://www.gsea-msigdb.org/gsea/msigdb/cards/BIOCARTA_NTHI_PATHWAY
BIOCARTA_NUCLEARRS_PATHWAY	34	http://www.gsea-msigdb.org/gsea/msigdb/cards/BIOCARTA_NUCLEARRS_PATHWAY
BIOCARTA_P27_PATHWAY	13	http://www.gsea-msigdb.org/gsea/msigdb/cards/BIOCARTA_P27_PATHWAY
BIOCARTA_P35ALZHEIMERS_PATHWAY	8	http://www.gsea-msigdb.org/gsea/msigdb/cards/BIOCARTA_P35ALZHEIMERS_PATHWAY
BIOCARTA_P38MAPK_PATHWAY	36	http://www.gsea-msigdb.org/gsea/msigdb/cards/BIOCARTA_P38MAPK_PATHWAY
BIOCARTA_P53_PATHWAY	16	http://www.gsea-msigdb.org/gsea/msigdb/cards/BIOCARTA_P53_PATHWAY
BIOCARTA_P53HYPOXIA_PATHWAY	21	http://www.gsea-msigdb.org/gsea/msigdb/cards/BIOCARTA_P53HYPOXIA_PATHWAY
BIOCARTA_PAR1_PATHWAY	19	http://www.gsea-msigdb.org/gsea/msigdb/cards/BIOCARTA_PAR1_PATHWAY
BIOCARTA_PARKIN_PATHWAY	8	http://www.gsea-msigdb.org/gsea/msigdb/cards/BIOCARTA_PARKIN_PATHWAY
BIOCARTA_PCAF_PATHWAY	13	http://www.gsea-msigdb.org/gsea/msigdb/cards/BIOCARTA_PCAF_PATHWAY
BIOCARTA_PDGF_PATHWAY	28	http://www.gsea-msigdb.org/gsea/msigdb/cards/BIOCARTA_PDGF_PATHWAY
BIOCARTA_PDZS_PATHWAY	18	http://www.gsea-msigdb.org/gsea/msigdb/cards/BIOCARTA_PDZS_PATHWAY
BIOCARTA_PELP1_PATHWAY	6	http://www.gsea-msigdb.org/gsea/msigdb/cards/BIOCARTA_PELP1_PATHWAY
BIOCARTA_PEPI_PATHWAY	8	http://www.gsea-msigdb.org/gsea/msigdb/cards/BIOCARTA_PEPI_PATHWAY
BIOCARTA_PGC1A_PATHWAY	15	http://www.gsea-msigdb.org/gsea/msigdb/cards/BIOCARTA_PGC1A_PATHWAY
BIOCARTA_PITX2_PATHWAY	16	http://www.gsea-msigdb.org/gsea/msigdb/cards/BIOCARTA_PITX2_PATHWAY
BIOCARTA_PKC_PATHWAY	7	http://www.gsea-msigdb.org/gsea/msigdb/cards/BIOCARTA_PKC_PATHWAY
BIOCARTA_PLATELETAPP_PATHWAY	14	http://www.gsea-msigdb.org/gsea/msigdb/cards/BIOCARTA_PLATELETAPP_PATHWAY
BIOCARTA_PLC_PATHWAY	9	http://www.gsea-msigdb.org/gsea/msigdb/cards/BIOCARTA_PLC_PATHWAY
BIOCARTA_PLCD_PATHWAY	5	http://www.gsea-msigdb.org/gsea/msigdb/cards/BIOCARTA_PLCD_PATHWAY
BIOCARTA_PLCE_PATHWAY	11	http://www.gsea-msigdb.org/gsea/msigdb/cards/BIOCARTA_PLCE_PATHWAY
BIOCARTA_PLK3_PATHWAY	8	http://www.gsea-msigdb.org/gsea/msigdb/cards/BIOCARTA_PLK3_PATHWAY
BIOCARTA_PML_PATHWAY	17	http://www.gsea-msigdb.org/gsea/msigdb/cards/BIOCARTA_PML_PATHWAY
BIOCARTA_PPARG_PATHWAY	8	http://www.gsea-msigdb.org/gsea/msigdb/cards/BIOCARTA_PPARG_PATHWAY
BIOCARTA_PRC2_PATHWAY	14	http://www.gsea-msigdb.org/gsea/msigdb/cards/BIOCARTA_PRC2_PATHWAY
BIOCARTA_PRION_PATHWAY	12	http://www.gsea-msigdb.org/gsea/msigdb/cards/BIOCARTA_PRION_PATHWAY
BIOCARTA_PROTEASOME_PATHWAY	19	http://www.gsea-msigdb.org/gsea/msigdb/cards/BIOCARTA_PROTEASOME_PATHWAY
BIOCARTA_PS1_PATHWAY	14	http://www.gsea-msigdb.org/gsea/msigdb/cards/BIOCARTA_PS1_PATHWAY
BIOCARTA_PTC1_PATHWAY	11	http://www.gsea-msigdb.org/gsea/msigdb/cards/BIOCARTA_PTC1_PATHWAY
BIOCARTA_PTDINS_PATHWAY	23	http://www.gsea-msigdb.org/gsea/msigdb/cards/BIOCARTA_PTDINS_PATHWAY
BIOCARTA_PTEN_PATHWAY	18	http://www.gsea-msigdb.org/gsea/msigdb/cards/BIOCARTA_PTEN_PATHWAY
BIOCARTA_PYK2_PATHWAY	27	http://www.gsea-msigdb.org/gsea/msigdb/cards/BIOCARTA_PYK2_PATHWAY
BIOCARTA_RAB_PATHWAY	13	http://www.gsea-msigdb.org/gsea/msigdb/cards/BIOCARTA_RAB_PATHWAY
BIOCARTA_RAC1_PATHWAY	21	http://www.gsea-msigdb.org/gsea/msigdb/cards/BIOCARTA_RAC1_PATHWAY
BIOCARTA_RACC_PATHWAY	15	http://www.gsea-msigdb.org/gsea/msigdb/cards/BIOCARTA_RACC_PATHWAY
BIOCARTA_RACCYCD_PATHWAY	26	http://www.gsea-msigdb.org/gsea/msigdb/cards/BIOCARTA_RACCYCD_PATHWAY
BIOCARTA_RAN_PATHWAY	5	http://www.gsea-msigdb.org/gsea/msigdb/cards/BIOCARTA_RAN_PATHWAY
BIOCARTA_RANBP2_PATHWAY	11	http://www.gsea-msigdb.org/gsea/msigdb/cards/BIOCARTA_RANBP2_PATHWAY
BIOCARTA_RANKL_PATHWAY	14	http://www.gsea-msigdb.org/gsea/msigdb/cards/BIOCARTA_RANKL_PATHWAY
BIOCARTA_RANMS_PATHWAY	10	http://www.gsea-msigdb.org/gsea/msigdb/cards/BIOCARTA_RANMS_PATHWAY
BIOCARTA_RARRXR_PATHWAY	7	http://www.gsea-msigdb.org/gsea/msigdb/cards/BIOCARTA_RARRXR_PATHWAY
BIOCARTA_RAS_PATHWAY	22	http://www.gsea-msigdb.org/gsea/msigdb/cards/BIOCARTA_RAS_PATHWAY
BIOCARTA_RB_PATHWAY	13	http://www.gsea-msigdb.org/gsea/msigdb/cards/BIOCARTA_RB_PATHWAY
BIOCARTA_RECK_PATHWAY	9	http://www.gsea-msigdb.org/gsea/msigdb/cards/BIOCARTA_RECK_PATHWAY
BIOCARTA_REELIN_PATHWAY	7	http://www.gsea-msigdb.org/gsea/msigdb/cards/BIOCARTA_REELIN_PATHWAY
BIOCARTA_RELA_PATHWAY	15	http://www.gsea-msigdb.org/gsea/msigdb/cards/BIOCARTA_RELA_PATHWAY
BIOCARTA_RHO_PATHWAY	21	http://www.gsea-msigdb.org/gsea/msigdb/cards/BIOCARTA_RHO_PATHWAY
BIOCARTA_RHODOPSIN_PATHWAY	10	http://www.gsea-msigdb.org/gsea/msigdb/cards/BIOCARTA_RHODOPSIN_PATHWAY
BIOCARTA_RNA_PATHWAY	10	http://www.gsea-msigdb.org/gsea/msigdb/cards/BIOCARTA_RNA_PATHWAY
BIOCARTA_RNAPOL3_PATHWAY	7	http://www.gsea-msigdb.org/gsea/msigdb/cards/BIOCARTA_RNAPOL3_PATHWAY
BIOCARTA_S1P_PATHWAY	8	http://www.gsea-msigdb.org/gsea/msigdb/cards/BIOCARTA_S1P_PATHWAY
BIOCARTA_SALMONELLA_PATHWAY	5	http://www.gsea-msigdb.org/gsea/msigdb/cards/BIOCARTA_SALMONELLA_PATHWAY
BIOCARTA_SAM68_PATHWAY	6	http://www.gsea-msigdb.org/gsea/msigdb/cards/BIOCARTA_SAM68_PATHWAY
BIOCARTA_SARS_PATHWAY	7	http://www.gsea-msigdb.org/gsea/msigdb/cards/BIOCARTA_SARS_PATHWAY
BIOCARTA_SET_PATHWAY	10	http://www.gsea-msigdb.org/gsea/msigdb/cards/BIOCARTA_SET_PATHWAY
BIOCARTA_SHH_PATHWAY	16	http://www.gsea-msigdb.org/gsea/msigdb/cards/BIOCARTA_SHH_PATHWAY
BIOCARTA_SKP2E2F_PATHWAY	10	http://www.gsea-msigdb.org/gsea/msigdb/cards/BIOCARTA_SKP2E2F_PATHWAY
BIOCARTA_SLRP_PATHWAY	6	http://www.gsea-msigdb.org/gsea/msigdb/cards/BIOCARTA_SLRP_PATHWAY
BIOCARTA_SM_PATHWAY	14	http://www.gsea-msigdb.org/gsea/msigdb/cards/BIOCARTA_SM_PATHWAY
BIOCARTA_SODD_PATHWAY	10	http://www.gsea-msigdb.org/gsea/msigdb/cards/BIOCARTA_SODD_PATHWAY
BIOCARTA_SPPA_PATHWAY	16	http://www.gsea-msigdb.org/gsea/msigdb/cards/BIOCARTA_SPPA_PATHWAY
BIOCARTA_SPRY_PATHWAY	17	http://www.gsea-msigdb.org/gsea/msigdb/cards/BIOCARTA_SPRY_PATHWAY
BIOCARTA_SRCRPTP_PATHWAY	11	http://www.gsea-msigdb.org/gsea/msigdb/cards/BIOCARTA_SRCRPTP_PATHWAY
BIOCARTA_STAT3_PATHWAY	8	http://www.gsea-msigdb.org/gsea/msigdb/cards/BIOCARTA_STAT3_PATHWAY
BIOCARTA_STATHMIN_PATHWAY	20	http://www.gsea-msigdb.org/gsea/msigdb/cards/BIOCARTA_STATHMIN_PATHWAY
BIOCARTA_STEM_PATHWAY	15	http://www.gsea-msigdb.org/gsea/msigdb/cards/BIOCARTA_STEM_PATHWAY
BIOCARTA_STRESS_PATHWAY	24	http://www.gsea-msigdb.org/gsea/msigdb/cards/BIOCARTA_STRESS_PATHWAY
BIOCARTA_SUMO_PATHWAY	6	http://www.gsea-msigdb.org/gsea/msigdb/cards/BIOCARTA_SUMO_PATHWAY
BIOCARTA_TALL1_PATHWAY	15	http://www.gsea-msigdb.org/gsea/msigdb/cards/BIOCARTA_TALL1_PATHWAY
BIOCARTA_TCAPOPTOSIS_PATHWAY	9	http://www.gsea-msigdb.org/gsea/msigdb/cards/BIOCARTA_TCAPOPTOSIS_PATHWAY
BIOCARTA_TCR_PATHWAY	44	http://www.gsea-msigdb.org/gsea/msigdb/cards/BIOCARTA_TCR_PATHWAY
BIOCARTA_TCRA_PATHWAY	14	http://www.gsea-msigdb.org/gsea/msigdb/cards/BIOCARTA_TCRA_PATHWAY
BIOCARTA_TCYTOTOXIC_PATHWAY	12	http://www.gsea-msigdb.org/gsea/msigdb/cards/BIOCARTA_TCYTOTOXIC_PATHWAY
BIOCARTA_TEL_PATHWAY	17	http://www.gsea-msigdb.org/gsea/msigdb/cards/BIOCARTA_TEL_PATHWAY
BIOCARTA_TERC_PATHWAY	6	http://www.gsea-msigdb.org/gsea/msigdb/cards/BIOCARTA_TERC_PATHWAY
BIOCARTA_TERT_PATHWAY	8	http://www.gsea-msigdb.org/gsea/msigdb/cards/BIOCARTA_TERT_PATHWAY
BIOCARTA_TFF_PATHWAY	24	http://www.gsea-msigdb.org/gsea/msigdb/cards/BIOCARTA_TFF_PATHWAY
BIOCARTA_TGFB_PATHWAY	19	http://www.gsea-msigdb.org/gsea/msigdb/cards/BIOCARTA_TGFB_PATHWAY
BIOCARTA_TH1TH2_PATHWAY	23	http://www.gsea-msigdb.org/gsea/msigdb/cards/BIOCARTA_TH1TH2_PATHWAY
BIOCARTA_THELPER_PATHWAY	12	http://www.gsea-msigdb.org/gsea/msigdb/cards/BIOCARTA_THELPER_PATHWAY
BIOCARTA_TID_PATHWAY	19	http://www.gsea-msigdb.org/gsea/msigdb/cards/BIOCARTA_TID_PATHWAY
BIOCARTA_TNFR1_PATHWAY	29	http://www.gsea-msigdb.org/gsea/msigdb/cards/BIOCARTA_TNFR1_PATHWAY
BIOCARTA_TNFR2_PATHWAY	17	http://www.gsea-msigdb.org/gsea/msigdb/cards/BIOCARTA_TNFR2_PATHWAY
BIOCARTA_TOB1_PATHWAY	19	http://www.gsea-msigdb.org/gsea/msigdb/cards/BIOCARTA_TOB1_PATHWAY
BIOCARTA_TOLL_PATHWAY	25	http://www.gsea-msigdb.org/gsea/msigdb/cards/BIOCARTA_TOLL_PATHWAY
BIOCARTA_TPO_PATHWAY	24	http://www.gsea-msigdb.org/gsea/msigdb/cards/BIOCARTA_TPO_PATHWAY
BIOCARTA_TRKA_PATHWAY	14	http://www.gsea-msigdb.org/gsea/msigdb/cards/BIOCARTA_TRKA_PATHWAY
BIOCARTA_TSP1_PATHWAY	7	http://www.gsea-msigdb.org/gsea/msigdb/cards/BIOCARTA_TSP1_PATHWAY
BIOCARTA_TUBBY_PATHWAY	5	http://www.gsea-msigdb.org/gsea/msigdb/cards/BIOCARTA_TUBBY_PATHWAY
BIOCARTA_UCALPAIN_PATHWAY	14	http://www.gsea-msigdb.org/gsea/msigdb/cards/BIOCARTA_UCALPAIN_PATHWAY
BIOCARTA_VDR_PATHWAY	24	http://www.gsea-msigdb.org/gsea/msigdb/cards/BIOCARTA_VDR_PATHWAY
BIOCARTA_VEGF_PATHWAY	27	http://www.gsea-msigdb.org/gsea/msigdb/cards/BIOCARTA_VEGF_PATHWAY
BIOCARTA_VIP_PATHWAY	26	http://www.gsea-msigdb.org/gsea/msigdb/cards/BIOCARTA_VIP_PATHWAY
BIOCARTA_VITCB_PATHWAY	11	http://www.gsea-msigdb.org/gsea/msigdb/cards/BIOCARTA_VITCB_PATHWAY
BIOCARTA_VOBESITY_PATHWAY	8	http://www.gsea-msigdb.org/gsea/msigdb/cards/BIOCARTA_VOBESITY_PATHWAY
BIOCARTA_WNT_LRP6_PATHWAY	6	http://www.gsea-msigdb.org/gsea/msigdb/cards/BIOCARTA_WNT_LRP6_PATHWAY
BIOCARTA_WNT_PATHWAY	24	http://www.gsea-msigdb.org/gsea/msigdb/cards/BIOCARTA_WNT_PATHWAY
HDL_core	9	Member genes: LCAT;ABCA1;LIPC;LIPG;SCARB1;APOA1;CETP;APOA2;PLTP
KEGG_CHOLESTEROL_METABOLISM	51	https://www.genome.jp/pathway/ko04979+K05641
KEGG_DNA_REPLICATION	36	http://www.gsea-msigdb.org/gsea/msigdb/cards/KEGG_DNA_REPLICATION
KEGG_MISMATCH_REPAIR	23	http://www.gsea-msigdb.org/gsea/msigdb/cards/KEGG_MISMATCH_REPAIR
KEGG_NUCLEOTIDE_EXCISION_REPAIR	44	http://www.gsea-msigdb.org/gsea/msigdb/cards/KEGG_NUCLEOTIDE_EXCISION_REPAIR
LDL_core	6	Member genes: LPL;APOE;LDLR;APOB;LDLRAP1;PCSK9
REACTOME_APOPTOSIS_INDUCED_DNA_FRAGMENTATION	13	http://www.gsea-msigdb.org/gsea/msigdb/cards/REACTOME_APOPTOSIS_INDUCED_DNA_FRAGMENTATION
REACTOME_CHYLOMICRON_CLEARANCE	5	http://www.gsea-msigdb.org/gsea/msigdb/cards/REACTOME_CHYLOMICRON_CLEARANCE
REACTOME_LDL_CLEARANCE	19	http://www.gsea-msigdb.org/gsea/msigdb/cards/REACTOME_LDL_CLEARANCE
REACTOME_PLASMA_LIPOPROTEIN_CLEARANCE	33	http://www.gsea-msigdb.org/gsea/msigdb/cards/REACTOME_PLASMA_LIPOPROTEIN_CLEARANCE
REACTOME_VLDL_CLEARANCE	6	http://www.gsea-msigdb.org/gsea/msigdb/cards/REACTOME_VLDL_CLEARANCE
REACTOME_VLDLR_INTERNALISATION_AND_DEGRADATION	12	http://www.gsea-msigdb.org/gsea/msigdb/cards/REACTOME_VLDLR_INTERNALISATION_AND_DEGRADATION
WP_COMPOSITION_OF_LIPID_PARTICLES	10	http://www.gsea-msigdb.org/gsea/msigdb/cards/WP_COMPOSITION_OF_LIPID_PARTICLES
WP_DNA_MISMATCH_REPAIR	23	http://www.gsea-msigdb.org/gsea/msigdb/cards/WP_DNA_MISMATCH_REPAIR
WP_DNA_REPLICATION	42	http://www.gsea-msigdb.org/gsea/msigdb/cards/WP_DNA_REPLICATION
WP_METABOLIC_PATHWAY_OF_LDL_HDL_AND_TG_INCLUDING_DISEASES	17	http://www.gsea-msigdb.org/gsea/msigdb/cards/WP_METABOLIC_PATHWAY_OF_LDL_HDL_AND_TG_INCLUDING_DISEASES
WP_SREBF_AND_MIR33_IN_CHOLESTEROL_AND_LIPID_HOMEOSTASIS	19	http://www.gsea-msigdb.org/gsea/msigdb/cards/WP_SREBF_AND_MIR33_IN_CHOLESTEROL_AND_LIPID_HOMEOSTASIS
WP_STATIN_PATHWAY	33	http://www.gsea-msigdb.org/gsea/msigdb/cards/WP_STATIN_PATHWAY
