# Supplementary material for: NERINE reveals rare variant associations in gene networks across phenotypes and implicates an SNCA-PRL-LRRK2 subnetwork in Parkinson’s disease
Source: Cell Genom. 2026 Jun 22;6(7):101284. doi: 10.1016/j.xgen.2026.101284 (PMC13347950; doi:10.1016/j.xgen.2026.101284)
Supplement: Table S22. List of DepMap (v.2023Q2) cell lines from liver and the central nervous system, related to Figures 3 and 6 and STAR Methods [file mmc17.xlsx]

## Sheet: Table_S22
Table S22. List of DepMap (v2023Q2) cell lines from liver and the central nervous system (CNS), related to Figures 3, 6, and STAR Methods.
lineage1	lineage2	lineage3	depmapId	displayName
CNS/Brain	Diffuse Glioma	Astrocytoma	ACH-001000	1321N1
CNS/Brain	Diffuse Glioma	Glioblastoma	ACH-002680	170MGBA
CNS/Brain	Diffuse Glioma	Glioblastoma	ACH-000323	42MGBA
CNS/Brain	Diffuse Glioma	Glioblastoma	ACH-000137	8MGBA
CNS/Brain	Diffuse Glioma	Glioblastoma	ACH-000283	A1207
CNS/Brain	Diffuse Glioma	Glioblastoma	ACH-000558	A172
CNS/Brain	Diffuse Glioma	Glioblastoma	ACH-000269	AM38
CNS/Brain	Diffuse Glioma	Glioblastoma	ACH-001329	ANGMCSS
CNS/Brain	Diffuse Glioma	Astrocytoma	ACH-001016	BECKER
CNS/Brain	Diffuse Glioma	Glioblastoma	ACH-000464	CAS1
CNS/Brain	Diffuse Glioma	Astrocytoma	ACH-000329	CCFSTTG1
CNS/Brain	Diffuse Glioma	Glioblastoma	ACH-002223	D245MG
CNS/Brain	Diffuse Glioma	Gliosarcoma	ACH-002224	D247MG
CNS/Brain	Diffuse Glioma	Glioblastoma	ACH-002225	D263MG
CNS/Brain	Diffuse Glioma	Gliosarcoma	ACH-002226	D336MG
CNS/Brain	Diffuse Glioma	Glioblastoma	ACH-002227	D392MG
CNS/Brain	Diffuse Glioma	Glioblastoma	ACH-002228	D423MG
CNS/Brain	Diffuse Glioma	Glioblastoma	ACH-002229	D502MG
CNS/Brain	Diffuse Glioma	Glioblastoma	ACH-002230	D542MG
CNS/Brain	Diffuse Glioma	Glioblastoma	ACH-002231	D566MG
CNS/Brain	Diffuse Glioma	Glioblastoma	ACH-000863	DBTRG05MG
CNS/Brain	Diffuse Glioma	Glioblastoma	ACH-000244	DKMG
CNS/Brain	Diffuse Glioma	Glioblastoma	ACH-000098	GAMG
CNS/Brain	Diffuse Glioma	Glioblastoma	ACH-000738	GB1
CNS/Brain	Diffuse Glioma	Glioblastoma	ACH-002349	GBM001
CNS/Brain	Diffuse Glioma	Gliosarcoma	ACH-000756	GI1
CNS/Brain	Diffuse Glioma	Glioblastoma	ACH-000102	GMS10
CNS/Brain	Diffuse Glioma	Glioblastoma	ACH-000027	GOS3
CNS/Brain	Diffuse Glioma	Astrocytoma	ACH-000389	H4
CNS/Brain	Diffuse Glioma	Oligodendroglioma	ACH-000067	HS683
CNS/Brain	Diffuse Glioma	Diffuse Intrinsic Pontine Glioma	ACH-002348	HSJDDIPG007
CNS/Brain	Diffuse Glioma	Glioblastoma	ACH-000231	KALS1
CNS/Brain	Diffuse Glioma	Oligodendroglioma	ACH-000126	KG1C
CNS/Brain	Diffuse Glioma	Anaplastic Astrocytoma	ACH-002257	KINGS1
CNS/Brain	Diffuse Glioma	Glioblastoma	ACH-000622	KNS42
CNS/Brain	Diffuse Glioma	Glioblastoma	ACH-000445	KNS60
CNS/Brain	Diffuse Glioma	Glioblastoma	ACH-000479	KNS81
CNS/Brain	Diffuse Glioma	Glioblastoma	ACH-002259	KNS81FD
CNS/Brain	Diffuse Glioma	Glioblastoma	ACH-000631	KS1
CNS/Brain	Diffuse Glioma	Glioblastoma	ACH-000819	LN18
CNS/Brain	Diffuse Glioma	Glioblastoma	ACH-000328	LN215
CNS/Brain	Diffuse Glioma	Glioblastoma	ACH-000595	LN229
CNS/Brain	Diffuse Glioma	Astrocytoma	ACH-000591	LN235
CNS/Brain	Diffuse Glioma	Astrocytoma	ACH-000128	LN319
CNS/Brain	Diffuse Glioma	Glioblastoma	ACH-000634	LN340
CNS/Brain	Diffuse Glioma	Glioblastoma	ACH-000215	LN382
CNS/Brain	Diffuse Glioma	Glioblastoma	ACH-002268	LN405
CNS/Brain	Diffuse Glioma	Glioblastoma	ACH-000455	LN428
CNS/Brain	Diffuse Glioma	Glioblastoma	ACH-000673	LN443
CNS/Brain	Diffuse Glioma	Glioblastoma	ACH-000676	LN464
CNS/Brain	Diffuse Glioma	Glioblastoma	ACH-000760	LNZ308
CNS/Brain	Diffuse Glioma	Astrocytoma	ACH-002269	LNZTA3WT4
CNS/Brain	Diffuse Glioma	Glioblastoma	ACH-001118	M059J
CNS/Brain	Diffuse Glioma	Glioblastoma	ACH-000152	M059K
CNS/Brain	Diffuse Glioma	Anaplastic Astrocytoma	ACH-001125	MOGGCCM
CNS/Brain	Diffuse Glioma	Anaplastic Astrocytoma	ACH-001126	MOGGUVW
CNS/Brain	Diffuse Glioma	Glioblastoma	ACH-000200	NMCG1
CNS/Brain	Diffuse Glioma	Glioblastoma	ACH-001605	NO10
CNS/Brain	Diffuse Glioma	Glioblastoma	ACH-001606	NO11
CNS/Brain	Diffuse Glioma	Glioblastoma	ACH-001608	NP2
CNS/Brain	Diffuse Glioma	Glioblastoma	ACH-001609	NP3
CNS/Brain	Diffuse Glioma	Glioblastoma	ACH-001610	NP5
CNS/Brain	Diffuse Glioma	Glioblastoma	ACH-001611	NP8
CNS/Brain	Diffuse Glioma	Glioblastoma	ACH-001622	ONDA7
CNS/Brain	Diffuse Glioma	Glioblastoma	ACH-001623	ONDA8
CNS/Brain	Diffuse Glioma	Glioblastoma	ACH-001624	ONDA9
CNS/Brain	Diffuse Glioma	Glioblastoma	ACH-000609	SF126
CNS/Brain	Diffuse Glioma	Glioblastoma	ACH-000887	SF172
CNS/Brain	Diffuse Glioma	Astrocytoma	ACH-000655	SF268
CNS/Brain	Diffuse Glioma	Glioblastoma	ACH-000376	SF295
CNS/Brain	Diffuse Glioma	Gliosarcoma	ACH-000273	SF539
CNS/Brain	Diffuse Glioma	Astrocytoma	ACH-002304	SKMG1
CNS/Brain	Diffuse Glioma	Astrocytoma	ACH-001198	SNB19
CNS/Brain	Diffuse Glioma	Glioblastoma	ACH-000504	SNB75
CNS/Brain	Diffuse Glioma	Glioblastoma	ACH-000368	SNU1105
CNS/Brain	Diffuse Glioma	Glioblastoma	ACH-000623	SNU201
CNS/Brain	Diffuse Glioma	Glioblastoma	ACH-000289	SNU466
CNS/Brain	Diffuse Glioma	Glioblastoma	ACH-000543	SNU489
CNS/Brain	Diffuse Glioma	Glioblastoma	ACH-000370	SNU626
CNS/Brain	Diffuse Glioma	Oligodendroglioma	ACH-000807	SNU738
CNS/Brain	Diffuse Glioma	Astrocytoma	ACH-000437	SW1088
CNS/Brain	Diffuse Glioma	Anaplastic Astrocytoma	ACH-000883	SW1783
CNS/Brain	Diffuse Glioma	Glioblastoma	ACH-000571	T98G
CNS/Brain	Diffuse Glioma	Astrocytoma	ACH-000592	TM31
CNS/Brain	Diffuse Glioma	Astrocytoma	ACH-000040	U118MG
CNS/Brain	Diffuse Glioma	Glioblastoma	ACH-001214	U138MG
CNS/Brain	Diffuse Glioma	Astrocytoma	ACH-000208	U178
CNS/Brain	Diffuse Glioma	Astrocytoma	ACH-000232	U251MG
CNS/Brain	Diffuse Glioma	Astrocytoma	ACH-001172	U251MGDM
CNS/Brain	Diffuse Glioma	Glioblastoma	ACH-000036	U343
CNS/Brain	Diffuse Glioma	Glioblastoma	ACH-000075	U87MG
CNS/Brain	Diffuse Glioma	Glioblastoma	ACH-000469	YH13
CNS/Brain	Diffuse Glioma	Glioblastoma	ACH-000570	YKG1
CNS/Brain	Embryonal Tumor	Atypical Teratoid/Rhabdoid Tumor	ACH-000160	BT12
CNS/Brain	Embryonal Tumor	Atypical Teratoid/Rhabdoid Tumor	ACH-001020	BT16
CNS/Brain	Embryonal Tumor	Atypical Teratoid/Rhabdoid Tumor	ACH-001028	CHLA06ATRT
CNS/Brain	Embryonal Tumor	Atypical Teratoid/Rhabdoid Tumor	ACH-001031	CHLA266
CNS/Brain	Embryonal Tumor	Primitive Neuroectodermal Tumor	ACH-001033	CHLA57
CNS/Brain	Embryonal Tumor	Atypical Teratoid/Rhabdoid Tumor	ACH-001289	COGAR359
CNS/Brain	Embryonal Tumor	Medulloblastoma	ACH-000055	D283MED
CNS/Brain	Embryonal Tumor	Medulloblastoma	ACH-000095	D341Med
CNS/Brain	Embryonal Tumor	Medulloblastoma	ACH-001052	D384
CNS/Brain	Embryonal Tumor	Medulloblastoma	ACH-001053	D425
CNS/Brain	Embryonal Tumor	Medulloblastoma	ACH-001054	D458
CNS/Brain	Embryonal Tumor	Medulloblastoma	ACH-001055	D556
CNS/Brain	Embryonal Tumor	Medulloblastoma	ACH-000211	DAOY
CNS/Brain	Embryonal Tumor	Atypical Teratoid/Rhabdoid Tumor	ACH-001059	DL
CNS/Brain	Embryonal Tumor	Atypical Teratoid/Rhabdoid Tumor	ACH-001099	KD
CNS/Brain	Embryonal Tumor	Atypical Teratoid/Rhabdoid Tumor	ACH-001128	MON
CNS/Brain	Embryonal Tumor	Medulloblastoma	ACH-000776	ONS76
CNS/Brain	Embryonal Tumor	Primitive Neuroectodermal Tumor	ACH-001711	PFSK1
CNS/Brain	Embryonal Tumor	Medulloblastoma	ACH-001201	SUMB002
CNS/Brain	Embryonal Tumor	Primitive Neuroectodermal Tumor	ACH-001670	TASK1
CNS/Brain	Embryonal Tumor	Atypical Teratoid/Rhabdoid Tumor	ACH-000172	TM87
CNS/Brain	Embryonal Tumor	Atypical Teratoid/Rhabdoid Tumor	ACH-001211	TTC549
CNS/Brain	Embryonal Tumor	Atypical Teratoid/Rhabdoid Tumor	ACH-001212	TTC642
CNS/Brain	Embryonal Tumor	Atypical Teratoid/Rhabdoid Tumor	ACH-000597	TTC709
CNS/Brain	Embryonal Tumor	Medulloblastoma	ACH-001232	UW228
CNS/Brain	Meningothelial Tumor	Meningioma	ACH-000025	CH157MN
CNS/Brain	Meningothelial Tumor	Meningioma	ACH-001067	F5
CNS/Brain	Meningothelial Tumor	Meningioma	ACH-002070	HKBMM
CNS/Brain	Meningothelial Tumor	Meningioma	ACH-000629	IOMMLEE
CNS/Brain	Non-Cancerous	Immortalized Epithelial Cells, CNS	ACH-001142	NHAHTDD
Liver	Hepatoblastoma	Hepatoblastoma	ACH-001021	C3A
Liver	Hepatoblastoma	Hepatoblastoma	ACH-000739	HEPG2
Liver	Hepatoblastoma	Hepatoblastoma	ACH-000671	HUH6
Liver	Hepatocellular Carcinoma	Hepatocellular Carcinoma	ACH-000625	HEP3B217
Liver	Hepatocellular Carcinoma	Hepatocellular Carcinoma	ACH-001089	HLE
Liver	Hepatocellular Carcinoma	Hepatocellular Carcinoma	ACH-000393	HLF
Liver	Hepatocellular Carcinoma	Hepatocellular Carcinoma	ACH-000475	HUH1
Liver	Hepatocellular Carcinoma	Hepatocellular Carcinoma	ACH-000480	HUH7
Liver	Hepatocellular Carcinoma	Hepatocellular Carcinoma	ACH-000620	JHH1
Liver	Hepatocellular Carcinoma	Hepatocellular Carcinoma	ACH-000577	JHH2
Liver	Hepatocellular Carcinoma	Hepatocellular Carcinoma	ACH-000476	JHH4
Liver	Hepatocellular Carcinoma	Hepatocellular Carcinoma	ACH-000734	JHH5
Liver	Hepatocellular Carcinoma	Hepatocellular Carcinoma	ACH-000217	JHH6
Liver	Hepatocellular Carcinoma	Hepatocellular Carcinoma	ACH-000848	JHH7
Liver	Hepatocellular Carcinoma	Hepatocellular Carcinoma	ACH-000471	LI7
Liver	Hepatocellular Carcinoma	Hepatocellular Carcinoma	ACH-001318	PLCPRF5
Liver	Hepatocellular Carcinoma	Hepatocellular Carcinoma	ACH-000361	SKHEP1
Liver	Hepatocellular Carcinoma	Hepatocellular Carcinoma	ACH-000483	SNU182
Liver	Hepatocellular Carcinoma	Hepatocellular Carcinoma	ACH-000478	SNU387
Liver	Hepatocellular Carcinoma	Hepatocellular Carcinoma	ACH-000221	SNU398
Liver	Hepatocellular Carcinoma	Hepatocellular Carcinoma	ACH-000493	SNU423
Liver	Hepatocellular Carcinoma	Hepatocellular Carcinoma	ACH-000420	SNU449
Liver	Hepatocellular Carcinoma	Hepatocellular Carcinoma	ACH-000422	SNU475
Liver	Hepatocellular Carcinoma	Hepatocellular Carcinoma	ACH-002523	SNU739
Liver	Hepatocellular Carcinoma	Hepatocellular Carcinoma	ACH-000537	SNU761
Liver	Hepatocellular Carcinoma	Hepatocellular Carcinoma	ACH-000686	SNU878
Liver	Hepatocellular Carcinoma	Hepatocellular Carcinoma	ACH-000316	SNU886
Liver	Hepatocellular Carcinoma plus Intrahepatic Cholangiocarcinoma	Hepatocellular Carcinoma plus Intrahepatic Cholangiocarcinoma	ACH-001853	KMCH1
