# Supplementary material for: NERINE reveals rare variant associations in gene networks across phenotypes and implicates an SNCA-PRL-LRRK2 subnetwork in Parkinson’s disease
Source: Cell Genom. 2026 Jun 22;6(7):101284. doi: 10.1016/j.xgen.2026.101284 (PMC13347950; doi:10.1016/j.xgen.2026.101284)
Supplement: Table S23. NERINE identifies nominally significant rare variant burden in MAGMA GO modules enriched for GWAS loci in Parkinson’s disease, related to STAR Methods — We tested 21 significant, conditionally independent GO biological process (BP) modules identified by the Kim et al., 2024 study65 using MAGMA and GO term enrichment. For each module, NERINE was competitively applied with network topologies created from (1) physical and genetic interactions, (2) co-expression in the substantia nigra of the mid-brain, and (3) co-essentiality in CNS cell lines. Across UKBB-sporadic and AMP-PD cohorts, we tested rare variants (MAF < 0.001) in six categories—(1) LoF, (2) damaging missense, (3) damaging, (4) missense, (5) neutral, and (6) synonymous (STAR Methods). For each type of network topology, p values were meta-analyzed using Fisher’s combined test. Bonferroni correction was applied on the combined p values. Results from functionally important categories—LoF, damaging, and damaging missense—are shown. [file mmc18.xlsx]

## Sheet: Table_S23
Table S23. NERINE identifies nominally significant rare variant burden in MAGMA GO modules enriched for GWAS loci in Parkinson’s disease (PD), related to STAR Methods. We tested 21 significant, conditionally independent GO biological process (BP) modules identified by the Kim et al., 2024 study65 using MAGMA and GO term enrichment. For each module, NERINE was competitively applied with network to…
GO term	Topology	Category	MAF	UKBB sporadic		AMP-PD sporadic		Combined
				theta_hat	p-value	theta_hat	p-value	avg heta_hat	Fisher combo-p	Bonf. adjp
GOBP CARDIOLIPIN BIOSYNTHETIC PROCESS	Physical/Genetic	damaging	0.01	0	0.5	0	0.5	0	0.596574	1
	Coexpression	damaging	0.01	0	0.5	0	0.5	0	0.596574	1
	Coessentiality	damaging	0.01	0	0.5	0	0.5	0	0.596574	1
	Physical/Genetic	damaging_missense	0.01	0	0.5	0	0.5	0	0.596574	1
	Coexpression	damaging_missense	0.01	0	0.5	0	0.5	0	0.596574	1
	Coessentiality	damaging_missense	0.01	0	0.5	0	0.5	0	0.596574	1
	Physical/Genetic	LoF	0.01	0	0.5	0	0.5	0	0.596574	1
	Coexpression	LoF	0.01	0	0.5	0	0.5	0	0.596574	1
	Coessentiality	LoF	0.01	0	0.5	0	0.5	0	0.596574	1
GOBP CARDIOLIPIN METABOLIC PROCESS	Physical/Genetic	damaging	0.01	0	0.5	0	0.5	0	0.596574	1
	Coexpression	damaging	0.01	0	0.5	0	0.5	0	0.596574	1
	Coessentiality	damaging	0.01	0	0.5	0	0.5	0	0.596574	1
	Physical/Genetic	damaging_missense	0.01	0	0.5	0	0.5	0	0.596574	1
	Coexpression	damaging_missense	0.01	0	0.5	0	0.5	0	0.596574	1
	Coessentiality	damaging_missense	0.01	0	0.5	0	0.5	0	0.596574	1
	Physical/Genetic	LoF	0.01	0	0.5	0	0.5	0	0.596574	1
	Coexpression	LoF	0.01	0	0.5	0	0.5	0	0.596574	1
	Coessentiality	LoF	0.01	0	0.5	0	0.5	0	0.596574	1
GOBP CHAPERONE MEDIATED AUTOPHAGY	Physical/Genetic	damaging	0.01	0	0.5	0	0.5	0	0.596574	1
	Coexpression	damaging	0.01	0	0.5	0	0.5	0	0.596574	1
	Coessentiality	damaging	0.01	0	0.5	0	0.5	0	0.596574	1
	Physical/Genetic	damaging_missense	0.01	0	0.5	0.06	0.23879	0.03	0.373147	1
	Coexpression	damaging_missense	0.01	0	0.5	0	0.5	0	0.596574	1
	Coessentiality	damaging_missense	0.01	0	0.5	0	0.5	0	0.596574	1
	Physical/Genetic	LoF	0.01	0	0.5	0	0.5	0	0.596574	1
	Coexpression	LoF	0.01	0	0.5	0	0.5	0	0.596574	1
	Coessentiality	LoF	0.01	0	0.5	0	0.5	0	0.596574	1
GOBP MACROPHAGE PROLIFERATION	Physical/Genetic	damaging	0.01	0	0.5	0.06	0.02255	0.03	0.0618453	1
	Coexpression	damaging	0.01	0	0.5	0.06	0.079056	0.03	0.167233	1
	Coessentiality	damaging	0.01	0	0.5	0.06	0.035254	0.03	0.0888105	1
	Physical/Genetic	damaging_missense	0.01	0	0.5	0.06	0.042618	0.03	0.103319	1
	Coexpression	damaging_missense	0.01	0	0.5	0.06	0.13463	0.03	0.248956	1
	Coessentiality	damaging_missense	0.01	0	0.5	0.06	0.059626	0.03	0.13454	1
	Physical/Genetic	LoF	0.01	0	0.5	0.06	0.29043	0.03	0.425413	1
	Coexpression	LoF	0.01	0	0.5	0.2	0.29873	0.1	0.433362	1
	Coessentiality	LoF	0.01	0	0.5	0	0.5	0	0.596574	1
GOBP MICROGLIAL CELL PROLIFERATION	Physical/Genetic	damaging	0.01	0	0.5	0.06	0.022895	0.03	0.0626176	1
	Coexpression	damaging	0.01	0	0.5	0.06	0.044173	0.03	0.106298	1
	Coessentiality	damaging	0.01	0	0.5	0.06	0.02165	0.03	0.0598178	1
	Physical/Genetic	damaging_missense	0.01	0	0.5	0.06	0.024763	0.03	0.0667555	1
	Coexpression	damaging_missense	0.01	0	0.5	0.06	0.051231	0.03	0.119485	1
	Coessentiality	damaging_missense	0.01	0	0.5	0.06	0.024415	0.03	0.0659901	1
	Physical/Genetic	LoF	0.01	0	0.5	0	0.5	0	0.596574	1
	Coexpression	LoF	0.01	0	0.5	0	0.5	0	0.596574	1
	Coessentiality	LoF	0.01	0	0.5	0	0.5	0	0.596574	1
GOBP MITRAL VALVE DEVELOPMENT	Physical/Genetic	damaging	0.01	0	0.5	0	0.5	0	0.596574	1
	Coexpression	damaging	0.01	0	0.5	0	0.5	0	0.596574	1
	Coessentiality	damaging	0.01	0	0.5	0	0.5	0	0.596574	1
	Physical/Genetic	damaging_missense	0.01	0	0.5	0	0.5	0	0.596574	1
	Coexpression	damaging_missense	0.01	0	0.5	0	0.5	0	0.596574	1
	Coessentiality	damaging_missense	0.01	0	0.5	0	0.5	0	0.596574	1
	Physical/Genetic	LoF	0.01	0	0.5	0.8	0.081184	0.4	0.170656	1
	Coexpression	LoF	0.01	0	0.5	0.7	0.14096	0.35	0.257423	1
	Coessentiality	LoF	0.01	0	0.5	0.6	0.093505	0.3	0.18995	1
GOBP NEGATIVE REGULATION OF DENDRITE MORPHOGENESIS	Physical/Genetic	damaging	0.01	0	0.5	0.06	0.31939	0.03	0.452654	1
	Coexpression	damaging	0.01	0	0.5	0	0.5	0	0.596574	1
	Coessentiality	damaging	0.01	0	0.5	0	0.5	0	0.596574	1
	Physical/Genetic	damaging_missense	0.01	0	0.5	0	0.5	0	0.596574	1
	Coexpression	damaging_missense	0.01	0	0.5	0	0.5	0	0.596574	1
	Coessentiality	damaging_missense	0.01	0	0.5	0	0.5	0	0.596574	1
	Physical/Genetic	LoF	0.01	0	0.5	0.9	0.34914	0.45	0.47927	1
	Coexpression	LoF	0.01	0	0.5	1	0.32375	0.5	0.456638	1
	Coessentiality	LoF	0.01	0	0.5	0.9	0.34423	0.45	0.474967	1
GOBP NEGATIVE REGULATION OF MICROTUBULE POLYMERIZATION OR DEPOLYMERIZATION	Physical/Genetic	damaging	0.01	0	0.5	0	0.5	0	0.596574	1
	Coexpression	damaging	0.01	0	0.5	0	0.5	0	0.596574	1
	Coessentiality	damaging	0.01	0	0.5	0	0.5	0	0.596574	1
	Physical/Genetic	damaging_missense	0.01	0	0.5	0	0.5	0	0.596574	1
	Coexpression	damaging_missense	0.01	0	0.5	0	0.5	0	0.596574	1
	Coessentiality	damaging_missense	0.01	0	0.5	0	0.5	0	0.596574	1
	Physical/Genetic	LoF	0.01	0	0.5	0.06	0.19265	0.03	0.321728	1
	Coexpression	LoF	0.01	0	0.5	0	0.5	0	0.596574	1
	Coessentiality	LoF	0.01	0	0.5	0	0.5	0	0.596574	1
GOBP NK T CELL DIFFERENTIATION	Physical/Genetic	damaging	0.01	0	0.5	0.06	0.41694	0.03	0.535343	1
	Coexpression	damaging	0.01	0	0.5	0	0.5	0	0.596574	1
	Coessentiality	damaging	0.01	0	0.5	0	0.5	0	0.596574	1
	Physical/Genetic	damaging_missense	0.01	0	0.5	0.06	0.078987	0.03	0.167121	1
	Coexpression	damaging_missense	0.01	0	0.5	0.06	0.20741	0.03	0.338722	1
	Coessentiality	damaging_missense	0.01	0	0.5	0.06	0.13169	0.03	0.244973	1
	Physical/Genetic	LoF	0.01	0	0.5	0	0.5	0	0.596574	1
	Coexpression	LoF	0.01	0	0.5	0	0.5	0	0.596574	1
	Coessentiality	LoF	0.01	0	0.5	0	0.5	0	0.596574	1
GOBP PHAGOLYSOSOME ASSEMBLY	Physical/Genetic	damaging	0.01	0	0.5	0	0.5	0	0.596574	1
	Coexpression	damaging	0.01	0	0.5	0	0.5	0	0.596574	1
	Coessentiality	damaging	0.01	0	0.5	0	0.5	0	0.596574	1
	Physical/Genetic	damaging_missense	0.01	0	0.5	0	0.5	0	0.596574	1
	Coexpression	damaging_missense	0.01	0	0.5	0	0.5	0	0.596574	1
	Coessentiality	damaging_missense	0.01	0	0.5	0	0.5	0	0.596574	1
	Physical/Genetic	LoF	0.01	0	0.5	0	0.5	0	0.596574	1
	Coexpression	LoF	0.01	0	0.5	0	0.5	0	0.596574	1
	Coessentiality	LoF	0.01	0	0.5	0	0.5	0	0.596574	1
GOBP PHOSPHATIDYLGLYCEROL ACYL CHAIN REMODELING	Physical/Genetic	damaging	0.01	0	0.5	0	0.5	0	0.596574	1
	Coexpression	damaging	0.01	0	0.5	0	0.5	0	0.596574	1
	Coessentiality	damaging	0.01	0	0.5	0	0.5	0	0.596574	1
	Physical/Genetic	damaging_missense	0.01	0	0.5	0	0.5	0	0.596574	1
	Coexpression	damaging_missense	0.01	0	0.5	0	0.5	0	0.596574	1
	Coessentiality	damaging_missense	0.01	0	0.5	0	0.5	0	0.596574	1
	Physical/Genetic	LoF	0.01	0	0.5	0	0.5	0	0.596574	1
	Coexpression	LoF	0.01	0.06	0.32649	0	0.5	0.03	0.459127	1
	Coessentiality	LoF	0.01	0	0.5	0	0.5	0	0.596574	1
GOBP POSITIVE REGULATION OF PROTEIN EXPORT FROM NUCLEUS	Physical/Genetic	damaging	0.01	0	0.5	0	0.5	0	0.596574	1
	Coexpression	damaging	0.01	0	0.5	0	0.5	0	0.596574	1
	Coessentiality	damaging	0.01	0	0.5	0	0.5	0	0.596574	1
	Physical/Genetic	damaging_missense	0.01	0	0.5	0	0.5	0	0.596574	1
	Coexpression	damaging_missense	0.01	0	0.5	0	0.5	0	0.596574	1
	Coessentiality	damaging_missense	0.01	0	0.5	0	0.5	0	0.596574	1
	Physical/Genetic	LoF	0.01	0	0.5	0	0.5	0	0.596574	1
	Coexpression	LoF	0.01	0	0.5	0	0.5	0	0.596574	1
	Coessentiality	LoF	0.01	0	0.5	0	0.5	0	0.596574	1
GOBP POSITIVE REGULATION OF RECEPTOR RECYCLING	Physical/Genetic	damaging	0.01	0	0.5	0	0.5	0	0.596574	1
	Coexpression	damaging	0.01	0	0.5	0	0.5	0	0.596574	1
	Coessentiality	damaging	0.01	0	0.5	0	0.5	0	0.596574	1
	Physical/Genetic	damaging_missense	0.01	0	0.5	0	0.5	0	0.596574	1
	Coexpression	damaging_missense	0.01	0	0.5	0	0.5	0	0.596574	1
	Coessentiality	damaging_missense	0.01	0	0.5	0	0.5	0	0.596574	1
	Physical/Genetic	LoF	0.01	0	0.5	0	0.5	0	0.596574	1
	Coexpression	LoF	0.01	0	0.5	0	0.5	0	0.596574	1
	Coessentiality	LoF	0.01	0	0.5	0	0.5	0	0.596574	1
GOBP REGULATION OF AUTOPHAGOSOME MATURATION	Physical/Genetic	damaging	0.01	0	0.5	0	0.5	0	0.596574	1
	Coexpression	damaging	0.01	0	0.5	0	0.5	0	0.596574	1
	Coessentiality	damaging	0.01	0	0.5	0	0.5	0	0.596574	1
	Physical/Genetic	damaging_missense	0.01	0	0.5	0	0.5	0	0.596574	1
	Coexpression	damaging_missense	0.01	0	0.5	0	0.5	0	0.596574	1
	Coessentiality	damaging_missense	0.01	0	0.5	0	0.5	0	0.596574	1
	Physical/Genetic	LoF	0.01	0	0.5	0.5	0.2158	0.25	0.348145	1
	Coexpression	LoF	0.01	0	0.5	0.7	0.11092	0.35	0.215855	1
	Coessentiality	LoF	0.01	0	0.5	0.4	0.20787	0.2	0.339243	1
GOBP REGULATION OF NEURONAL ACTION POTENTIAL	Physical/Genetic	damaging	0.01	0.06	0.083449	0.4	0.0064862	0.23	0.00461246	0.0922492
	Coexpression	damaging	0.01	0.06	0.07451	0.3	0.0059831	0.18	0.00388544	0.0777088
	Coessentiality	damaging	0.01	0.2	0.087852	0.4	0.0061133	0.3	0.00458084	0.0916168
	Physical/Genetic	damaging_missense	0.01	0	0.5	0.5	0.0096949	0.25	0.030681	0.61362
	Coexpression	damaging_missense	0.01	0	0.5	0.5	0.0089499	0.25	0.0286811	0.573622
	Coessentiality	damaging_missense	0.01	0	0.5	0.4	0.0093468	0.2	0.0297502	0.595005
	Physical/Genetic	LoF	0.01	0.9	0.020646	0	0.5	0.45	0.057534	1
	Coexpression	LoF	0.01	0.9	0.019241	0	0.5	0.45	0.0542967	1
	Coessentiality	LoF	0.01	1	0.020825	0	0.5	0.5	0.0579429	1
GOBP RESPONSE TO L PHENYLALANINE DERIVATIVE	Physical/Genetic	damaging	0.01	0	0.5	0.06	0.25344	0.03	0.388495	1
	Coexpression	damaging	0.01	0	0.5	0	0.5	0	0.596574	1
	Coessentiality	damaging	0.01	0	0.5	0.06	0.25635	0.03	0.391492	1
	Physical/Genetic	damaging_missense	0.01	0	0.5	0	0.5	0	0.596574	1
	Coexpression	damaging_missense	0.01	0	0.5	0	0.5	0	0.596574	1
	Coessentiality	damaging_missense	0.01	0	0.5	0	0.5	0	0.596574	1
	Physical/Genetic	LoF	0.01	0	0.5	1	0.040351	0.5	0.0989263	1
	Coexpression	LoF	0.01	0	0.5	1	0.050479	0.5	0.118104	1
	Coessentiality	LoF	0.01	0	0.5	1	0.039231	0.5	0.0967326	1
GOBP RESPONSE TO MITOCHONDRIAL DEPOLARISATION	Physical/Genetic	damaging	0.01	0.9	0.033416	0	0.5	0.45	0.0850749	1
	Coexpression	damaging	0.01	0.06	0.0058706	0	0.5	0.03	0.0200509	0.401017
	Coessentiality	damaging	0.01	0.06	0.15513	0	0.5	0.03	0.275871	1
	Physical/Genetic	damaging_missense	0.01	0	0.5	0	0.5	0	0.596574	1
	Coexpression	damaging_missense	0.01	0	0.5	0	0.5	0	0.596574	1
	Coessentiality	damaging_missense	0.01	0	0.5	0	0.5	0	0.596574	1
	Physical/Genetic	LoF	0.01	0.4	0.053478	0	0.5	0.2	0.123578	1
	Coexpression	LoF	0.01	0.4	0.05915	0	0.5	0.2	0.133703	1
	Coessentiality	LoF	0.01	0.4	0.095654	0	0.5	0.2	0.193229	1
GOBP RESPONSE TO THYROID HORMONE	Physical/Genetic	damaging	0.01	0	0.5	0.06	0.048979	0.03	0.115334	1
	Coexpression	damaging	0.01	0	0.5	0.06	0.097342	0.03	0.195787	1
	Coessentiality	damaging	0.01	0	0.5	0.06	0.029849	0.03	0.0776783	1
	Physical/Genetic	damaging_missense	0.01	0	0.5	0.06	0.1239	0.03	0.234259	1
	Coexpression	damaging_missense	0.01	0	0.5	0.3	0.33505	0.15	0.466829	1
	Coessentiality	damaging_missense	0.01	0	0.5	0.06	0.13095	0.03	0.243966	1
	Physical/Genetic	LoF	0.01	0.06	0.14316	0	0.5	0.03	0.260332	1
	Coexpression	LoF	0.01	0.06	0.21433	0	0.5	0.03	0.346506	1
	Coessentiality	LoF	0.01	0.06	0.11083	0	0.5	0.03	0.215725	1
GOBP SPINDLE MIDZONE ASSEMBLY	Physical/Genetic	damaging	0.01	0	0.5	0	0.5	0	0.596574	1
	Coexpression	damaging	0.01	0	0.5	0	0.5	0	0.596574	1
	Coessentiality	damaging	0.01	0	0.5	0	0.5	0	0.596574	1
	Physical/Genetic	damaging_missense	0.01	0	0.5	0	0.5	0	0.596574	1
	Coexpression	damaging_missense	0.01	0	0.5	0	0.5	0	0.596574	1
	Coessentiality	damaging_missense	0.01	0	0.5	0	0.5	0	0.596574	1
	Physical/Genetic	LoF	0.01	0	0.5	0	0.5	0	0.596574	1
	Coexpression	LoF	0.01	0	0.5	0	0.5	0	0.596574	1
	Coessentiality	LoF	0.01	0	0.5	0	0.5	0	0.596574	1
GOBP SYNAPTIC VESICLE UNCOATING	Physical/Genetic	damaging	0.01	0	0.5	0.06	0.31084	0.03	0.444754	1
	Coexpression	damaging	0.01	0	0.5	0.06	0.42522	0.03	0.541793	1
	Coessentiality	damaging	0.01	0	0.5	0	0.5	0	0.596574	1
	Physical/Genetic	damaging_missense	0.01	0	0.5	0.06	0.11401	0.03	0.220302	1
	Coexpression	damaging_missense	0.01	0	0.5	0.06	0.14293	0.03	0.260029	1
	Coessentiality	damaging_missense	0.01	0	0.5	0.06	0.37381	0.03	0.500374	1
	Physical/Genetic	LoF	0.01	0	0.5	0	0.5	0	0.596574	1
	Coexpression	LoF	0.01	0	0.5	0	0.5	0	0.596574	1
	Coessentiality	LoF	0.01	0	0.5	0	0.5	0	0.596574	1
GOBP VESICLE UNCOATING	Physical/Genetic	damaging	0.01	0	0.5	0.06	0.20694	0.03	0.338189	1
	Coexpression	damaging	0.01	0	0.5	0.06	0.091353	0.03	0.186642	1
	Coessentiality	damaging	0.01	0	0.5	0.06	0.16441	0.03	0.287597	1
	Physical/Genetic	damaging_missense	0.01	0	0.5	0.06	0.15493	0.03	0.275615	1
	Coexpression	damaging_missense	0.01	0	0.5	0.06	0.093253	0.03	0.189564	1
	Coessentiality	damaging_missense	0.01	0	0.5	0.06	0.21349	0.03	0.345567	1
	Physical/Genetic	LoF	0.01	0	0.5	0	0.5	0	0.596574	1
	Coexpression	LoF	0.01	0	0.5	0	0.5	0	0.596574	1
	Coessentiality	LoF	0.01	0	0.5	0	0.5	0	0.596574	1
